# Supplementary material for: Polyethylene microplastic can adsorb phosphate but is unlikely to limit its availability in soil
Source: Heliyon. 2023 Dec 17;10(1):e23179. doi: 10.1016/j.heliyon.2023.e23179 (PMC10772576; doi:10.1016/j.heliyon.2023.e23179)
Supplement: Multimedia component 3 [file mmc3.xlsx]

## Sheet: Variable pH adsorption expt
	mass of solid	0.2 g	0.0002 kg		accuracy	98.6							Kd												Langmuir										Freudlich
	solution vol	30 mL	0.03 L		precision	2.38
					detection limit	0.77					PMP		SUMMARY OUTPUT												SUMMARY OUTPUT										SUMMARY OUTPUT
Dose (mg/L)	solidtype	initial target conc	Av initial	steady state Caq	Ads on solid Cs	1/ actual conc	1/Cs	log actual conc(Caq)	logCs				Regression Statistics												Regression Statistics										Regression Statistics
0.2	PMP	0.1765	0.171667	0.1358	5.38	7.36377	0.185874	-0.8671	0.730782				Multiple R	0.966802											Multiple R	0.386871									Multiple R	0.816266
0.2	PMP	0.1723	0.171667	0.1226	7.36	8.15661	0.13587	-0.91151	0.866878				R Square	0.934705											R Square	0.149669									R Square	0.66629
0.2	PMP	0.1662	0.171667	0.1287	6.445	7.77001	0.155159	-0.890421	0.809223				Adjusted R Square	0.900223											Adjusted R Square	0.1193									Adjusted R Square	0.654372
0.5	PMP	0.4601	0.460167	0.2987	24.22	3.34784	0.0412882	-0.524765	1.38417				Standard Error	87.4221											Standard Error	0.0772585									Standard Error	0.485696
0.5	PMP	0.4562	0.460167	0.3209	20.89	3.11624	0.0478698	-0.49363	1.31994				Observations	30											Observations	30									Observations	30
0.5	PMP	0.4642	0.460167	0.2168	36.505	4.61255	0.0273935	-0.663941	1.56235
1	PMP	0.977	0.9757	0.944821	4.63183	1.0584	0.215897	-0.0246504	0.665753				ANOVA												ANOVA										ANOVA
1	PMP	0.9812	0.9757	0.9433	4.86	1.06011	0.205761	-0.0253502	0.686636					df	SS	MS	F	Significance F								df	SS	MS	F	Significance F						df	SS	MS	F	Significance F
1	PMP	0.9689	0.9757	0.9512	3.675	1.0513	0.272109	-0.0217282	0.565257				Regression	1	3.17277e+06	3.17277e+06	415.141	2.49062e-18							Regression	1	0.0294168	0.0294168	4.92836	0.0346894					Regression	1	13.1881	13.1881	55.9052	3.82675e-08
2	PMP	1.9499	1.97203	1.7691	30.44	0.565259	0.0328515	0.247752	1.48344				Residual	29	221636	7642.63									Residual	28	0.167129	0.00596888							Residual	28	6.60523	0.235901
2	PMP	1.9862	1.97203	1.7778	29.135	0.562493	0.034323	0.249883	1.46442				Total	30	3.39441e+06										Total	29	0.196545								Total	29	19.7933
2	PMP	1.98	1.97203	1.7689	30.47	0.565323	0.0328192	0.247703	1.48387
5	PMP	4.9722	4.97727	4.8201	23.575	0.207465	0.0424178	0.683056	1.37245					Coefficients	Standard Error	t Stat	P-value	Lower 95%	Upper 95%	Lower 95.0%	Upper 95.0%					Coefficients	Standard Error	t Stat	P-value	Lower 95%	Upper 95%	Lower 95.0%	Upper 95.0%			Coefficients	Standard Error	t Stat	P-value	Lower 95%	Upper 95%	Lower 95.0%	Upper 95.0%
5	PMP	4.9875	4.97727	4.8201	23.575	0.207465	0.0424178	0.683056	1.37245				Intercept	0	#N/A	#N/A	#N/A	#N/A	#N/A	#N/A	#N/A				Intercept	0.0492508	0.0161724	3.04537	0.0050194	0.0161233	0.0823784	0.0161233	0.0823784		Intercept	1.21038	0.110982	10.9061	1.37135e-11	0.983048	1.43772	0.983048	1.43772
5	PMP	4.9721	4.97727	4.8187	23.785	0.207525	0.0420433	0.68293	1.3763				X Variable 1	4.61207	0.226359	20.375	9.91748e-19	4.14911	5.07502	4.14911	5.07502				X Variable 1	0.0130289	0.00586891	2.21999	0.0346894	0.00100701	0.0250508	0.00100701	0.0250508		X Variable 1	0.652629	0.0872851	7.47698	3.82675e-08	0.473833	0.831424	0.473833	0.831424
10	PMP	9.8357	9.83027	9.787	6.49	0.102176	0.154083	0.99065	0.812245
10	PMP	9.8239	9.83027	9.7984	4.78	0.102057	0.209205	0.991155	0.679428																Csm	20.3042			30.1863	-9.88212	50.4906
10	PMP	9.8312	9.83027	9.7613	10.345	0.102445	0.0966651	0.989508	1.01473																b	3.78012				16.0111	3.28845
20	PMP	19.977	19.9758	17.6823	344.025	0.0565537	0.00290677	1.24754	2.53659
20	PMP	19.9771	19.9758	17.767	331.32	0.0562841	0.00301823	1.24961	2.52025
20	PMP	19.9733	19.9758	17.6812	344.19	0.0565572	0.00290537	1.24751	2.5368		WMP		SUMMARY OUTPUT												SUMMARY OUTPUT										SUMMARY OUTPUT
50	PMP	48.9893	49.3322	47.5871	261.765	0.0210141	0.00382022	1.67749	2.41791
50	PMP	49.1184	49.3322	47.5912	261.15	0.0210123	0.00382922	1.67753	2.41689				Regression Statistics												Regression Statistics										Regression Statistics
50	PMP	49.8889	49.3322	47.5913	261.135	0.0210122	0.00382944	1.67753	2.41687				Multiple R	0.821139											Multiple R	0.694955									Multiple R	0.908538
100	PMP	99.3933	99.4877	96.5789	436.315	0.0103542	0.00229192	1.98488	2.6398				R Square	0.674269											R Square	0.482962									R Square	0.825441
100	PMP	99.0912	99.4877	96.3284	473.89	0.0103812	0.00211019	1.98375	2.67568				Adjusted R Square	0.639787											Adjusted R Square	0.464496									Adjusted R Square	0.819207
100	PMP	99.9785	99.4877	96.3459	471.265	0.0103793	0.00212195	1.98383	2.67327				Standard Error	243.693											Standard Error	0.025017									Standard Error	0.290356
200	PMP	199.979	199.926	194.299	844.025	0.00514671	0.0011848	2.28847	2.92636				Observations	30											Observations	30									Observations	30
200	PMP	199.971	199.926	194.363	834.335	0.005145	0.00119856	2.28861	2.92134
200	PMP	199.827	199.926	193.999	888.98	0.00515467	0.00112488	2.2878	2.94889				ANOVA												ANOVA										ANOVA
0.2	WMP	0.1901	0.1898	0.1098	12	9.10747	0.0833333	-0.959398	1.07918					df	SS	MS	F	Significance F								df	SS	MS	F	Significance F						df	SS	MS	F	Significance F
0.2	WMP	0.1932	0.1898	0.1112	11.79	8.99281	0.0848176	-0.953895	1.07151				Regression	1	3.56498e+06	3.56498e+06	60.0306	1.93389e-08							Regression	1	0.0163689	0.0163689	26.1546	2.02983e-05					Regression	1	11.1626	11.1626	132.404	3.98407e-12
0.2	WMP	0.1861	0.1898	0.0979	13.785	10.2145	0.0725426	-1.00922	1.13941				Residual	29	1.7222e+06	59386.1									Residual	28	0.0175238	0.000625849							Residual	28	2.36059	0.0843068
0.5	WMP	0.3999	0.349233	0.2623	13.04	3.81243	0.0766871	-0.581202	1.11528				Total	30	5.28718e+06										Total	29	0.0338926								Total	29	13.5231
0.5	WMP	0.3562	0.349233	0.1512	29.705	6.61376	0.0336644	-0.820448	1.47283
0.5	WMP	0.2916	0.349233	0.2534	14.375	3.94633	0.0695652	-0.596193	1.15761					Coefficients	Standard Error	t Stat	P-value	Lower 95%	Upper 95%	Lower 95.0%	Upper 95.0%					Coefficients	Standard Error	t Stat	P-value	Lower 95%	Upper 95%	Lower 95.0%	Upper 95.0%			Coefficients	Standard Error	t Stat	P-value	Lower 95%	Upper 95%	Lower 95.0%	Upper 95.0%
1	WMP	0.917	0.8557	0.5798	41.385	1.72473	0.0241633	-0.236722	1.61684				Intercept	0	#N/A	#N/A	#N/A	#N/A	#N/A	#N/A	#N/A				Intercept	0.00803859	0.00540705	1.48669	0.148272	-0.00303724	0.0191144	-0.00303724	0.0191144		Intercept	1.7918	0.0611142	29.3189	1.46615e-22	1.66661	1.91699	1.66661	1.91699
1	WMP	0.8812	0.8557	0.4612	59.175	2.16826	0.016899	-0.336111	1.77214				X Variable 1	4.94332	0.638018	7.74794	1.52228e-08	3.63843	6.24822	3.63843	6.24822				X Variable 1	0.00789724	0.00154419	5.11416	2.02983e-05	0.00473411	0.0110604	0.00473411	0.0110604		X Variable 1	0.559792	0.0486493	11.5067	3.98407e-12	0.460139	0.659446	0.460139	0.659446
1	WMP	0.7689	0.8557	0.4979	53.67	2.00844	0.0186324	-0.302858	1.72973
2	WMP	0.9999	1.05197	0.4623	88.45	2.1631	0.0113058	-0.335076	1.9467																Csm	124.4			90.2867	34.1133	214.687
2	WMP	1.0862	1.05197	0.3512	105.115	2.84738	0.00951339	-0.454445	2.02166																b	1.0179				-0.641566	1.72819
2	WMP	1.0698	1.05197	1.0001	7.78	0.9999	0.128535	4.34273e-05	0.89098
5	WMP	4.9721	4.71057	3.7237	148.03	0.26855	0.00675539	0.570975	2.17035		S1		SUMMARY OUTPUT												SUMMARY OUTPUT										SUMMARY OUTPUT
5	WMP	4.1875	4.71057	3.11366	239.536	0.321165	0.00417474	0.493271	2.37937
5	WMP	4.9721	4.71057	4.2291	72.22	0.236457	0.0138466	0.626248	1.85866				Regression Statistics												Regression Statistics										Regression Statistics
10	WMP	8.8357	8.18357	6.5712	241.855	0.152179	0.00413471	0.817645	2.38356				Multiple R	0.888409											Multiple R	0.910723									Multiple R	0.887195
10	WMP	7.8539	8.18357	5.5679	392.35	0.179601	0.00254874	0.745691	2.59367				R Square	0.78927											R Square	0.829416									R Square	0.787115
10	WMP	7.8611	8.18357	6.5645	242.86	0.152335	0.0041176	0.817202	2.38536				Adjusted R Square	0.750808											Adjusted R Square	0.822593									Adjusted R Square	0.778599
20	WMP	18.9833	18.9861	15.3013	552.725	0.0653539	0.00180922	1.18473	2.74251				Standard Error	272.786											Standard Error	0.016987									Standard Error	0.350844
20	WMP	18.9876	18.9861	15.2937	553.865	0.0653864	0.00180549	1.18451	2.7434				Observations	27											Observations	27									Observations	27
20	WMP	18.9875	18.9861	15.2946	553.73	0.0653826	0.00180593	1.18454	2.7433
50	WMP	46.8734	47.9156	44.9871	439.277	0.0222286	0.00227647	1.65309	2.64274				ANOVA												ANOVA										ANOVA
50	WMP	48.9821	47.9156	42.8971	752.777	0.0233116	0.00132841	1.63243	2.87667					df	SS	MS	F	Significance F								df	SS	MS	F	Significance F						df	SS	MS	F	Significance F
50	WMP	47.8913	47.9156	43.8413	611.148	0.0228095	0.00163627	1.64188	2.78615				Regression	1	7.2463e+06	7.2463e+06	97.3805	4.18844e-10							Regression	1	0.0350758	0.0350758	121.556	4.31722e-11					Regression	1	11.3778	11.3778	92.4341	7.0498e-10
100	WMP	96.9765	98.3096	95.3425	445.07	0.0104885	0.00224684	1.97929	2.64843				Residual	26	1.93472e+06	74412.3									Residual	25	0.00721394	0.000288558							Residual	25	3.07729	0.123091
100	WMP	98.9812	98.3096	94.3587	592.64	0.0105979	0.00168737	1.97478	2.77279				Total	27	9.18102e+06										Total	26	0.0422898								Total	26	14.4551
100	WMP	98.9712	98.3096	93.3571	742.88	0.0107116	0.00134611	1.97015	2.87092
200	WMP	197.978	198.747	193.222	828.78	0.00517539	0.00120659	2.28606	2.91844					Coefficients	Standard Error	t Stat	P-value	Lower 95%	Upper 95%	Lower 95.0%	Upper 95.0%					Coefficients	Standard Error	t Stat	P-value	Lower 95%	Upper 95%	Lower 95.0%	Upper 95.0%			Coefficients	Standard Error	t Stat	P-value	Lower 95%	Upper 95%	Lower 95.0%	Upper 95.0%
200	WMP	199.085	198.747	194.237	676.56	0.00514835	0.00147807	2.28833	2.83031				Intercept	0	#N/A	#N/A	#N/A	#N/A	#N/A	#N/A	#N/A				Intercept	0.000955782	0.0038566	0.24783	0.80629	-0.00698703	0.00889859	-0.00698703	0.00889859		Intercept	1.96105	0.0734057	26.7152	6.66707e-20	1.80986	2.11223	1.80986	2.11223
200	WMP	199.179	198.747	193.563	777.615	0.00516627	0.00128598	2.28682	2.89076				X Variable 1	15.0938	1.52955	9.86816	2.79293e-10	11.9498	18.2379	11.9498	18.2379				X Variable 1	0.0102871	0.00093305	11.0252	4.31722e-11	0.00836544	0.0122087	0.00836544	0.0122087		X Variable 1	0.663019	0.068962	9.61427	7.0498e-10	0.520989	0.805049	0.520989	0.805049
0.2	S1	0.1487	0.145467	0.0975	7.195	10.2564	0.138985	-1.011	0.857031
0.2	S1	0.1446	0.145467	0.0867	8.815	11.534	0.113443	-1.06198	0.945222																Csm	1046.26			125.9	920.364	1172.16
0.2	S1	0.1431	0.145467	0.0941	7.705	10.627	0.129786	-1.02641	0.886773																b	0.0929108				-0.835226	0.728871
0.5	S1	0.4143	0.414033	0.2345	26.93	4.26439	0.0371333	-0.629857	1.43024
0.5	S1	0.4033	0.414033	0.1238	43.535	8.07754	0.02297	-0.907279	1.63884		S2		SUMMARY OUTPUT												SUMMARY OUTPUT										SUMMARY OUTPUT
0.5	S1	0.4245	0.414033	0.2567	23.6	3.8956	0.0423729	-0.590574	1.37291
1	S1	0.8891	0.886867	0.6435	36.505	1.554	0.0273935	-0.191451	1.56235				Regression Statistics												Regression Statistics										Regression Statistics
1	S1	0.8841	0.886867	0.7645	18.355	1.30804	0.0544811	-0.116623	1.26375				Multiple R	0.949359											Multiple R	0.45302									Multiple R	0.824496
1	S1	0.8874	0.886867	0.6124	41.17	1.63292	0.0242895	-0.212965	1.61458				R Square	0.901282											R Square	0.205227									R Square	0.679793
2	S1	1.9975	1.99663	1.0025	149.12	0.997506	0.00670601	0.00108438	2.17354				Adjusted R Square	0.866799											Adjusted R Square	0.176842									Adjusted R Square	0.668357
2	S1	1.9962	1.99663	1.0025	149.12	0.997506	0.00670601	0.00108438	2.17354				Standard Error	569.72											Standard Error	0.0923351									Standard Error	0.627834
2	S1	1.9962	1.99663	1.0025	149.12	0.997506	0.00670601	0.00108438	2.17354				Observations	30											Observations	30									Observations	30
5	S1	4.1722	4.47727	1.3601	467.575	0.73524	0.00213869	0.133571	2.66985
5	S1	4.2875	4.47727	1.3701	466.075	0.729874	0.00214558	0.136752	2.66846				ANOVA												ANOVA										ANOVA
5	S1	4.9721	4.47727	1.3701	466.075	0.729874	0.00214558	0.136752	2.66846					df	SS	MS	F	Significance F								df	SS	MS	F	Significance F						df	SS	MS	F	Significance F
10	S1	9.8357	9.33027	5.1712	623.86	0.193379	0.00160292	0.713591	2.79509				Regression	1	8.59376e+07	8.59376e+07	264.765	8.38947e-16							Regression	1	0.0616429	0.0616429	7.23019	0.0119387					Regression	1	23.4312	23.4312	59.4435	2.12683e-08
10	S1	9.0239	9.33027	5.1712	623.86	0.193379	0.00160292	0.713591	2.79509				Residual	29	9.41283e+06	324580									Residual	28	0.238722	0.00852577							Residual	28	11.0369	0.394176
10	S1	9.1312	9.33027	5.0812	637.36	0.196804	0.00156897	0.705966	2.80438				Total	30	9.53504e+07										Total	29	0.300365								Total	29	34.4681
20	S1	19.977	19.9758	16.1223	578.025	0.0620259	0.00173003	1.20743	2.76195
20	S1	19.9771	19.9758	16.157	572.82	0.0618927	0.00174575	1.20836	2.75802					Coefficients	Standard Error	t Stat	P-value	Lower 95%	Upper 95%	Lower 95.0%	Upper 95.0%					Coefficients	Standard Error	t Stat	P-value	Lower 95%	Upper 95%	Lower 95.0%	Upper 95.0%			Coefficients	Standard Error	t Stat	P-value	Lower 95%	Upper 95%	Lower 95.0%	Upper 95.0%
20	S1	19.9733	19.9758	16.1812	569.19	0.0618001	0.00175688	1.20901	2.75526				Intercept	0	#N/A	#N/A	#N/A	#N/A	#N/A	#N/A	#N/A				Intercept	0.0300651	0.0189274	1.58845	0.123415	-0.00870586	0.0688361	-0.00870586	0.0688361		Intercept	1.95197	0.128662	15.1713	4.91217e-15	1.68842	2.21552	1.68842	2.21552
50	S1	49.9193	49.7183	45.8571	579.18	0.0218069	0.00172658	1.66141	2.76281				X Variable 1	27.6489	1.69921	16.2716	4.044e-16	24.1736	31.1241	24.1736	31.1241				X Variable 1	0.0108873	0.004049	2.6889	0.0119387	0.00259336	0.0191813	0.00259336	0.0191813		X Variable 1	0.840002	0.10895	7.70996	2.12683e-08	0.616828	1.06318	0.616828	1.06318
50	S1	49.3467	49.7183	45.8571	579.18	0.0218069	0.00172658	1.66141	2.76281
50	S1	49.8889	49.7183	45.8671	577.68	0.0218021	0.00173106	1.6615	2.76169																Csm	33.2612			25.7925	7.46865	59.0537
100	S1	99.2765	99.443	90.5925	1327.57	0.0110384	0.000753256	1.95709	3.12306																b	2.76147				-3.35698	3.5887
100	S1	99.0812	99.443	90.5987	1326.64	0.0110377	0.000753784	1.95712	3.12275
100	S1	99.9712	99.443	90.6071	1325.38	0.0110367	0.000754501	1.95716	3.12234		S1+PMP		SUMMARY OUTPUT												SUMMARY OUTPUT										SUMMARY OUTPUT
200	S1	199.009	199.147	198.369	116.815	0.00504112	0.00856054	2.29747	2.0675
200	S1	199.085	199.147	198.366	117.175	0.00504118	0.00853424	2.29747	2.06883				Regression Statistics												Regression Statistics										Regression Statistics
200	S1	199.349	199.147	198.379	115.27	0.00504086	0.00867528	2.2975	2.06172				Multiple R	0.950278											Multiple R	0.695066									Multiple R	0.845808
0.2	S2	0.1078	0.107633	0.0765	4.67	13.0719	0.214133	-1.11634	0.669317				R Square	0.903029											R Square	0.483117									R Square	0.715392
0.2	S2	0.1063	0.107633	0.0678	5.975	14.7493	0.167364	-1.16877	0.776338				Adjusted R Square	0.868546											Adjusted R Square	0.464657									Adjusted R Square	0.705227
0.2	S2	0.1088	0.107633	0.0665	6.17	15.0376	0.162075	-1.17718	0.790285				Standard Error	81.2596											Standard Error	0.0115341									Standard Error	0.264785
0.5	S2	0.4899	0.482567	0.3245	23.71	3.08166	0.0421763	-0.488785	1.37493				Observations	30											Observations	30									Observations	30
0.5	S2	0.4784	0.482567	0.2976	27.745	3.36022	0.0360425	-0.526367	1.44318
0.5	S2	0.4794	0.482567	0.3315	22.66	3.01659	0.0441306	-0.479516	1.35526				ANOVA												ANOVA										ANOVA
1	S2	0.9823	0.981	0.9634	2.64	1.03799	0.378788	-0.0161934	0.421604					df	SS	MS	F	Significance F								df	SS	MS	F	Significance F						df	SS	MS	F	Significance F
1	S2	0.9802	0.981	0.9523	4.305	1.05009	0.232288	-0.0212262	0.633973				Regression	1	1.78323e+06	1.78323e+06	270.059	6.52229e-16							Regression	1	0.00348167	0.00348167	26.1709	2.02102e-05					Regression	1	4.93449	4.93449	70.3808	3.99104e-09
1	S2	0.9805	0.981	0.9578	3.48	1.04406	0.287356	-0.0187252	0.541579				Residual	29	191491	6603.13									Residual	28	0.00372501	0.000133036							Residual	28	1.96311	0.0701112
2	S2	1.9929	1.96843	0.8123	173.42	1.23107	0.00576635	-0.0902835	2.2391				Total	30	1.97472e+06										Total	29	0.00720668								Total	29	6.8976
2	S2	1.9962	1.96843	0.8132	173.285	1.22971	0.00577084	-0.0898026	2.23876
2	S2	1.9162	1.96843	0.8113	173.57	1.23259	0.00576136	-0.0908185	2.23947					Coefficients	Standard Error	t Stat	P-value	Lower 95%	Upper 95%	Lower 95.0%	Upper 95.0%					Coefficients	Standard Error	t Stat	P-value	Lower 95%	Upper 95%	Lower 95.0%	Upper 95.0%			Coefficients	Standard Error	t Stat	P-value	Lower 95%	Upper 95%	Lower 95.0%	Upper 95.0%
5	S2	4.0822	4.65727	1.0601	539.575	0.943307	0.00185331	0.0253468	2.73205				Intercept	0	#N/A	#N/A	#N/A	#N/A	#N/A	#N/A	#N/A				Intercept	0.0135533	0.00232577	5.82747	2.91417e-06	0.00878922	0.0183175	0.00878922	0.0183175		Intercept	1.69936	0.0562243	30.2246	6.41423e-23	1.58419	1.81453	1.58419	1.81453
5	S2	4.9275	4.65727	1.0701	538.075	0.934492	0.00185848	0.0294244	2.73084				X Variable 1	3.46851	0.211064	16.4335	3.11855e-16	3.03683	3.90018	3.03683	3.90018				X Variable 1	0.00191839	0.000374997	5.11575	2.02102e-05	0.00115024	0.00268653	0.00115024	0.00268653		X Variable 1	0.363666	0.0433487	8.38933	3.99104e-09	0.27487	0.452462	0.27487	0.452462
5	S2	4.9621	4.65727	1.0701	538.075	0.934492	0.00185848	0.0294244	2.73084
10	S2	9.7857	9.8236	2.1712	1147.86	0.460575	0.000871186	0.3367	3.05989																Csm	73.7826			209.902	-136.12	283.685
10	S2	9.8139	9.8236	2.1712	1147.86	0.460575	0.000871186	0.3367	3.05989																b	7.06496				7.64118	6.81825
10	S2	9.8712	9.8236	2.1812	1146.36	0.458463	0.000872326	0.338695	3.05932
20	S2	19.987	19.8191	10.0223	1469.52	0.0997775	0.000680492	1.00097	3.16718		S1+WMP		SUMMARY OUTPUT												SUMMARY OUTPUT										SUMMARY OUTPUT
20	S2	19.4871	19.8191	10.127	1453.82	0.0987459	0.000687843	1.00548	3.16251
20	S2	19.9833	19.8191	10.1312	1453.19	0.098705	0.000688141	1.00566	3.16232				Regression Statistics												Regression Statistics										Regression Statistics
50	S2	49.0993	49.2007	40.9571	1236.54	0.0244158	0.000808708	1.61233	3.09221				Multiple R	0.833708											Multiple R	0.420557									Multiple R	0.874213
50	S2	49.3901	49.2007	40.9571	1236.54	0.0244158	0.000808708	1.61233	3.09221				R Square	0.695069											R Square	0.176869									R Square	0.764248
50	S2	49.1127	49.2007	40.9671	1235.04	0.0244098	0.00080969	1.61244	3.09168				Adjusted R Square	0.660586											Adjusted R Square	0.147471									Adjusted R Square	0.755828
100	S2	99.0865	99.413	81.5925	2673.07	0.012256	0.000374102	1.91165	3.42701				Standard Error	250.709											Standard Error	0.0291876									Standard Error	0.338616
100	S2	99.1812	99.413	81.5987	2672.14	0.0122551	0.000374232	1.91168	3.42686				Observations	30											Observations	30									Observations	30
100	S2	99.9712	99.413	81.6071	2670.88	0.0122538	0.000374408	1.91173	3.42665
200	S2	199.978	199.697	170.369	4399.31	0.00586962	0.000227309	2.23139	3.64338				ANOVA												ANOVA										ANOVA
200	S2	199.985	199.697	170.366	4399.67	0.00586971	0.00022729	2.23138	3.64342					df	SS	MS	F	Significance F								df	SS	MS	F	Significance F						df	SS	MS	F	Significance F
200	S2	199.129	199.697	170.379	4397.76	0.00586927	0.000227388	2.23142	3.64323				Regression	1	4.15494e+06	4.15494e+06	66.1033	7.4985e-09							Regression	1	0.00512549	0.00512549	6.01644	0.0206624					Regression	1	10.4076	10.4076	90.7687	2.77261e-10
0.2	S1+PMP	0.1911	0.1914	0.0567	20.205	17.6367	0.0494927	-1.24642	1.30546				Residual	29	1.8228e+06	62855.2									Residual	28	0.0238536	0.000851914							Residual	28	3.21051	0.114661
0.2	S1+PMP	0.1921	0.1914	0.0467	21.705	21.4133	0.0460723	-1.33068	1.33656				Total	30	5.97774e+06										Total	29	0.0289791								Total	29	13.6182
0.2	S1+PMP	0.191	0.1914	0.0562	20.28	17.7936	0.0493097	-1.25026	1.30707
0.5	S1+PMP	0.4834	0.465633	0.2345	34.67	4.26439	0.0288434	-0.629857	1.53995					Coefficients	Standard Error	t Stat	P-value	Lower 95%	Upper 95%	Lower 95.0%	Upper 95.0%					Coefficients	Standard Error	t Stat	P-value	Lower 95%	Upper 95%	Lower 95.0%	Upper 95.0%			Coefficients	Standard Error	t Stat	P-value	Lower 95%	Upper 95%	Lower 95.0%	Upper 95.0%
0.5	S1+PMP	0.4811	0.465633	0.2135	37.82	4.68384	0.026441	-0.670602	1.57772				Intercept	0	#N/A	#N/A	#N/A	#N/A	#N/A	#N/A	#N/A				Intercept	0.0158118	0.00594794	2.65837	0.0128322	0.003628	0.0279956	0.003628	0.0279956		Intercept	1.80205	0.0702452	25.6537	5.41499e-21	1.65816	1.94594	1.65816	1.94594
0.5	S1+PMP	0.4324	0.465633	0.2487	32.54	4.02091	0.0307314	-0.604324	1.51242				X Variable 1	5.48592	0.674742	8.1304	5.76715e-09	4.10592	6.86592	4.10592	6.86592				X Variable 1	0.00225537	0.00091949	2.45284	0.0206624	0.000371875	0.00413886	0.000371875	0.00413886		X Variable 1	0.521582	0.0547463	9.52726	2.77261e-10	0.409439	0.633725	0.409439	0.633725
1	S1+PMP	0.912	0.930567	0.6789	37.75	1.47297	0.0264901	-0.168194	1.57692
1	S1+PMP	0.9425	0.930567	0.5689	54.25	1.75778	0.0184332	-0.244964	1.7344																Csm	63.2439			82.0761	-18.8323	145.32
1	S1+PMP	0.9372	0.930567	0.5113	62.89	1.9558	0.0159008	-0.291324	1.79858																b	7.01075				9.75598	6.7641
2	S1+PMP	1.6999	1.6554	1.1691	72.945	0.855359	0.013709	0.0678517	1.863
2	S1+PMP	1.5963	1.6554	1.2778	56.64	0.782595	0.0176554	0.106463	1.75312		S2+PMP		SUMMARY OUTPUT												SUMMARY OUTPUT										SUMMARY OUTPUT
2	S1+PMP	1.67	1.6554	1.1289	78.975	0.885818	0.0126622	0.0526555	1.89749
5	S1+PMP	3.7127	3.7689	3.5537	32.28	0.281397	0.0309789	0.550681	1.50893				Regression Statistics												Regression Statistics										Regression Statistics
5	S1+PMP	3.8219	3.7689	3.6366	19.845	0.274982	0.0503905	0.560696	1.29765				Multiple R	0.963404											Multiple R	0.960524									Multiple R	0.924287
5	S1+PMP	3.7721	3.7689	3.5291	35.97	0.283358	0.0278009	0.547664	1.55594				R Square	0.928148											R Square	0.922607									R Square	0.854306
10	S1+PMP	9.5257	9.4936	9.287	30.99	0.107677	0.0322685	0.967875	1.49122				Adjusted R Square	0.893665											Adjusted R Square	0.919843									Adjusted R Square	0.849103
10	S1+PMP	9.5239	9.4936	8.6542	125.91	0.115551	0.00794218	0.937227	2.10006				Standard Error	67.5879											Standard Error	0.00717195									Standard Error	0.196769
10	S1+PMP	9.4312	9.4936	8.8113	102.345	0.113491	0.00977087	0.94504	2.01007				Observations	30											Observations	30									Observations	30
20	S1+PMP	18.5497	18.6819	17.3682	197.055	0.0575765	0.00507473	1.23975	2.29459
20	S1+PMP	18.3227	18.6819	17.4682	182.055	0.0572469	0.00549285	1.24225	2.2602				ANOVA												ANOVA										ANOVA
20	S1+PMP	19.1733	18.6819	17.6812	150.105	0.0565572	0.006662	1.24751	2.1764					df	SS	MS	F	Significance F								df	SS	MS	F	Significance F						df	SS	MS	F	Significance F
50	S1+PMP	48.123	48.8904	47.5871	195.5	0.0210141	0.00511509	1.67749	2.29115				Regression	1	1.71125e+06	1.71125e+06	374.606	9.57085e-18							Regression	1	0.017169	0.017169	333.788	4.29162e-17					Regression	1	6.3569	6.3569	164.184	3.12185e-13
50	S1+PMP	49.5484	48.8904	46.5912	344.885	0.0214633	0.00289952	1.6683	2.53767				Residual	29	132476	4568.13									Residual	28	0.00144023	5.14368e-05							Residual	28	1.08411	0.0387182
50	S1+PMP	48.9999	48.8904	48.5913	44.87	0.0205798	0.0222866	1.68656	1.65196				Total	30	1.84372e+06										Total	29	0.0186092								Total	29	7.44101
100	S1+PMP	97.9833	97.7888	96.5789	181.48	0.0103542	0.00551025	1.98488	2.25883
100	S1+PMP	98.8934	97.7888	95.3284	369.055	0.0104901	0.00270962	1.97922	2.56709					Coefficients	Standard Error	t Stat	P-value	Lower 95%	Upper 95%	Lower 95.0%	Upper 95.0%					Coefficients	Standard Error	t Stat	P-value	Lower 95%	Upper 95%	Lower 95.0%	Upper 95.0%			Coefficients	Standard Error	t Stat	P-value	Lower 95%	Upper 95%	Lower 95.0%	Upper 95.0%
100	S1+PMP	96.4896	97.7888	95.4546	350.125	0.0104762	0.00285612	1.9798	2.54422				Intercept	0	#N/A	#N/A	#N/A	#N/A	#N/A	#N/A	#N/A				Intercept	0.009168	0.00147248	6.22625	9.9778e-07	0.00615177	0.0121842	0.00615177	0.0121842		Intercept	1.6374	0.0426091	38.4283	8.99637e-26	1.55011	1.72468	1.55011	1.72468
200	S1+PMP	197.299	198.274	193.299	746.29	0.00517334	0.00133996	2.28623	2.87291				X Variable 1	3.37181	0.174211	19.3547	3.98563e-18	3.01551	3.72811	3.01551	3.72811				X Variable 1	0.00599276	0.000328013	18.2699	4.29162e-17	0.00532086	0.00666467	0.00532086	0.00666467		X Variable 1	0.422937	0.0330074	12.8134	3.12185e-13	0.355325	0.49055	0.355325	0.49055
200	S1+PMP	198.951	198.274	193.363	736.6	0.00517161	0.00135759	2.28637	2.86723
200	S1+PMP	198.572	198.274	194.799	521.245	0.0051335	0.00191848	2.28959	2.71704																Csm	109.075			331.54	-222.465	440.615
0.2	S1+WMP	0.1803	0.175533	0.0567	17.825	17.6367	0.056101	-1.24642	1.25103																b	1.52985				1.15616	1.82818
0.2	S1+WMP	0.1707	0.175533	0.0444	19.67	22.5225	0.0508388	-1.35262	1.2938
0.2	S1+WMP	0.1756	0.175533	0.0564	17.87	17.7305	0.0559597	-1.24872	1.25212		S2+WMP		SUMMARY OUTPUT												SUMMARY OUTPUT										SUMMARY OUTPUT
0.5	S1+WMP	0.4893	0.472	0.4065	9.825	2.46002	0.101781	-0.390939	0.992333
0.5	S1+WMP	0.4823	0.472	0.4002	10.77	2.49875	0.0928505	-0.397723	1.03222				Regression Statistics												Regression Statistics										Regression Statistics
0.5	S1+WMP	0.4444	0.472	0.4114	9.09	2.43072	0.110011	-0.385736	0.958564				Multiple R	0.936229											Multiple R	0.831									Multiple R	0.965151
1	S1+WMP	0.6156	0.6185	0.2345	57.6	4.26439	0.0173611	-0.629857	1.76042				R Square	0.876524											R Square	0.69056									R Square	0.931517
1	S1+WMP	0.6166	0.6185	0.1199	74.79	8.34028	0.0133708	-0.921181	1.87384				Adjusted R Square	0.842041											Adjusted R Square	0.679509									Adjusted R Square	0.929071
1	S1+WMP	0.6233	0.6185	0.2789	50.94	3.58551	0.0196309	-0.554551	1.70706				Standard Error	214.877											Standard Error	0.0310655									Standard Error	0.192376
2	S1+WMP	1.44	1.46473	0.9923	70.865	1.00776	0.0141113	-0.00335701	1.85043				Observations	30											Observations	30									Observations	30
2	S1+WMP	1.4862	1.46473	0.8712	89.03	1.14784	0.0112322	-0.0598821	1.94954
2	S1+WMP	1.468	1.46473	0.8873	86.615	1.12701	0.0115453	-0.0519295	1.93759				ANOVA												ANOVA										ANOVA
5	S1+WMP	4.4722	4.48667	4.242	36.7	0.235738	0.027248	0.627571	1.56467					df	SS	MS	F	Significance F								df	SS	MS	F	Significance F						df	SS	MS	F	Significance F
5	S1+WMP	4.4517	4.48667	4.3152	25.72	0.231739	0.0388802	0.635001	1.41027				Regression	1	9.50516e+06	9.50516e+06	205.863	1.97227e-14							Regression	1	0.0603033	0.0603033	62.4862	1.30819e-08					Regression	1	14.095	14.095	380.86	7.70891e-18
5	S1+WMP	4.5361	4.48667	4.0887	59.695	0.244577	0.0167518	0.611585	1.77594				Residual	29	1.33899e+06	46172.2									Residual	28	0.0270218	0.000965066							Residual	28	1.03623	0.0370084
10	S1+WMP	9.0336	9.01787	7.4712	232	0.133847	0.00431034	0.87339	2.36549				Total	30	1.08442e+07										Total	29	0.0873251								Total	29	15.1313
10	S1+WMP	8.8839	9.01787	7.3201	254.665	0.13661	0.00392673	0.864517	2.40597
10	S1+WMP	9.1361	9.01787	7.4563	234.235	0.134115	0.00426922	0.872523	2.36965					Coefficients	Standard Error	t Stat	P-value	Lower 95%	Upper 95%	Lower 95.0%	Upper 95.0%					Coefficients	Standard Error	t Stat	P-value	Lower 95%	Upper 95%	Lower 95.0%	Upper 95.0%			Coefficients	Standard Error	t Stat	P-value	Lower 95%	Upper 95%	Lower 95.0%	Upper 95.0%
20	S1+WMP	18.0033	17.8512	13.2301	693.16	0.0755852	0.00144267	1.12156	2.84083				Intercept	0	#N/A	#N/A	#N/A	#N/A	#N/A	#N/A	#N/A				Intercept	0.00300545	0.00634878	0.47339	0.639605	-0.00999944	0.0160103	-0.00999944	0.0160103		Intercept	1.83194	0.0402075	45.5621	8.22345e-28	1.74958	1.9143	1.74958	1.9143
20	S1+WMP	17.5678	17.8512	14.9929	428.74	0.0666982	0.00233242	1.17589	2.63219				X Variable 1	8.18715	0.570615	14.3479	1.05102e-14	7.02011	9.35418	7.02011	9.35418				X Variable 1	0.00880701	0.00111413	7.90482	1.30819e-08	0.00652481	0.0110892	0.00652481	0.0110892		X Variable 1	0.610949	0.0313056	19.5156	7.70891e-18	0.546822	0.675075	0.546822	0.675075
20	S1+WMP	17.9824	17.8512	13.2946	683.485	0.0752185	0.00146309	1.12368	2.83473
50	S1+WMP	46.688	47.2265	43.9871	485.905	0.0227339	0.00205802	1.64333	2.68655																Csm	332.729			76.8941	255.835	409.623
50	S1+WMP	47.7523	47.2265	42.9871	635.905	0.0232628	0.00157256	1.63334	2.80339																b	0.341257				-1.53253	1.44378
50	S1+WMP	47.2391	47.2265	42.9584	640.21	0.0232783	0.00156199	1.63305	2.80632
100	S1+WMP	95.5898	95.7159	91.7343	597.235	0.010901	0.00167438	1.96253	2.77615
100	S1+WMP	95.8981	95.7159	90.8136	735.34	0.0110116	0.00135992	1.95815	2.86649
100	S1+WMP	95.6597	95.7159	90.3571	803.815	0.0110672	0.00124407	1.95596	2.90516
200	S1+WMP	193.522	194.061	187.222	1025.81	0.00534125	0.000974839	2.27236	3.01107
200	S1+WMP	194.26	194.061	189.987	611.06	0.00526351	0.0016365	2.27872	2.78608
200	S1+WMP	194.401	194.061	188.836	783.8	0.00529561	0.00127584	2.27608	2.89421
0.2	S2+PMP	0.1341	0.1511	0.0789	10.83	12.6743	0.0923361	-1.10292	1.03463
0.2	S2+PMP	0.1641	0.1511	0.0678	12.495	14.7493	0.080032	-1.16877	1.09674
0.2	S2+PMP	0.1551	0.1511	0.0788	10.845	12.6904	0.0922084	-1.10347	1.03523
0.5	S2+PMP	0.3999	0.406433	0.2389	25.13	4.18585	0.0397931	-0.621784	1.40019
0.5	S2+PMP	0.4109	0.406433	0.2345	25.79	4.26439	0.0387747	-0.629857	1.41145
0.5	S2+PMP	0.4085	0.406433	0.2267	26.96	4.41112	0.037092	-0.644548	1.43072
1	S2+PMP	0.8765	0.878733	0.589	43.46	1.69779	0.0230097	-0.229885	1.63809
1	S2+PMP	0.8532	0.878733	0.6045	41.135	1.65426	0.0243102	-0.218604	1.61421
1	S2+PMP	0.9065	0.878733	0.6709	31.175	1.49054	0.032077	-0.173342	1.49381
2	S2+PMP	1.8999	1.8895	1.3691	78.06	0.730407	0.0128107	0.136435	1.89243
2	S2+PMP	1.8986	1.8895	1.2778	91.755	0.782595	0.0108986	0.106463	1.96263
2	S2+PMP	1.87	1.8895	1.0089	132.09	0.991179	0.0075706	0.00384812	2.12087
5	S2+PMP	4.7722	4.852	4.4201	64.785	0.226239	0.0154357	0.645432	1.81147
5	S2+PMP	4.8817	4.852	4.5201	49.785	0.221234	0.0200864	0.655148	1.6971
5	S2+PMP	4.9021	4.852	4.5887	39.495	0.217927	0.0253197	0.66169	1.59654
10	S2+PMP	9.1257	9.46027	8.887	85.99	0.112524	0.0116293	0.948755	1.93445
10	S2+PMP	9.5239	9.46027	8.7542	105.91	0.114231	0.00944198	0.942216	2.02494
10	S2+PMP	9.7312	9.46027	8.8113	97.345	0.113491	0.0102727	0.94504	1.98831
20	S2+PMP	19.497	19.3658	18.3682	149.64	0.0544419	0.00668271	1.26407	2.17505
20	S2+PMP	19.2271	19.3658	17.997	205.32	0.0555648	0.00487045	1.2552	2.31243
20	S2+PMP	19.3733	19.3658	18.6812	102.69	0.0535298	0.00973805	1.2714	2.01153
50	S2+PMP	49.123	49.2238	48.5871	95.5	0.0205816	0.0104712	1.68652	1.98
50	S2+PMP	49.5484	49.2238	47.5912	244.885	0.0210123	0.00408355	1.67753	2.38896
50	S2+PMP	48.9999	49.2238	48.5913	94.87	0.0205798	0.0105407	1.68656	1.97713
100	S2+PMP	98.9833	99.1888	97.5789	241.48	0.0102481	0.00414113	1.98936	2.38288
100	S2+PMP	99.0934	99.1888	96.3284	429.055	0.0103812	0.0023307	1.98375	2.63251
100	S2+PMP	99.4896	99.1888	97.3459	276.43	0.0102726	0.00361755	1.98832	2.44159
200	S2+PMP	198.089	199.252	195.299	593.025	0.00512036	0.00168627	2.2907	2.77307
200	S2+PMP	199.951	199.252	194.363	733.335	0.005145	0.00136363	2.28861	2.8653
200	S2+PMP	199.716	199.252	194.999	637.98	0.00512823	0.00156745	2.29003	2.80481
0.2	S2+WMP	0.1054	0.105267	0.0654	5.98	15.2905	0.167224	-1.18442	0.776701
0.2	S2+WMP	0.1057	0.105267	0.0784	4.03	12.7551	0.248139	-1.10568	0.605305
0.2	S2+WMP	0.1047	0.105267	0.0453	8.995	22.0751	0.111173	-1.3439	0.954001
0.5	S2+WMP	0.4704	0.465867	0.2346	34.69	4.26257	0.0288268	-0.629672	1.5402
0.5	S2+WMP	0.4801	0.465867	0.2298	35.41	4.35161	0.0282406	-0.63865	1.54913
0.5	S2+WMP	0.4471	0.465867	0.1983	40.135	5.04286	0.0249159	-0.702677	1.60352
1	S2+WMP	0.6003	0.604367	0.3678	35.485	2.71887	0.0281809	-0.434388	1.55004
1	S2+WMP	0.6001	0.604367	0.3987	30.85	2.50815	0.0324149	-0.399354	1.48926
1	S2+WMP	0.6127	0.604367	0.3051	44.89	3.27761	0.0222767	-0.515558	1.65215
2	S2+WMP	1.8999	1.82803	0.9823	126.86	1.01802	0.00788271	-0.00775586	2.10332
2	S2+WMP	1.7862	1.82803	0.9712	128.525	1.02965	0.00778059	-0.0126913	2.10899
2	S2+WMP	1.798	1.82803	0.9873	126.11	1.01286	0.00792959	-0.00555086	2.10075
5	S2+WMP	4.7127	4.7689	3.7537	152.28	0.266404	0.00656685	0.57446	2.18264
5	S2+WMP	4.8219	4.7689	3.7366	154.845	0.267623	0.00645807	0.572477	2.1899
5	S2+WMP	4.7721	4.7689	3.7291	155.97	0.268161	0.00641149	0.571604	2.19304
10	S2+WMP	9.5336	9.54953	8.4712	161.75	0.118047	0.00618238	0.927945	2.20884
10	S2+WMP	9.5539	9.54953	8.3201	184.415	0.120191	0.00542255	0.920129	2.2658
10	S2+WMP	9.5611	9.54953	8.3745	176.255	0.11941	0.0056736	0.922959	2.24614
20	S2+WMP	19.0033	19.1233	15.2301	583.975	0.0656595	0.0017124	1.1827	2.76639
20	S2+WMP	19.1278	19.1233	14.9929	619.555	0.0666982	0.00161406	1.17589	2.79208
20	S2+WMP	19.2387	19.1233	15.2946	574.3	0.0653826	0.00174125	1.18454	2.75914
50	S2+WMP	49.88	49.5982	44.9871	691.66	0.0222286	0.0014458	1.65309	2.83989
50	S2+WMP	49.5232	49.5982	44.9871	691.66	0.0222286	0.0014458	1.65309	2.83989
50	S2+WMP	49.3913	49.5982	43.9584	845.965	0.0227488	0.00118208	1.64304	2.92735
100	S2+WMP	98.8977	99.2076	93.7343	821	0.0106685	0.00121803	1.9719	2.91434
100	S2+WMP	99.1281	99.2076	93.1359	910.76	0.010737	0.00109798	1.96912	2.9594
100	S2+WMP	99.5971	99.2076	94.3571	727.58	0.010598	0.00137442	1.97477	2.86188
200	S2+WMP	199.522	199.508	190.222	1392.92	0.00525701	0.000717919	2.27926	3.14392
200	S2+WMP	199.602	199.508	189.987	1428.16	0.00526351	0.000700199	2.27872	3.15478
200	S2+WMP	199.401	199.508	190.356	1372.8	0.00525331	0.000728438	2.27957	3.13761
