# Supplementary material for: Polyethylene microplastic can adsorb phosphate but is unlikely to limit its availability in soil
Source: Heliyon. 2023 Dec 17;10(1):e23179. doi: 10.1016/j.heliyon.2023.e23179 (PMC10772576; doi:10.1016/j.heliyon.2023.e23179)
Supplement: Multimedia component 4 [file mmc4.xlsx]

## Sheet: pH2 0.0 M ionic strength
pH & ionic strength experiments																																														Linear constrained through 0
pH 2	accuracy	98.26		mass of solid	0.2 g	0.0002 kg								Kd												Langmuir										Freundlich										Solid type	Kd	lower 95	upper 95
	precision	0.81		solution vol	30 mL	0.03 L																																								PMP	12.6565	10.981	14.3321
	detection limit	0.05											PMP	SUMMARY OUTPUT												SUMMARY OUTPUT										SUMMARY OUTPUT										WMP	13.9359	11.2445	16.6272
0 M ionic strength																																														S1	17.4967	12.2756	22.7177
Dose (mg/L)	solidtype	initial target	average	actualconc Caq	Difference	Cs	1/Caq	1/Cs	logCaq	logCs	Kd			Regression Statistics												Regression Statistics										Regression Statistics										S2	46.6107	41.5333	51.688
0.2	PMP	0.1956	0.195567	0.1003	0.0952667	14.29	9.97009	0.069979	-0.998699	1.15503	142.473			Multiple R	0.944277											Multiple R	0.967778									Multiple R	0.973843									S1+PMP	13.2007	10.212	16.1894
0.2	PMP	0.1954	0.195567	0.1021	0.0934667	14.02	9.79432	0.0713267	-0.990974	1.14675	137.316			R Square	0.891659											R Square	0.936595									R Square	0.948369									S1+WMP	12.3193	9.83898	14.7996
0.2	PMP	0.1957	0.195567	0.1016	0.0939667	14.095	9.84252	0.0709471	-0.993106	1.14907	138.73			Adjusted R Square	0.857176											Adjusted R Square	0.93433									Adjusted R Square	0.946525									S2+PMP	16.3079	11.3158	21.3
0.5	PMP	0.4936	0.487167	0.2513	0.235867	35.38	3.97931	0.0282646	-0.599808	1.54876	140.788			Standard Error	298.127											Standard Error	0.00554821									Standard Error	0.167309									S2+WMP	24.8189	19.6172	30.0206
0.5	PMP	0.4942	0.487167	0.2223	0.264867	39.73	4.49843	0.0251699	-0.653061	1.59912	178.722			Observations	30											Observations	30									Observations	30
0.5	PMP	0.4737	0.487167	0.2465	0.240667	36.1	4.0568	0.0277008	-0.608183	1.55751	146.45
1	PMP	0.9837	0.982367	0.7148	0.267567	40.135	1.39899	0.0249159	-0.145815	1.60352	56.1486			ANOVA												ANOVA										ANOVA
1	PMP	0.9812	0.982367	0.7443	0.238067	35.71	1.34354	0.0280034	-0.128252	1.55279	47.978				df	SS	MS	F	Significance F								df	SS	MS	F	Significance F						df	SS	MS	F	Significance F
1	PMP	0.9822	0.982367	0.7512	0.231167	34.675	1.3312	0.0288392	-0.124244	1.54002	46.1595			Regression	1	2.12132e+07	2.12132e+07	238.673	3.11452e-15							Regression	1	0.0127318	0.0127318	413.604	2.61508e-18					Regression	1	14.3968	14.3968	514.313	1.4653e-19
2	PMP	1.9836	1.98347	1.2691	0.714367	107.155	0.78796	0.00933228	0.103496	2.03001	84.4339			Residual	29	2.57751e+06	88879.6									Residual	28	0.000861913	3.07826e-05							Residual	28	0.783786	0.0279924
2	PMP	1.9862	1.98347	1.2778	0.705667	105.85	0.782595	0.00944733	0.106463	2.02469	82.8377			Total	30	2.37907e+07										Total	29	0.0135937								Total	29	15.1806
2	PMP	1.9806	1.98347	1.2689	0.714567	107.185	0.788084	0.00932966	0.103427	2.03013	84.4708
5	PMP	4.9722	4.97727	2.8201	2.15717	323.575	0.354597	0.00309047	0.450265	2.50997	114.739				Coefficients	Standard Error	t Stat	P-value	Lower 95%	Upper 95%	Lower 95.0%	Upper 95.0%					Coefficients	Standard Error	t Stat	P-value	Lower 95%	Upper 95%	Lower 95.0%	Upper 95.0%			Coefficients	Standard Error	t Stat	P-value	Lower 95%	Upper 95%	Lower 95.0%	Upper 95.0%
5	PMP	4.9875	4.97727	2.8201	2.15717	323.575	0.354597	0.00309047	0.450265	2.50997	114.739			Intercept	0	#N/A	#N/A	#N/A	#N/A	#N/A	#N/A	#N/A				Intercept	0.00276946	0.00116211	2.38313	0.0241902	0.000388986	0.00514993	0.000388986	0.00514993		Intercept	1.92963	0.0362602	53.2161	1.116e-29	1.85535	2.0039	1.85535	2.0039
5	PMP	4.9721	4.97727	2.8187	2.15857	323.785	0.354773	0.00308847	0.450049	2.51026	114.87			X Variable 1	12.6565	0.819243	15.4491	1.56571e-15	10.981	14.3321	10.981	14.3321				X Variable 1	0.00689395	0.000338981	20.3373	2.61508e-18	0.00619958	0.00758832	0.00619958	0.00758832		X Variable 1	0.665161	0.0293301	22.6785	1.4653e-19	0.605081	0.725241	0.605081	0.725241
10	PMP	9.847	9.83737	6.4789	3.35847	503.77	0.154347	0.00198503	0.811501	2.70223	77.7555
10	PMP	9.8339	9.83737	6.5984	3.23897	485.845	0.151552	0.00205827	0.819439	2.6865	73.6307															Csm	361.081				2570.79	194.177
10	PMP	9.8312	9.83737	6.6213	3.21607	482.41	0.151028	0.00207293	0.820943	2.68342	72.8573															b	0.401723				0.062744	0.678666
20	PMP	19.9824	19.3509	15.6823	3.6686	550.29	0.0637662	0.00181722	1.19541	2.74059	35.0899
20	PMP	19.9821	19.3509	15.767	3.5839	537.585	0.0634236	0.00186017	1.19775	2.73045	34.0956
20	PMP	18.0882	19.3509	15.6812	3.6697	550.455	0.0637706	0.00181668	1.19538	2.74072	35.1029
50	PMP	49.7893	49.4222	41.5871	7.8351	1175.26	0.0240459	0.000850872	1.61896	3.07014	28.2603
50	PMP	49.2884	49.4222	41.5912	7.831	1174.65	0.0240435	0.000851317	1.619	3.06991	28.2428
50	PMP	49.1889	49.4222	41.5913	7.8309	1174.63	0.0240435	0.000851328	1.619	3.0699	28.2423
100	PMP	98.5467	98.5088	90.5789	7.92991	1189.49	0.0110401	0.000840699	1.95703	3.07536	13.132
100	PMP	99.0012	98.5088	90.3284	8.18041	1227.06	0.0110707	0.000814955	1.95582	3.08887	13.5844																														S1 exc. 200 mg/L
100	PMP	97.9785	98.5088	90.3459	8.16291	1224.44	0.0110686	0.000816702	1.95591	3.08794	13.5528
200	PMP	198.149	198.233	184.299	13.9342	2090.13	0.00542597	0.000478439	2.26552	3.32017	11.341
200	PMP	198.003	198.233	184.363	13.8696	2080.44	0.00542407	0.000480668	2.26567	3.31816	11.2845
200	PMP	198.547	198.233	183.999	14.2339	2135.09	0.00543481	0.000468365	2.26482	3.32942	11.6038
0.2	WMP	0.1956	0.195567	0.0523	0.143267	21.49	19.1205	0.0465333	-1.2815	1.33224	410.899
0.2	WMP	0.1954	0.195567	0.0524	0.143167	21.475	19.084	0.0465658	-1.28067	1.33193	409.828		WMP	SUMMARY OUTPUT												SUMMARY OUTPUT										SUMMARY OUTPUT
0.2	WMP	0.1957	0.195567	0.0526	0.142967	21.445	19.0114	0.0466309	-1.27901	1.33133	407.7
0.5	WMP	0.4936	0.4905	0.1513	0.3392	50.88	6.60939	0.0196541	-0.820161	1.70655	336.286			Regression Statistics												Regression Statistics										Regression Statistics
0.5	WMP	0.4942	0.4905	0.1536	0.3369	50.535	6.51042	0.0197883	-0.813609	1.70359	329.004			Multiple R	0.891374											Multiple R	0.970428									Multiple R	0.972976
0.5	WMP	0.4837	0.4905	0.1524	0.3381	50.715	6.56168	0.019718	-0.817015	1.70514	332.776			R Square	0.794547											R Square	0.941731									R Square	0.946683
1	WMP	0.9837	0.982367	0.5648	0.417567	62.635	1.77054	0.0159655	-0.248105	1.79682	110.898			Adjusted R Square	0.760064											Adjusted R Square	0.93965									Adjusted R Square	0.944779
1	WMP	0.9812	0.982367	0.5649	0.417467	62.62	1.77022	0.0159693	-0.248028	1.79671	110.851			Standard Error	474.088											Standard Error	0.00348723									Standard Error	0.161209
1	WMP	0.9822	0.982367	0.5652	0.417167	62.575	1.76929	0.0159808	-0.247798	1.7964	110.713			Observations	30											Observations	30									Observations	30
2	WMP	1.9836	1.98327	1.0691	0.914167	137.125	0.935366	0.00729262	0.0290183	2.13712	128.262
2	WMP	1.9862	1.98327	1.0778	0.905467	135.82	0.927816	0.00736269	0.0325382	2.13296	126.016			ANOVA												ANOVA										ANOVA
2	WMP	1.98	1.98327	1.0689	0.914367	137.155	0.935541	0.00729102	0.0289371	2.13721	128.314				df	SS	MS	F	Significance F								df	SS	MS	F	Significance F						df	SS	MS	F	Significance F
5	WMP	4.9722	4.97727	2.2201	2.75717	413.575	0.45043	0.00241794	0.346373	2.61655	186.287			Regression	1	2.52071e+07	2.52071e+07	112.152	2.6741e-11							Regression	1	0.00550308	0.00550308	452.528	7.99436e-19					Regression	1	12.9204	12.9204	497.162	2.2997e-19
5	WMP	4.9875	4.97727	2.1201	2.85717	428.575	0.471676	0.00233331	0.326356	2.63203	202.148			Residual	29	6.51802e+06	224759									Residual	28	0.000340501	1.21608e-05							Residual	28	0.727675	0.0259884
5	WMP	4.9721	4.97727	2.1187	2.85857	428.785	0.471988	0.00233217	0.326069	2.63224	202.381			Total	30	3.17251e+07										Total	29	0.00584358								Total	29	13.6481
10	WMP	9.847	9.83737	5.2365	4.60087	690.13	0.190967	0.001449	0.719041	2.83893	131.792
10	WMP	9.8339	9.83737	5.5984	4.23897	635.845	0.178622	0.00157271	0.748064	2.80335	113.576				Coefficients	Standard Error	t Stat	P-value	Lower 95%	Upper 95%	Lower 95.0%	Upper 95.0%					Coefficients	Standard Error	t Stat	P-value	Lower 95%	Upper 95%	Lower 95.0%	Upper 95.0%			Coefficients	Standard Error	t Stat	P-value	Lower 95%	Upper 95%	Lower 95.0%	Upper 95.0%
10	WMP	9.8312	9.83737	5.6213	4.21607	632.41	0.177895	0.00158125	0.749837	2.801	112.502			Intercept	0	#N/A	#N/A	#N/A	#N/A	#N/A	#N/A	#N/A				Intercept	0.00274175	0.000714507	3.83725	0.000648975	0.00127814	0.00420535	0.00127814	0.00420535		Intercept	2.17061	0.0330233	65.7297	3.15792e-32	2.10296	2.23825	2.10296	2.23825
20	WMP	19.9824	19.6509	13.6823	5.9686	895.29	0.0730871	0.00111696	1.13616	2.95196	65.4342			X Variable 1	13.9359	1.31592	10.5902	1.76894e-11	11.2445	16.6272	11.2445	16.6272				X Variable 1	0.00237075	0.000111446	21.2727	7.99436e-19	0.00214247	0.00259904	0.00214247	0.00259904		X Variable 1	0.586616	0.026309	22.2971	2.2997e-19	0.532724	0.640508	0.532724	0.640508
20	WMP	19.9821	19.6509	13.767	5.8839	882.585	0.0726375	0.00113304	1.13884	2.94576	64.1087
20	WMP	18.9882	19.6509	13.6812	5.9697	895.455	0.073093	0.00111675	1.13612	2.95204	65.4515															Csm	364.731				782.384	237.792
50	WMP	48.9893	48.6625	38.5871	10.0754	1511.31	0.0259154	0.00066168	1.58644	3.17935	39.1661															b	1.15649				0.596576	1.61804
50	WMP	47.9884	48.6625	38.5912	10.0713	1510.69	0.0259126	0.000661949	1.58649	3.17918	39.146
50	WMP	49.0097	48.6625	38.5716	10.0909	1513.63	0.0259258	0.000660663	1.58627	3.18002	39.2421
100	WMP	97.8533	98.641	88.5789	10.0621	1509.32	0.0112894	0.000662552	1.94733	3.17878	17.0392
100	WMP	99.0912	98.641	89.3284	9.3126	1396.89	0.0111946	0.000715876	1.95099	3.14516	15.6377
100	WMP	98.9785	98.641	88.3459	10.2951	1544.27	0.0113191	0.000647557	1.94619	3.18872	17.4798
200	WMP	197.979	197.896	183.599	14.2975	2144.62	0.00544666	0.000466282	2.26387	3.33135	11.681
200	WMP	198.641	197.896	183.459	14.4375	2165.62	0.00545082	0.00046176	2.26354	3.33558	11.8044
200	WMP	197.069	197.896	183.465	14.4315	2164.72	0.00545064	0.000461952	2.26355	3.3354	11.7991
0.2	S1	0.1956	0.195567	0.05013	0.145437	21.8155	19.9481	0.045839	-1.2999	1.33877	435.179
0.2	S1	0.1954	0.195567	0.0512	0.144367	21.655	19.5312	0.0461787	-1.29073	1.33556	422.949		S1	SUMMARY OUTPUT												SUMMARY OUTPUT										SUMMARY OUTPUT
0.2	S1	0.1957	0.195567	0.0514	0.144167	21.625	19.4553	0.0462428	-1.28904	1.33496	420.72
0.5	S1	0.4936	0.487167	0.1913	0.295867	44.38	5.22739	0.0225327	-0.718285	1.64719	231.992			Regression Statistics												Regression Statistics										Regression Statistics
0.5	S1	0.4942	0.487167	0.1923	0.294867	44.23	5.20021	0.0226091	-0.716021	1.64572	230.005			Multiple R	0.786323											Multiple R	0.962103									Multiple R	0.95338
0.5	S1	0.4737	0.487167	0.1965	0.290667	43.6	5.08906	0.0229358	-0.706637	1.63949	221.883			R Square	0.618304											R Square	0.925642									R Square	0.908934
1	S1	0.9837	0.982367	0.5148	0.467567	70.135	1.9425	0.0142582	-0.288361	1.84593	136.237			Adjusted R Square	0.583822											Adjusted R Square	0.922987									Adjusted R Square	0.905682
1	S1	0.9812	0.982367	0.5236	0.458767	68.815	1.90985	0.0145317	-0.281	1.83768	131.427			Standard Error	897.508											Standard Error	0.00398258									Standard Error	0.225808
1	S1	0.9822	0.982367	0.5144	0.467967	70.195	1.94401	0.014246	-0.288699	1.84631	136.46			Observations	30											Observations	30									Observations	30
2	S1	1.9836	1.98327	0.85691	1.12636	168.953	1.16698	0.00591879	-0.0670648	2.22777	197.166
2	S1	1.9862	1.98327	0.87778	1.10549	165.823	1.13924	0.00603053	-0.0566143	2.21964	188.912			ANOVA												ANOVA										ANOVA
2	S1	1.98	1.98327	0.8648	1.11847	167.77	1.15634	0.00596054	-0.0630843	2.22471	193.999				df	SS	MS	F	Significance F								df	SS	MS	F	Significance F						df	SS	MS	F	Significance F
5	S1	4.9722	4.97727	1.7541	3.22317	483.475	0.570093	0.00206836	0.244054	2.68437	275.626			Regression	1	3.78407e+07	3.78407e+07	46.9767	1.90101e-07							Regression	1	0.00552845	0.00552845	348.558	2.44726e-17					Regression	1	14.25	14.25	279.47	4.21455e-16
5	S1	4.9875	4.97727	1.7452	3.23207	484.81	0.573	0.00206266	0.241845	2.68557	277.796			Residual	29	2.33601e+07	805520									Residual	28	0.000444107	1.5861e-05							Residual	28	1.42771	0.0509895
5	S1	4.9721	4.97727	1.7423	3.23497	485.245	0.573954	0.00206081	0.241123	2.68596	278.508			Total	30	6.12008e+07										Total	29	0.00597256								Total	29	15.6777
10	S1	9.847	9.83737	4.3261	5.51127	826.69	0.231155	0.00120964	0.636097	2.91734	191.094
10	S1	9.8339	9.83737	4.3163	5.52107	828.16	0.23168	0.0012075	0.635112	2.91811	191.868				Coefficients	Standard Error	t Stat	P-value	Lower 95%	Upper 95%	Lower 95.0%	Upper 95.0%					Coefficients	Standard Error	t Stat	P-value	Lower 95%	Upper 95%	Lower 95.0%	Upper 95.0%			Coefficients	Standard Error	t Stat	P-value	Lower 95%	Upper 95%	Lower 95.0%	Upper 95.0%
10	S1	9.8312	9.83737	4.3126	5.52477	828.715	0.231879	0.00120669	0.634739	2.91841	192.161			Intercept	0	#N/A	#N/A	#N/A	#N/A	#N/A	#N/A	#N/A				Intercept	0.0027046	0.000812419	3.32907	0.00245116	0.00104043	0.00436876	0.00104043	0.00436876		Intercept	2.24271	0.0456841	49.0918	1.04367e-28	2.14913	2.33629	2.14913	2.33629
20	S1	19.9824	19.3176	11.5693	7.74827	1162.24	0.0864357	0.000860407	1.06331	3.0653	100.459			X Variable 1	17.4967	2.55278	6.85396	1.57768e-07	12.2756	22.7177	12.2756	22.7177				X Variable 1	0.0023455	0.000125632	18.6697	2.44726e-17	0.00208816	0.00260285	0.00208816	0.00260285		X Variable 1	0.625212	0.037399	16.7174	4.21455e-16	0.548604	0.70182	0.548604	0.70182
20	S1	19.9821	19.3176	11.5716	7.74597	1161.89	0.0864185	0.000860663	1.06339	3.06517	100.409
20	S1	17.9882	19.3176	11.5649	7.75267	1162.9	0.0864685	0.000859919	1.06314	3.06554	100.554															Csm	369.741				961.14	228.898
50	S1	47.9893	47.9889	39.1426	8.84627	1326.94	0.0255476	0.000753614	1.59265	3.12285	33.9001															b	1.1531				0.498253	1.67845
50	S1	46.9884	47.9889	39.1547	8.83417	1325.12	0.0255397	0.000754646	1.59278	3.12226	33.8433
50	S1	48.9889	47.9889	19.1326	28.8563	4328.44	0.0522668	0.00023103	1.28177	3.63633	226.234
100	S1	97.6582	98.2426	85.3612	12.8814	1932.21	0.0117149	0.000517541	1.93126	3.28606	22.6358
100	S1	98.0912	98.2426	85.3284	12.9142	1937.13	0.0117194	0.000516226	1.93109	3.28716	22.7021
100	S1	98.9785	98.2426	85.3315	12.9111	1936.67	0.011719	0.00051635	1.93111	3.28706	22.6958
200	S1	198.979	198.16	180.679	17.4815	2622.22	0.00553469	0.000381356	2.25691	3.41867	14.5132
200	S1	197.085	198.16	180.562	17.5976	2639.64	0.00553825	0.00037884	2.25663	3.42154	14.619
200	S1	198.417	198.16	180.586	17.5739	2636.08	0.00553752	0.000379351	2.25668	3.42096	14.5974
0.2	S2	0.1806	0.185567	0.0211	0.164467	24.67	47.3934	0.0405351	-1.67572	1.39217	1169.19
0.2	S2	0.1904	0.185567	0.0212	0.164367	24.655	47.1698	0.0405597	-1.67366	1.39191	1162.97		S2	SUMMARY OUTPUT												SUMMARY OUTPUT										SUMMARY OUTPUT
0.2	S2	0.1857	0.185567	0.0211	0.164467	24.67	47.3934	0.0405351	-1.67572	1.39217	1169.19
0.5	S2	0.4936	0.4905	0.1722	0.3183	47.745	5.8072	0.0209446	-0.763967	1.67893	277.265			Regression Statistics												Regression Statistics										Regression Statistics
0.5	S2	0.4942	0.4905	0.1723	0.3182	47.73	5.80383	0.0209512	-0.763715	1.67879	277.017			Multiple R	0.961243											Multiple R	0.922081									Multiple R	0.960836
0.5	S2	0.4837	0.4905	0.1721	0.3184	47.76	5.81058	0.020938	-0.764219	1.67906	277.513			R Square	0.923987											R Square	0.850233									R Square	0.923206
1	S2	0.9837	0.982367	0.3241	0.658267	98.74	3.08547	0.0101276	-0.489321	1.99449	304.659			Adjusted R Square	0.889505											Adjusted R Square	0.844884									Adjusted R Square	0.920463
1	S2	0.9812	0.982367	0.3242	0.658167	98.725	3.08452	0.0101291	-0.489187	1.99443	304.519			Standard Error	745.091											Standard Error	0.00500709									Standard Error	0.225393
1	S2	0.9822	0.982367	0.3243	0.658067	98.71	3.08356	0.0101307	-0.489053	1.99436	304.379			Observations	30											Observations	30									Observations	30
2	S2	1.9836	1.98327	0.5563	1.42697	214.045	1.79759	0.00467191	-0.254691	2.33051	384.765
2	S2	1.9862	1.98327	0.5564	1.42687	214.03	1.79727	0.00467224	-0.254613	2.33047	384.669			ANOVA												ANOVA										ANOVA
2	S2	1.98	1.98327	0.5565	1.42677	214.015	1.79695	0.00467257	-0.254535	2.33044	384.573				df	SS	MS	F	Significance F								df	SS	MS	F	Significance F						df	SS	MS	F	Significance F
5	S2	4.9722	4.97727	1.6541	3.32317	498.475	0.604558	0.00200612	0.218562	2.69764	301.357			Regression	1	1.95703e+08	1.95703e+08	352.515	2.11319e-17							Regression	1	0.00398519	0.00398519	158.957	4.60295e-13					Regression	1	17.1006	17.1006	336.612	3.84778e-17
5	S2	4.9875	4.97727	1.6542	3.32307	498.46	0.604522	0.00200618	0.218588	2.69763	301.33			Residual	29	1.60996e+07	555160									Residual	28	0.000701986	2.50709e-05							Residual	28	1.42246	0.050802
5	S2	4.9721	4.97727	1.654	3.32327	498.49	0.604595	0.00200606	0.218536	2.69766	301.385			Total	30	2.11802e+08										Total	29	0.00468718								Total	29	18.523
10	S2	9.847	9.83737	1.5632	8.27417	1241.12	0.639713	0.000805721	0.194015	3.09382	793.964
10	S2	9.8339	9.83737	1.5631	8.27427	1241.14	0.639754	0.000805711	0.193987	3.09382	794.025				Coefficients	Standard Error	t Stat	P-value	Lower 95%	Upper 95%	Lower 95.0%	Upper 95.0%					Coefficients	Standard Error	t Stat	P-value	Lower 95%	Upper 95%	Lower 95.0%	Upper 95.0%			Coefficients	Standard Error	t Stat	P-value	Lower 95%	Upper 95%	Lower 95.0%	Upper 95.0%
10	S2	9.8312	9.83737	1.5631	8.27427	1241.14	0.639754	0.000805711	0.193987	3.09382	794.025			Intercept	0	#N/A	#N/A	#N/A	#N/A	#N/A	#N/A	#N/A				Intercept	0.00313529	0.000994154	3.15372	0.00382707	0.00109886	0.00517172	0.00109886	0.00517172		Intercept	2.46996	0.0431711	57.2131	1.4954e-30	2.38152	2.55839	2.38152	2.55839
20	S2	19.9824	19.5176	8.2564	11.2612	1689.17	0.121118	0.000592005	0.916791	3.22767	204.59			X Variable 1	46.6107	2.48254	18.7754	9.03369e-18	41.5333	51.688	41.5333	51.688				X Variable 1	0.000828939	6.57481e-05	12.6078	4.60295e-13	0.00069426	0.000963618	0.00069426	0.000963618		X Variable 1	0.641384	0.0349585	18.347	3.84778e-17	0.569775	0.712994	0.569775	0.712994
20	S2	19.9821	19.5176	8.2566	11.261	1689.14	0.121115	0.000592015	0.916801	3.22767	204.581
20	S2	18.5882	19.5176	8.2565	11.2611	1689.16	0.121117	0.00059201	0.916796	3.22767	204.585															Csm	318.95				910.037	193.359
50	S2	48.3893	48.4789	32.1426	16.3363	2450.44	0.0311114	0.00040809	1.50708	3.38924	76.2365															b	3.78229				1.58277	5.36698
50	S2	48.9884	48.4789	32.1427	16.3362	2450.43	0.0311113	0.000408092	1.50708	3.38924	76.2358
50	S2	48.0589	48.4789	32.1428	16.3361	2450.41	0.0311112	0.000408095	1.50708	3.38924	76.2351
100	S2	98.0065	98.0254	80.123	17.9024	2685.36	0.0124808	0.00037239	1.90376	3.429	33.5155
100	S2	97.0912	98.0254	80.122	17.9034	2685.51	0.012481	0.000372369	1.90375	3.42903	33.5178
100	S2	98.9785	98.0254	80.121	17.9044	2685.66	0.0124811	0.000372348	1.90375	3.42905	33.5201
200	S2	199.279	198.389	150	48.389	7258.34	0.00666667	0.000137772	2.17609	3.86084	48.389
200	S2	198.236	198.389	150	48.389	7258.34	0.00666667	0.000137772	2.17609	3.86084	48.389
200	S2	197.652	198.389	150	48.389	7258.34	0.00666667	0.000137772	2.17609	3.86084	48.389
0.2	S1+PMP	0.1956	0.195567	0.1412	0.0543667	8.155	7.08215	0.122624	-0.850165	0.911424	57.755
0.2	S1+PMP	0.1954	0.195567	0.1413	0.0542667	8.14	7.07714	0.12285	-0.849858	0.910624	57.6079		S1+PMP	SUMMARY OUTPUT												SUMMARY OUTPUT										SUMMARY OUTPUT
0.2	S1+PMP	0.1957	0.195567	0.1415	0.0540667	8.11	7.06714	0.123305	-0.849244	0.909021	57.3145
0.5	S1+PMP	0.4936	0.487733	0.1236	0.364133	54.62	8.09061	0.0183083	-0.907982	1.73735	441.909			Regression Statistics												Regression Statistics										Regression Statistics
0.5	S1+PMP	0.4942	0.487733	0.2635	0.224233	33.635	3.79507	0.0297309	-0.579219	1.52679	127.647			Multiple R	0.858954											Multiple R	0.839772									Multiple R	0.930474
0.5	S1+PMP	0.4754	0.487733	0.2531	0.234633	35.195	3.95101	0.0284131	-0.596708	1.54648	139.056			R Square	0.737802											R Square	0.705216									R Square	0.865782
1	S1+PMP	0.9837	0.982367	0.6234	0.358967	53.845	1.60411	0.0185718	-0.205233	1.73115	86.3731			Adjusted R Square	0.703319											Adjusted R Square	0.694688									Adjusted R Square	0.860989
1	S1+PMP	0.9812	0.982367	0.6325	0.349867	52.48	1.58103	0.0190549	-0.198939	1.71999	82.9723			Standard Error	530.261											Standard Error	0.0200249									Standard Error	0.284299
1	S1+PMP	0.9822	0.982367	0.6428	0.339567	50.935	1.55569	0.0196329	-0.191924	1.70702	79.2393			Observations	30											Observations	30									Observations	30
2	S1+PMP	1.9836	1.98327	1.4253	0.557967	83.695	0.701607	0.0119481	0.153906	1.9227	58.721
2	S1+PMP	1.9862	1.98327	1.4254	0.557867	83.68	0.701557	0.0119503	0.153937	1.92262	58.7063			ANOVA												ANOVA										ANOVA
2	S1+PMP	1.98	1.98327	1.4255	0.557767	83.665	0.701508	0.0119524	0.153967	1.92254	58.6917				df	SS	MS	F	Significance F								df	SS	MS	F	Significance F						df	SS	MS	F	Significance F
5	S1+PMP	4.9722	4.97727	2.4123	2.56497	384.745	0.414542	0.00259912	0.382431	2.58517	159.493			Regression	1	2.2945e+07	2.2945e+07	81.6035	8.6372e-10							Regression	1	0.0268606	0.0268606	66.9849	6.56909e-09					Regression	1	14.5985	14.5985	180.616	9.83789e-14
5	S1+PMP	4.9875	4.97727	2.4124	2.56487	384.73	0.414525	0.00259923	0.382449	2.58516	159.48			Residual	29	8.15413e+06	281177									Residual	28	0.0112279	0.000400995							Residual	28	2.26313	0.0808262
5	S1+PMP	4.9721	4.97727	2.4125	2.56477	384.715	0.414508	0.00259933	0.382467	2.58514	159.467			Total	30	3.10992e+07										Total	29	0.0380884								Total	29	16.8616
10	S1+PMP	9.847	9.83737	8.1362	1.70117	255.175	0.122907	0.00391888	0.910422	2.40684	31.3629
10	S1+PMP	9.8339	9.83737	8.1359	1.70147	255.22	0.122912	0.00391819	0.910406	2.40691	31.3696				Coefficients	Standard Error	t Stat	P-value	Lower 95%	Upper 95%	Lower 95.0%	Upper 95.0%					Coefficients	Standard Error	t Stat	P-value	Lower 95%	Upper 95%	Lower 95.0%	Upper 95.0%			Coefficients	Standard Error	t Stat	P-value	Lower 95%	Upper 95%	Lower 95.0%	Upper 95.0%
10	S1+PMP	9.8312	9.83737	8.1358	1.70157	255.235	0.122914	0.00391796	0.9104	2.40694	31.3718			Intercept	0	#N/A	#N/A	#N/A	#N/A	#N/A	#N/A	#N/A				Intercept	0.00063052	0.0042929	0.146875	0.884283	-0.00816308	0.00942412	-0.00816308	0.00942412		Intercept	1.88554	0.0618246	30.4983	5.01958e-23	1.7589	2.01218	1.7589	2.01218
20	S1+PMP	19.9824	19.6509	13.5623	6.0886	913.29	0.0737338	0.00109494	1.13233	2.96061	67.3403			X Variable 1	13.2007	1.46131	9.03346	6.28493e-10	10.212	16.1894	10.212	16.1894				X Variable 1	0.0120463	0.00147185	8.18443	6.56909e-09	0.00903133	0.0150613	0.00903133	0.0150613		X Variable 1	0.675566	0.0502678	13.4394	9.83789e-14	0.572598	0.778535	0.572598	0.778535
20	S1+PMP	19.9821	19.6509	13.5622	6.0887	913.305	0.0737343	0.00109492	1.13233	2.96062	67.342
20	S1+PMP	18.9882	19.6509	13.5621	6.0888	913.32	0.0737349	0.00109491	1.13233	2.96062	67.3436															Csm	1585.99				-122.503	106.111
50	S1+PMP	47.9893	48.3222	45.5871	2.7351	410.265	0.021936	0.00243745	1.65884	2.61306	8.99959															b	0.0523414				-0.903862	0.62572
50	S1+PMP	48.9884	48.3222	45.5912	2.731	409.65	0.0219341	0.00244111	1.65888	2.61241	8.98529
50	S1+PMP	47.9889	48.3222	45.5913	2.7309	409.635	0.021934	0.0024412	1.65888	2.6124	8.98494
100	S1+PMP	97.6758	98.2485	82.4422	15.8063	2370.94	0.0121297	0.000421773	1.91615	3.37492	28.7589
100	S1+PMP	98.0912	98.2485	82.442	15.8065	2370.97	0.0121297	0.000421767	1.91615	3.37493	28.7593
100	S1+PMP	98.9785	98.2485	82.4423	15.8062	2370.93	0.0121297	0.000421775	1.91615	3.37492	28.7587
200	S1+PMP	199.079	198.938	186.412	12.5255	1878.83	0.00536445	0.000532246	2.27047	3.27389	10.0789
200	S1+PMP	198.971	198.938	186.456	12.4815	1872.23	0.00536319	0.000534122	2.27058	3.27236	10.0411
200	S1+PMP	198.763	198.938	186.432	12.5062	1875.93	0.0053639	0.000533068	2.27052	3.27322	10.0623
0.2	S1+WMP	0.1956	0.195567	0.0623	0.133267	19.99	16.0514	0.050025	-1.20551	1.30081	320.867
0.2	S1+WMP	0.1954	0.195567	0.0624	0.133167	19.975	16.0256	0.0500626	-1.20482	1.30049	320.112		S1+WMP	SUMMARY OUTPUT												SUMMARY OUTPUT										SUMMARY OUTPUT
0.2	S1+WMP	0.1957	0.195567	0.0626	0.132967	19.945	15.9744	0.0501379	-1.20343	1.29983	318.61
0.5	S1+WMP	0.4936	0.487167	0.1713	0.315867	47.38	5.83771	0.021106	-0.766243	1.6756	276.591			Regression Statistics												Regression Statistics										Regression Statistics
0.5	S1+WMP	0.4942	0.487167	0.1715	0.315667	47.35	5.8309	0.0211193	-0.765736	1.67532	276.093			Multiple R	0.883528											Multiple R	0.994558									Multiple R	0.964019
0.5	S1+WMP	0.4737	0.487167	0.1714	0.315767	47.365	5.83431	0.0211126	-0.765989	1.67546	276.342			R Square	0.780622											R Square	0.989146									R Square	0.929332
1	S1+WMP	0.9837	0.982367	0.4326	0.549767	82.465	2.3116	0.0121264	-0.363913	1.91627	190.626			Adjusted R Square	0.74614											Adjusted R Square	0.988759									Adjusted R Square	0.926808
1	S1+WMP	0.9812	0.982367	0.4324	0.549967	82.495	2.31267	0.0121219	-0.364114	1.91643	190.784			Standard Error	441.665											Standard Error	0.00160111									Standard Error	0.178596
1	S1+WMP	0.9822	0.982367	0.4325	0.549867	82.48	2.31214	0.0121242	-0.364014	1.91635	190.705			Observations	30											Observations	30									Observations	30
2	S1+WMP	1.9836	1.98327	1.0091	0.974167	146.125	0.990982	0.00684346	0.00393421	2.16472	144.807
2	S1+WMP	1.9862	1.98327	1.0078	0.975467	146.32	0.99226	0.00683434	0.00337435	2.1653	145.188			ANOVA												ANOVA										ANOVA
2	S1+WMP	1.98	1.98327	1.0089	0.974367	146.155	0.991179	0.00684205	0.00384812	2.16481	144.866				df	SS	MS	F	Significance F								df	SS	MS	F	Significance F						df	SS	MS	F	Significance F
5	S1+WMP	4.9722	4.97727	1.9201	3.05717	458.575	0.520806	0.00218067	0.283324	2.66141	238.829			Regression	1	2.01295e+07	2.01295e+07	103.192	6.79621e-11							Regression	1	0.00654167	0.00654167	2551.81	4.72802e-29					Regression	1	11.7448	11.7448	368.217	1.19798e-17
5	S1+WMP	4.9875	4.97727	1.9203	3.05697	458.545	0.520752	0.00218081	0.283369	2.66138	238.788			Residual	29	5.65697e+06	195068									Residual	28	7.17791e-05	2.56354e-06							Residual	28	0.893102	0.0318965
5	S1+WMP	4.9721	4.97727	1.9204	3.05687	458.53	0.520725	0.00218088	0.283392	2.66137	238.768			Total	30	2.57865e+07										Total	29	0.00661345								Total	29	12.6379
10	S1+WMP	9.847	9.83737	5.1236	4.71377	707.065	0.195175	0.0014143	0.709575	2.84946	138.002
10	S1+WMP	9.8339	9.83737	5.1356	4.70177	705.265	0.194719	0.00141791	0.710591	2.84835	137.329				Coefficients	Standard Error	t Stat	P-value	Lower 95%	Upper 95%	Lower 95.0%	Upper 95.0%					Coefficients	Standard Error	t Stat	P-value	Lower 95%	Upper 95%	Lower 95.0%	Upper 95.0%			Coefficients	Standard Error	t Stat	P-value	Lower 95%	Upper 95%	Lower 95.0%	Upper 95.0%
10	S1+WMP	9.8312	9.83737	5.1452	4.69217	703.825	0.194356	0.00142081	0.711402	2.84746	136.793			Intercept	0	#N/A	#N/A	#N/A	#N/A	#N/A	#N/A	#N/A				Intercept	0.00176934	0.000332478	5.32168	1.15165e-05	0.00108829	0.00245039	0.00108829	0.00245039		Intercept	2.16592	0.03659	59.1943	5.80884e-31	2.09097	2.24087	2.09097	2.24087
20	S1+WMP	19.9824	19.6509	16.3624	3.2885	493.275	0.0611157	0.00202727	1.21385	2.69309	30.1469			X Variable 1	12.3193	1.21272	10.1584	4.61538e-11	9.83898	14.7996	9.83898	14.7996				X Variable 1	0.00308063	6.09838e-05	50.5154	4.72802e-29	0.00295571	0.00320554	0.00295571	0.00320554		X Variable 1	0.560299	0.029199	19.189	1.19798e-17	0.500487	0.62011	0.500487	0.62011
20	S1+WMP	19.9821	19.6509	16.3625	3.2884	493.26	0.0611154	0.00202733	1.21385	2.69308	30.1458
20	S1+WMP	18.9882	19.6509	16.3621	3.2888	493.32	0.0611168	0.00202708	1.21384	2.69313	30.1502															Csm	565.182				918.872	408.098
50	S1+WMP	47.9843	48.3608	39.4785	8.88233	1332.35	0.0253302	0.000750554	1.59636	3.12462	33.7487															b	0.574345				0.3682	0.764422
50	S1+WMP	48.0093	48.3608	39.4787	8.88213	1332.32	0.0253301	0.00075057	1.59636	3.12461	33.7478
50	S1+WMP	49.0889	48.3608	39.4786	8.88223	1332.34	0.0253302	0.000750562	1.59636	3.12461	33.7483
100	S1+WMP	98.1256	98.0651	87.5741	10.491	1573.65	0.0114189	0.000635465	1.94238	3.19691	17.9694
100	S1+WMP	97.0912	98.0651	87.5742	10.4909	1573.63	0.0114189	0.000635471	1.94238	3.1969	17.9692
100	S1+WMP	98.9785	98.0651	87.5739	10.4912	1573.68	0.0114189	0.000635453	1.94237	3.19692	17.9697
200	S1+WMP	198.979	198.464	186.233	12.2307	1834.61	0.00536961	0.000545075	2.27006	3.26354	9.85115
200	S1+WMP	198.764	198.464	186.245	12.2185	1832.78	0.00536926	0.000545619	2.27009	3.26311	9.84068
200	S1+WMP	197.648	198.464	186.242	12.2222	1833.33	0.00536937	0.000545454	2.27008	3.26324	9.84385
0.2	S2+PMP	0.1956	0.195567	0.1432	0.0523667	7.855	6.98324	0.127307	-0.844057	0.895146	54.8534
0.2	S2+PMP	0.1954	0.195567	0.1435	0.0520667	7.81	6.96864	0.128041	-0.843148	0.892651	54.4251		S2+PMP	SUMMARY OUTPUT												SUMMARY OUTPUT										SUMMARY OUTPUT
0.2	S2+PMP	0.1957	0.195567	0.1436	0.0519667	7.795	6.96379	0.128287	-0.842846	0.891816	54.2827
0.5	S2+PMP	0.4936	0.487167	0.1545	0.332667	49.9	6.47249	0.0200401	-0.811072	1.6981	322.977			Regression Statistics												Regression Statistics										Regression Statistics
0.5	S2+PMP	0.4942	0.487167	0.1546	0.332567	49.885	6.46831	0.0200461	-0.810791	1.69797	322.671			Multiple R	0.778577											Multiple R	0.747109									Multiple R	0.916119
0.5	S2+PMP	0.4737	0.487167	0.1547	0.332467	49.87	6.46412	0.0200521	-0.81051	1.69784	322.366			R Square	0.606183											R Square	0.558172									R Square	0.839274
1	S2+PMP	0.9837	0.982367	0.8512	0.131167	19.675	1.17481	0.0508259	-0.0699684	1.29391	23.1144			Adjusted R Square	0.5717											Adjusted R Square	0.542392									Adjusted R Square	0.833534
1	S2+PMP	0.9812	0.982367	0.8513	0.131067	19.66	1.17467	0.0508647	-0.0699174	1.29358	23.0941			Standard Error	866.191											Standard Error	0.0264356									Standard Error	0.355595
1	S2+PMP	0.9822	0.982367	0.8516	0.130767	19.615	1.17426	0.0509814	-0.0697643	1.29259	23.0331			Observations	30											Observations	30									Observations	30
2	S2+PMP	1.9836	1.98327	1.4253	0.557967	83.695	0.701607	0.0119481	0.153906	1.9227	58.721
2	S2+PMP	1.9862	1.98327	1.4254	0.557867	83.68	0.701557	0.0119503	0.153937	1.92262	58.7063			ANOVA												ANOVA										ANOVA
2	S2+PMP	1.98	1.98327	1.4255	0.557767	83.665	0.701508	0.0119524	0.153967	1.92254	58.6917				df	SS	MS	F	Significance F								df	SS	MS	F	Significance F						df	SS	MS	F	Significance F
5	S2+PMP	4.9722	4.97727	2.6223	2.35497	353.245	0.381345	0.0028309	0.418682	2.54808	134.708			Regression	1	3.34915e+07	3.34915e+07	44.6382	2.98839e-07							Regression	1	0.0247201	0.0247201	35.373	2.10777e-06					Regression	1	18.488	18.488	146.21	1.24448e-12
5	S2+PMP	4.9875	4.97727	2.6124	2.36487	354.73	0.38279	0.00281905	0.41704	2.5499	135.787			Residual	29	2.17583e+07	750287									Residual	28	0.0195675	0.00069884							Residual	28	3.54055	0.126448
5	S2+PMP	4.9721	4.97727	2.6125	2.36477	354.715	0.382775	0.00281916	0.417056	2.54988	135.776			Total	30	5.52498e+07										Total	29	0.0442876								Total	29	22.0285
10	S2+PMP	9.847	9.83737	5.2362	4.60117	690.175	0.190978	0.00144891	0.719016	2.83896	131.808
10	S2+PMP	9.8339	9.83737	5.2359	4.60147	690.22	0.190989	0.00144881	0.718991	2.83899	131.825				Coefficients	Standard Error	t Stat	P-value	Lower 95%	Upper 95%	Lower 95.0%	Upper 95.0%					Coefficients	Standard Error	t Stat	P-value	Lower 95%	Upper 95%	Lower 95.0%	Upper 95.0%			Coefficients	Standard Error	t Stat	P-value	Lower 95%	Upper 95%	Lower 95.0%	Upper 95.0%
10	S2+PMP	9.8312	9.83737	5.2358	4.60157	690.235	0.190993	0.00144878	0.718983	2.839	131.83			Intercept	0	#N/A	#N/A	#N/A	#N/A	#N/A	#N/A	#N/A				Intercept	0.0039803	0.00567771	0.701039	0.489065	-0.00764997	0.0156106	-0.00764997	0.0156106		Intercept	1.91934	0.0766073	25.0543	1.02206e-20	1.76242	2.07627	1.76242	2.07627
20	S2+PMP	19.9824	19.6509	11.5623	8.0886	1213.29	0.086488	0.000824205	1.06304	3.08396	104.935			X Variable 1	16.3079	2.44087	6.68118	2.50481e-07	11.3158	21.3	11.3158	21.3				X Variable 1	0.0111024	0.00186673	5.94752	2.10777e-06	0.00727859	0.0149262	0.00727859	0.0149262		X Variable 1	0.769002	0.0635974	12.0917	1.24448e-12	0.638729	0.899276	0.638729	0.899276
20	S2+PMP	19.9821	19.6509	11.5622	8.0887	1213.3	0.0864887	0.000824195	1.06304	3.08397	104.937
20	S2+PMP	18.9882	19.6509	11.5621	8.0888	1213.32	0.0864895	0.000824185	1.06304	3.08398	104.939															Csm	251.238				-130.719	64.0592
50	S2+PMP	47.9893	48.3222	41.5871	6.7351	1010.27	0.0240459	0.000989839	1.61896	3.00444	24.2927															b	0.358507				-1.05102	1.04585
50	S2+PMP	47.9884	48.3222	41.5912	6.731	1009.65	0.0240435	0.000990442	1.619	3.00417	24.2756
50	S2+PMP	48.9889	48.3222	41.5913	6.7309	1009.64	0.0240435	0.000990457	1.619	3.00416	24.2751
100	S2+PMP	97.5903	97.8867	75.4422	22.4445	3366.67	0.0132552	0.000297029	1.87761	3.5272	44.6258
100	S2+PMP	98.0912	97.8867	75.442	22.4447	3366.7	0.0132552	0.000297027	1.87761	3.5272	44.6263
100	S2+PMP	97.9785	97.8867	75.4423	22.4444	3366.65	0.0132552	0.000297031	1.87761	3.5272	44.6256
200	S2+PMP	198.979	198.731	185.412	13.3183	1997.75	0.00539339	0.000500563	2.26814	3.30054	10.7746
200	S2+PMP	198.605	198.731	185.456	13.2743	1991.15	0.00539211	0.000502222	2.26824	3.2991	10.7365
200	S2+PMP	198.608	198.731	185.432	13.299	1994.86	0.00539282	0.00050129	2.26818	3.29991	10.7579
0.2	S2+WMP	0.1956	0.195567	0.1536	0.0419667	6.295	6.51042	0.158856	-0.813609	0.798996	40.9831
0.2	S2+WMP	0.1954	0.195567	0.1546	0.0409667	6.145	6.46831	0.162734	-0.810791	0.788522	39.7477		S2+WMP	SUMMARY OUTPUT												SUMMARY OUTPUT										SUMMARY OUTPUT
0.2	S2+WMP	0.1957	0.195567	0.1548	0.0407667	6.115	6.45995	0.163532	-0.810229	0.786396	39.5026
0.5	S2+WMP	0.4936	0.487167	0.1445	0.342667	51.4	6.92042	0.0194553	-0.840132	1.71096	355.709			Regression Statistics												Regression Statistics										Regression Statistics
0.5	S2+WMP	0.4942	0.487167	0.1446	0.342567	51.385	6.91563	0.0194609	-0.839832	1.71084	355.36			Multiple R	0.875533											Multiple R	0.680605									Multiple R	0.898505
0.5	S2+WMP	0.4737	0.487167	0.1447	0.342467	51.37	6.91085	0.0194666	-0.839531	1.71071	355.01			R Square	0.766558											R Square	0.463223									R Square	0.807311
1	S2+WMP	0.9837	0.982367	0.6452	0.337167	50.575	1.54991	0.0197726	-0.190306	1.70394	78.3865			Adjusted R Square	0.732075											Adjusted R Square	0.444052									Adjusted R Square	0.80043
1	S2+WMP	0.9812	0.982367	0.6516	0.330767	49.615	1.53468	0.0201552	-0.186019	1.69561	76.1433			Standard Error	856.03											Standard Error	0.0360084									Standard Error	0.427174
1	S2+WMP	0.9822	0.982367	0.6546	0.327767	49.165	1.52765	0.0203397	-0.184024	1.69166	75.1069			Observations	30											Observations	30									Observations	30
2	S2+WMP	1.9836	1.98327	1.8321	0.151167	22.675	0.545822	0.0441014	0.262949	1.35555	12.3765
2	S2+WMP	1.9862	1.98327	1.8223	0.160967	24.145	0.548757	0.0414164	0.26062	1.38283	13.2497			ANOVA												ANOVA										ANOVA
2	S2+WMP	1.98	1.98327	1.8235	0.159767	23.965	0.548396	0.0417275	0.260906	1.37958	13.1423				df	SS	MS	F	Significance F								df	SS	MS	F	Significance F						df	SS	MS	F	Significance F
5	S2+WMP	4.9722	4.97727	1.8236	3.15367	473.05	0.548366	0.00211394	0.26093	2.67491	259.404			Regression	1	6.97817e+07	6.97817e+07	95.2278	1.64658e-10							Regression	1	0.03133	0.03133	24.1631	3.49324e-05					Regression	1	21.4068	21.4068	117.312	1.6053e-11
5	S2+WMP	4.9875	4.97727	1.8237	3.15357	473.035	0.548336	0.00211401	0.260953	2.67489	259.382			Residual	29	2.12508e+07	732787									Residual	28	0.0363049	0.0012966							Residual	28	5.10937	0.182477
5	S2+WMP	4.9721	4.97727	1.8239	3.15337	473.005	0.548276	0.00211414	0.261001	2.67487	259.337			Total	30	9.10325e+07										Total	29	0.067635								Total	29	26.5162
10	S2+WMP	9.847	9.83737	5.2456	4.59177	688.765	0.190636	0.00145187	0.719795	2.83807	131.303
10	S2+WMP	9.8339	9.83737	5.2458	4.59157	688.735	0.190629	0.00145194	0.719812	2.83805	131.293				Coefficients	Standard Error	t Stat	P-value	Lower 95%	Upper 95%	Lower 95.0%	Upper 95.0%					Coefficients	Standard Error	t Stat	P-value	Lower 95%	Upper 95%	Lower 95.0%	Upper 95.0%			Coefficients	Standard Error	t Stat	P-value	Lower 95%	Upper 95%	Lower 95.0%	Upper 95.0%
10	S2+WMP	9.8312	9.83737	5.2487	4.58867	688.3	0.190523	0.00145285	0.720052	2.83778	131.137			Intercept	0	#N/A	#N/A	#N/A	#N/A	#N/A	#N/A	#N/A				Intercept	0.00430337	0.00779565	0.552022	0.585313	-0.0116653	0.020272	-0.0116653	0.020272		Intercept	1.96096	0.0907713	21.6033	5.31706e-19	1.77502	2.1469	1.77502	2.1469
20	S2+WMP	19.9824	19.6842	9.3652	10.319	1547.86	0.106778	0.000646055	0.971517	3.18973	165.277			X Variable 1	24.8189	2.54332	9.75847	1.14591e-10	19.6172	30.0206	19.6172	30.0206				X Variable 1	0.0125776	0.00255871	4.9156	3.49324e-05	0.00733633	0.0178189	0.00733633	0.0178189		X Variable 1	0.832766	0.0768868	10.8311	1.6053e-11	0.675271	0.990262	0.675271	0.990262
20	S2+WMP	19.9821	19.6842	9.3655	10.3187	1547.81	0.106775	0.000646074	0.971531	3.18972	165.267
20	S2+WMP	19.0882	19.6842	9.3653	10.3189	1547.84	0.106777	0.000646062	0.971522	3.18973	165.274															Csm	232.376				-85.7244	49.3291
50	S2+WMP	49.1893	48.3889	35.0871	13.3018	1995.27	0.0285005	0.000501187	1.54515	3.3	56.8661															b	0.342145				-1.59007	1.13767
50	S2+WMP	47.9884	48.3889	35.0912	13.2977	1994.65	0.0284972	0.000501341	1.5452	3.29987	56.8419
50	S2+WMP	47.9889	48.3889	35.0913	13.2976	1994.64	0.0284971	0.000501345	1.5452	3.29986	56.8413
100	S2+WMP	97.4578	98.1758	75.0422	23.1336	3470.05	0.0133258	0.000288181	1.87531	3.54034	46.2412
100	S2+WMP	98.0912	98.1758	75.0442	23.1316	3469.75	0.0133255	0.000288206	1.87532	3.5403	46.236
100	S2+WMP	98.9785	98.1758	75.0423	23.1335	3470.03	0.0133258	0.000288182	1.87531	3.54033	46.241
200	S2+WMP	198.179	197.769	175.412	22.3567	3353.51	0.00570085	0.000298195	2.24406	3.5255	19.1179
200	S2+WMP	197.589	197.769	175.456	22.3127	3346.91	0.00569942	0.000298783	2.24417	3.52464	19.0755
200	S2+WMP	197.539	197.769	175.432	22.3374	3350.62	0.00570023	0.000298453	2.24411	3.52512	19.0993
[truncated: 20 more columns]

## Sheet: pH5 0.0 M ionic strength
pH & ionic strength experiments																																														Linear constrained through 0
pH5	accuracy	98.26		mass of solid	0.2 g	0.0002 kg								Kd												Langmuir										Freundlich										Solid type	Kd	lower 95	upper 95
	precision	0.81		solution vol	30 mL	0.03 L																																								PMP	12.4955	11.0109	13.9802
	detection limit	0.05											PMP	SUMMARY OUTPUT												SUMMARY OUTPUT										SUMMARY OUTPUT										WMP	15.8833	14.7381	17.0285
0 M ionic strength																																														S1	11.4678	6.0328	16.9029
Dose (mg/L)	solidtype	initial target	average	actualconc Caq	Difference	Cs	1/Caq	1/Cs	logCaq	logCs	Kd			Regression Statistics												Regression Statistics										Regression Statistics										S2	31.4153	25.8337	36.997
0.2	PMP	0.1896	0.189433	0.1746	0.0148333	2.225	5.72738	0.449438	-0.757956	0.34733	12.7434			Multiple R	0.954387											Multiple R	0.796702									Multiple R	0.92228									S1+PMP	12.2494	10.7503	13.7485
0.2	PMP	0.1894	0.189433	0.1756	0.0138333	2.075	5.69476	0.481928	-0.755475	0.317018	11.8166			R Square	0.910854											R Square	0.634734									R Square	0.8506									S1+WMP	19.5858	17.8406	21.331
0.2	PMP	0.1893	0.189433	0.1758	0.0136333	2.045	5.68828	0.488998	-0.754981	0.310693	11.6325			Adjusted R Square	0.876371											Adjusted R Square	0.621689									Adjusted R Square	0.845264									S2+PMP	14.1092	10.3569	17.8615
0.5	PMP	0.4898	0.489667	0.2145	0.275167	41.275	4.662	0.0242277	-0.668573	1.61569	192.424			Standard Error	264.726											Standard Error	0.087126									Standard Error	0.358336									S2+WMP	18.5566	14.8734	22.2398
0.5	PMP	0.4897	0.489667	0.2446	0.245067	36.76	4.08831	0.0272035	-0.611544	1.56538	150.286			Observations	30											Observations	30									Observations	30
0.5	PMP	0.4895	0.489667	0.2447	0.244967	36.745	4.08664	0.0272146	-0.611366	1.5652	150.163
1	PMP	0.9789	0.9788	0.7452	0.2336	35.04	1.34192	0.0285388	-0.127727	1.54456	47.0209			ANOVA												ANOVA										ANOVA
1	PMP	0.9788	0.9788	0.7516	0.2272	34.08	1.33049	0.0293427	-0.124013	1.5325	45.3433				df	SS	MS	F	Significance F								df	SS	MS	F	Significance F						df	SS	MS	F	Significance F
1	PMP	0.9787	0.9788	0.7546	0.2242	33.63	1.32521	0.0297354	-0.122283	1.52673	44.5667			Regression	1	2.07652e+07	2.07652e+07	296.308	1.99312e-16							Regression	1	0.369348	0.369348	48.6564	1.3859e-07					Regression	1	20.4698	20.4698	159.416	4.44654e-13
2	PMP	1.9796	1.9796	1.8023	0.1773	26.595	0.554847	0.0376011	0.255827	1.4248	14.7561			Residual	29	2.03232e+06	70079.8									Residual	28	0.212546	0.00759094							Residual	28	3.59534	0.128405
2	PMP	1.9797	1.9796	1.8026	0.177	26.55	0.554754	0.0376648	0.255899	1.42406	14.7287			Total	30	2.27976e+07										Total	29	0.581895								Total	29	24.0652
2	PMP	1.9795	1.9796	1.8123	0.1673	25.095	0.551785	0.0398486	0.25823	1.39959	13.847
5	PMP	4.9822	4.98243	2.8236	2.15883	323.825	0.354158	0.00308809	0.450803	2.51031	114.685				Coefficients	Standard Error	t Stat	P-value	Lower 95%	Upper 95%	Lower 95.0%	Upper 95.0%					Coefficients	Standard Error	t Stat	P-value	Lower 95%	Upper 95%	Lower 95.0%	Upper 95.0%			Coefficients	Standard Error	t Stat	P-value	Lower 95%	Upper 95%	Lower 95.0%	Upper 95.0%
5	PMP	4.9826	4.98243	2.8237	2.15873	323.81	0.354145	0.00308823	0.450819	2.51029	114.676			Intercept	0	#N/A	#N/A	#N/A	#N/A	#N/A	#N/A	#N/A				Intercept	-0.0132587	0.0188982	-0.701585	0.488729	-0.0519699	0.0254525	-0.0519699	0.0254525		Intercept	1.59019	0.080464	19.7627	5.54672e-18	1.42536	1.75501	1.42536	1.75501
5	PMP	4.9825	4.98243	2.8239	2.15853	323.78	0.35412	0.00308852	0.450849	2.51025	114.657			X Variable 1	12.4955	0.725909	17.2136	9.17073e-17	11.0109	13.9802	11.0109	13.9802				X Variable 1	0.0571848	0.00819804	6.97542	1.3859e-07	0.0403918	0.0739777	0.0403918	0.0739777		X Variable 1	0.825842	0.0654079	12.626	4.44654e-13	0.69186	0.959824	0.69186	0.959824
10	PMP	9.8744	9.87433	8.2456	1.62873	244.31	0.121277	0.00409316	0.916222	2.38794	29.6291
10	PMP	9.8742	9.87433	8.2458	1.62853	244.28	0.121274	0.00409366	0.916233	2.38789	29.6248															Csm	-75.4222				-19.2419	39.2888
10	PMP	9.8744	9.87433	8.2487	1.62563	243.845	0.121231	0.00410097	0.916386	2.38711	29.5616															b	-0.231857				-1.28664	0.344057
20	PMP	18.9926	18.9925	16.3652	2.6273	394.095	0.0611053	0.00253746	1.21392	2.5956	24.0813
20	PMP	18.9925	18.9925	16.3655	2.627	394.05	0.0611042	0.00253775	1.21393	2.59555	24.0781
20	PMP	18.9924	18.9925	16.3653	2.6272	394.08	0.0611049	0.00253756	1.21392	2.59558	24.0802
50	PMP	48.9852	48.8521	40.0871	8.76497	1314.74	0.0249457	0.000760604	1.603	3.11884	32.7972
50	PMP	48.9854	48.8521	41.0912	7.76087	1164.13	0.0243361	0.000859011	1.61375	3.066	28.3304
50	PMP	48.5856	48.8521	41.0812	7.77087	1165.63	0.024342	0.000857905	1.61364	3.06656	28.3738
100	PMP	98.5932	98.5935	91.0422	7.55133	1132.7	0.0109839	0.000882846	1.95924	3.05411	12.4415
100	PMP	98.5936	98.5935	91.0442	7.54933	1132.4	0.0109837	0.00088308	1.95925	3.054	12.4379
100	PMP	98.5938	98.5935	91.0523	7.54123	1131.18	0.0109827	0.000884029	1.95929	3.05353	12.4235
200	PMP	197.976	198.643	184.412	14.231	2134.66	0.00542263	0.00046846	2.26579	3.32933	11.5754
200	PMP	198.977	198.643	184.513	14.1307	2119.61	0.00541968	0.000471786	2.26603	3.32626	11.4876
200	PMP	198.977	198.643	184.515	14.1287	2119.31	0.00541963	0.000471852	2.26603	3.32619	11.4859
0.2	WMP	0.1896	0.189433	0.1536	0.0358333	5.375	6.51042	0.186047	-0.813609	0.730378	34.9935
0.2	WMP	0.1894	0.189433	0.1546	0.0348333	5.225	6.46831	0.191388	-0.810791	0.718086	33.7969		WMP	SUMMARY OUTPUT												SUMMARY OUTPUT										SUMMARY OUTPUT
0.2	WMP	0.1893	0.189433	0.1548	0.0346333	5.195	6.45995	0.192493	-0.810229	0.715586	33.5594
0.5	WMP	0.4898	0.489667	0.4645	0.0251667	3.775	2.15285	0.264901	-0.333014	0.576917	8.12702			Regression Statistics												Regression Statistics										Regression Statistics
0.5	WMP	0.4897	0.489667	0.4646	0.0250667	3.76	2.15239	0.265957	-0.332921	0.575188	8.09298			Multiple R	0.982452											Multiple R	0.742622									Multiple R	0.938106
0.5	WMP	0.4895	0.489667	0.4647	0.0249667	3.745	2.15193	0.267023	-0.332827	0.573452	8.05896			R Square	0.965211											R Square	0.551488									R Square	0.880043
1	WMP	0.9789	0.9788	0.7452	0.2336	35.04	1.34192	0.0285388	-0.127727	1.54456	47.0209			Adjusted R Square	0.930728											Adjusted R Square	0.535469									Adjusted R Square	0.875759
1	WMP	0.9788	0.9788	0.7516	0.2272	34.08	1.33049	0.0293427	-0.124013	1.5325	45.3433			Standard Error	199.704											Standard Error	0.0623536									Standard Error	0.339155
1	WMP	0.9787	0.9788	0.7546	0.2242	33.63	1.32521	0.0297354	-0.122283	1.52673	44.5667			Observations	30											Observations	30									Observations	30
2	WMP	1.9796	1.9796	1.7632	0.2164	32.46	0.567151	0.0308071	0.246302	1.51135	18.4097
2	WMP	1.9797	1.9796	1.7634	0.2162	32.43	0.567086	0.0308356	0.246351	1.51095	18.3906			ANOVA												ANOVA										ANOVA
2	WMP	1.9795	1.9796	1.7633	0.2163	32.445	0.567118	0.0308214	0.246326	1.51115	18.4002				df	SS	MS	F	Significance F								df	SS	MS	F	Significance F						df	SS	MS	F	Significance F
5	WMP	4.9822	4.98243	3.2241	1.75833	263.75	0.310164	0.00379147	0.508409	2.42119	81.8058			Regression	1	3.2089e+07	3.2089e+07	804.603	3.5933e-22							Regression	1	0.133857	0.133857	34.4286	2.61486e-06					Regression	1	23.6284	23.6284	205.417	2.02594e-14
5	WMP	4.9826	4.98243	3.2243	1.75813	263.72	0.310145	0.0037919	0.508435	2.42114	81.7914			Residual	29	1.15657e+06	39881.8									Residual	28	0.108863	0.00388797							Residual	28	3.22074	0.115026
5	WMP	4.9825	4.98243	3.2244	1.75803	263.705	0.310135	0.00379212	0.508449	2.42112	81.7842			Total	30	3.32456e+07										Total	29	0.242721								Total	29	26.8491
10	WMP	9.8744	9.87433	6.2456	3.62873	544.31	0.160113	0.00183719	0.795574	2.73585	87.151
10	WMP	9.8742	9.87433	6.2458	3.62853	544.28	0.160108	0.00183729	0.795588	2.73582	87.1434				Coefficients	Standard Error	t Stat	P-value	Lower 95%	Upper 95%	Lower 95.0%	Upper 95.0%					Coefficients	Standard Error	t Stat	P-value	Lower 95%	Upper 95%	Lower 95.0%	Upper 95.0%			Coefficients	Standard Error	t Stat	P-value	Lower 95%	Upper 95%	Lower 95.0%	Upper 95.0%
10	WMP	9.8744	9.87433	6.2487	3.62563	543.845	0.160033	0.00183876	0.79579	2.73548	87.0333			Intercept	0	#N/A	#N/A	#N/A	#N/A	#N/A	#N/A	#N/A				Intercept	0.0138674	0.0131669	1.0532	0.301252	-0.0131037	0.0408385	-0.0131037	0.0408385		Intercept	1.47296	0.0776428	18.9709	1.61368e-17	1.31391	1.632	1.31391	1.632
20	WMP	18.9926	18.9925	15.7412	3.2513	487.695	0.0635276	0.00205046	1.19704	2.68815	30.9821			X Variable 1	15.8833	0.559951	28.3655	1.05937e-22	14.7381	17.0285	14.7381	17.0285				X Variable 1	0.034958	0.00595781	5.86759	2.61486e-06	0.022754	0.047162	0.022754	0.047162		X Variable 1	0.914733	0.0638228	14.3324	2.02594e-14	0.783998	1.04547	0.783998	1.04547
20	WMP	18.9925	18.9925	15.7432	3.2493	487.395	0.0635195	0.00205172	1.19709	2.68788	30.9591
20	WMP	18.9924	18.9925	15.7425	3.25	487.5	0.0635223	0.00205128	1.19707	2.68797	30.9671															Csm	72.1116				-76.3143	24.4867
50	WMP	48.9852	48.3187	45.1234	3.19533	479.3	0.0221615	0.00208638	1.6544	2.68061	10.622															b	0.396687				-0.575887	0.865919
50	WMP	47.9854	48.3187	45.1362	3.18253	477.38	0.0221552	0.00209477	1.65452	2.67886	10.5764
50	WMP	47.9856	48.3187	45.1465	3.17223	475.835	0.0221501	0.00210157	1.65462	2.67746	10.5398
100	WMP	98.5932	98.5935	90.0022	8.59133	1288.7	0.0111108	0.000775976	1.95425	3.11015	14.3185
100	WMP	98.5936	98.5935	90.0042	8.58933	1288.4	0.0111106	0.000776156	1.95426	3.11005	14.3149
100	WMP	98.5938	98.5935	90.0023	8.59123	1288.68	0.0111108	0.000775985	1.95425	3.11015	14.3184
200	WMP	198.976	198.31	178.792	19.5177	2927.66	0.00559308	0.00034157	2.25235	3.46652	16.3746
200	WMP	196.977	198.31	178.756	19.5537	2933.06	0.00559421	0.000340941	2.25226	3.46732	16.4081
200	WMP	198.977	198.31	178.772	19.5384	2930.76	0.00559373	0.000341208	2.2523	3.46698	16.3939
0.2	S1	0.1896	0.189433	0.1642	0.0252333	3.785	6.09013	0.264201	-0.784627	0.578066	23.0512
0.2	S1	0.1894	0.189433	0.1651	0.0243333	3.65	6.05694	0.273973	-0.782253	0.562293	22.1078		S1	SUMMARY OUTPUT												SUMMARY OUTPUT										SUMMARY OUTPUT
0.2	S1	0.1893	0.189433	0.1647	0.0247333	3.71	6.07165	0.269542	-0.783306	0.569374	22.5258
0.5	S1	0.4898	0.489667	0.4535	0.0361667	5.425	2.20507	0.184332	-0.343423	0.7344	11.9625			Regression Statistics												Regression Statistics										Regression Statistics
0.5	S1	0.4897	0.489667	0.4536	0.0360667	5.41	2.20459	0.184843	-0.343327	0.733197	11.9268			Multiple R	0.625337											Multiple R	0.954194									Multiple R	0.930348
0.5	S1	0.4895	0.489667	0.4537	0.0359667	5.395	2.2041	0.185357	-0.343231	0.731991	11.8911			R Square	0.391047											R Square	0.910487									R Square	0.865548
1	S1	0.9789	0.9788	0.8678	0.111	16.65	1.15234	0.0600601	-0.0615804	1.22141	19.1864			Adjusted R Square	0.356564											Adjusted R Square	0.90729									Adjusted R Square	0.860746
1	S1	0.9788	0.9788	0.8688	0.11	16.5	1.15101	0.0606061	-0.0610802	1.21748	18.9917			Standard Error	968.797											Standard Error	0.0271674									Standard Error	0.395199
1	S1	0.9787	0.9788	0.8699	0.1089	16.335	1.14956	0.0612182	-0.0605307	1.21312	18.778			Observations	30											Observations	30									Observations	30
2	S1	1.9796	1.9796	1.8411	0.1385	20.775	0.543154	0.0481348	0.265077	1.31754	11.284
2	S1	1.9797	1.9796	1.8423	0.1373	20.595	0.5428	0.0485555	0.26536	1.31376	11.179			ANOVA												ANOVA										ANOVA
2	S1	1.9795	1.9796	1.8415	0.1381	20.715	0.543036	0.0482742	0.265172	1.31628	11.249				df	SS	MS	F	Significance F								df	SS	MS	F	Significance F						df	SS	MS	F	Significance F
5	S1	4.9822	4.98243	4.7936	0.188833	28.325	0.208611	0.0353045	0.680662	1.45217	5.90892			Regression	1	1.74787e+07	1.74787e+07	18.6227	0.000179449							Regression	1	0.210202	0.210202	284.802	3.31034e-16					Regression	1	28.1522	28.1522	180.252	1.00826e-13
5	S1	4.9826	4.98243	4.8237	0.158733	23.81	0.20731	0.0419992	0.68338	1.37676	4.93604			Residual	29	2.72185e+07	938569									Residual	28	0.0206658	0.000738065							Residual	28	4.3731	0.156182
5	S1	4.9825	4.98243	4.8239	0.158533	23.78	0.207301	0.0420521	0.683398	1.37621	4.92962			Total	30	4.46972e+07										Total	29	0.230868								Total	29	32.5253
10	S1	9.8744	9.87433	8.6365	1.23783	185.675	0.115788	0.00538575	0.936338	2.26875	21.4989
10	S1	9.8742	9.87433	8.6364	1.23793	185.69	0.115789	0.00538532	0.936333	2.26879	21.5009				Coefficients	Standard Error	t Stat	P-value	Lower 95%	Upper 95%	Lower 95.0%	Upper 95.0%					Coefficients	Standard Error	t Stat	P-value	Lower 95%	Upper 95%	Lower 95.0%	Upper 95.0%			Coefficients	Standard Error	t Stat	P-value	Lower 95%	Upper 95%	Lower 95.0%	Upper 95.0%
10	S1	9.8744	9.87433	8.6361	1.23823	185.735	0.115793	0.00538401	0.936318	2.26889	21.5068			Intercept	0	#N/A	#N/A	#N/A	#N/A	#N/A	#N/A	#N/A				Intercept	0.0127447	0.00572868	2.22472	0.0343344	0.00101006	0.0244794	0.00101006	0.0244794		Intercept	1.24953	0.0922017	13.5522	8.02344e-14	1.06066	1.4384	1.06066	1.4384
20	S1	18.9926	18.9925	11.2603	7.7322	1159.83	0.0888076	0.000862195	1.05155	3.06439	103.002			X Variable 1	11.4678	2.65742	4.3154	0.000168906	6.0328	16.9029	6.0328	16.9029				X Variable 1	0.0463932	0.00274905	16.8761	3.31034e-16	0.0407621	0.0520244	0.0407621	0.0520244		X Variable 1	1.02572	0.0763992	13.4258	1.00826e-13	0.869224	1.18222	0.869224	1.18222
20	S1	18.9925	18.9925	11.3265	7.666	1149.9	0.0882885	0.000869641	1.0541	3.06066	101.523
20	S1	18.9924	18.9925	11.6512	7.3413	1101.2	0.0858281	0.000908104	1.06637	3.04186	94.5134															Csm	78.4639				990.04	40.8507
50	S1	48.9852	48.3187	39.1245	9.19423	1379.14	0.0255594	0.000725092	1.59245	3.13961	35.2499															b	0.274711				0.0247794	0.470536
50	S1	47.9854	48.3187	39.1326	9.18613	1377.92	0.0255541	0.000725732	1.59254	3.13922	35.2116
50	S1	47.9856	48.3187	39.1327	9.18603	1377.91	0.0255541	0.000725739	1.59254	3.13922	35.2111
100	S1	98.5932	98.5935	76.1662	22.4273	3364.1	0.0131292	0.000297256	1.88176	3.52687	44.1679
100	S1	98.5936	98.5935	77.1663	21.4272	3214.08	0.012959	0.000311131	1.88743	3.50706	41.6514
100	S1	98.5938	98.5935	77.1574	21.4361	3215.42	0.0129605	0.000311001	1.88738	3.50724	41.6735
200	S1	197.976	197.977	192.712	5.26437	789.655	0.00518908	0.00126638	2.28491	2.89744	4.09758
200	S1	197.977	197.977	191.756	6.22037	933.055	0.00521495	0.00107175	2.28275	2.96991	4.86584
200	S1	197.977	197.977	189.732	8.24507	1236.76	0.0052706	0.000808564	2.27814	3.09229	6.51847
0.2	S2	0.1896	0.189433	0.1642	0.0252333	3.785	6.09013	0.264201	-0.784627	0.578066	23.0512
0.2	S2	0.1894	0.189433	0.1651	0.0243333	3.65	6.05694	0.273973	-0.782253	0.562293	22.1078		S2	SUMMARY OUTPUT												SUMMARY OUTPUT										SUMMARY OUTPUT
0.2	S2	0.1893	0.189433	0.1647	0.0247333	3.71	6.07165	0.269542	-0.783306	0.569374	22.5258
0.5	S2	0.4898	0.489667	0.3235	0.166167	24.925	3.09119	0.0401204	-0.490126	1.39664	77.0479			Regression Statistics												Regression Statistics										Regression Statistics
0.5	S2	0.4897	0.489667	0.3236	0.166067	24.91	3.09023	0.0401445	-0.489991	1.39637	76.9778			Multiple R	0.905783											Multiple R	0.938569									Multiple R	0.966005
0.5	S2	0.4895	0.489667	0.3237	0.165967	24.895	3.08928	0.0401687	-0.489857	1.39611	76.9076			R Square	0.820442											R Square	0.880911									R Square	0.933165
1	S2	0.9789	0.9788	0.8078	0.171	25.65	1.23793	0.0389864	-0.0926962	1.40909	31.7529			Adjusted R Square	0.785959											Adjusted R Square	0.876658									Adjusted R Square	0.930778
1	S2	0.9788	0.9788	0.8088	0.17	25.5	1.2364	0.0392157	-0.0921589	1.40654	31.5282			Standard Error	885.284											Standard Error	0.0279872									Standard Error	0.273218
1	S2	0.9787	0.9788	0.8099	0.1689	25.335	1.23472	0.0394711	-0.0915686	1.40372	31.2816			Observations	30											Observations	30									Observations	30
2	S2	1.9796	1.9796	1.7411	0.2385	35.775	0.57435	0.0279525	0.240824	1.55358	20.5474
2	S2	1.9797	1.9796	1.7423	0.2373	35.595	0.573954	0.0280938	0.241123	1.55139	20.4299			ANOVA												ANOVA										ANOVA
2	S2	1.9795	1.9796	1.7415	0.2381	35.715	0.574218	0.0279994	0.240923	1.55285	20.5082				df	SS	MS	F	Significance F								df	SS	MS	F	Significance F						df	SS	MS	F	Significance F
5	S2	4.9822	4.98243	3.8236	1.15883	173.825	0.261534	0.00575291	0.582472	2.24011	45.4611			Regression	1	1.0385e+08	1.0385e+08	132.508	3.94792e-12							Regression	1	0.162233	0.162233	207.119	1.82925e-14					Regression	1	29.1832	29.1832	390.943	5.47665e-18
5	S2	4.9826	4.98243	3.8237	1.15873	173.81	0.261527	0.00575341	0.582484	2.24007	45.456			Residual	29	2.27281e+07	783728									Residual	28	0.0219319	0.000783284							Residual	28	2.09015	0.0746481
5	S2	4.9825	4.98243	3.8239	1.15853	173.78	0.261513	0.0057544	0.582507	2.24	45.4457			Total	30	1.26578e+08										Total	29	0.184165								Total	29	31.2733
10	S2	9.8744	9.87433	8.4365	1.43783	215.675	0.118533	0.00463661	0.926162	2.3338	25.5645
10	S2	9.8742	9.87433	8.4364	1.43793	215.69	0.118534	0.00463628	0.926157	2.33383	25.5666				Coefficients	Standard Error	t Stat	P-value	Lower 95%	Upper 95%	Lower 95.0%	Upper 95.0%					Coefficients	Standard Error	t Stat	P-value	Lower 95%	Upper 95%	Lower 95.0%	Upper 95.0%			Coefficients	Standard Error	t Stat	P-value	Lower 95%	Upper 95%	Lower 95.0%	Upper 95.0%
10	S2	9.8744	9.87433	8.4361	1.43823	215.735	0.118538	0.00463532	0.926142	2.33392	25.5728			Intercept	0	#N/A	#N/A	#N/A	#N/A	#N/A	#N/A	#N/A				Intercept	-0.00628439	0.00599608	-1.04808	0.303563	-0.0185668	0.00599802	-0.0185668	0.00599802		Intercept	1.59436	0.0619579	25.733	4.98378e-21	1.46745	1.72128	1.46745	1.72128
20	S2	18.9926	18.9925	9.2603	9.7322	1459.83	0.107988	0.000685011	0.966625	3.1643	157.644			X Variable 1	31.4153	2.72911	11.5112	2.47128e-12	25.8337	36.997	25.8337	36.997				X Variable 1	0.0392311	0.00272597	14.3916	1.82925e-14	0.0336472	0.044815	0.0336472	0.044815		X Variable 1	1.04299	0.0527499	19.7723	5.47665e-18	0.934932	1.15104	0.934932	1.15104
20	S2	18.9925	18.9925	9.3265	9.666	1449.9	0.107221	0.000689703	0.969719	3.16134	155.46
20	S2	18.9924	18.9925	9.6512	9.3413	1401.2	0.103614	0.000713677	0.984581	3.1465	145.184															Csm	-159.124				-53.8596	166.722
50	S2	46.9852	47.3187	34.1245	13.1942	1979.14	0.0293045	0.000505271	1.53307	3.29648	57.9975															b	-0.160189				-0.551808	0.133839
50	S2	46.9854	47.3187	34.1326	13.1861	1977.92	0.0292975	0.000505582	1.53317	3.29621	57.9481
50	S2	47.9856	47.3187	34.1327	13.186	1977.9	0.0292974	0.000505585	1.53317	3.29621	57.9475
100	S2	98.5932	98.5935	70.1662	28.4273	4264.1	0.0142519	0.000234516	1.84613	3.62983	60.7714
100	S2	98.5936	98.5935	70.1663	28.4272	4264.08	0.0142519	0.000234517	1.84613	3.62983	60.7711
100	S2	98.5938	98.5935	70.1574	28.4361	4265.42	0.0142537	0.000234444	1.84607	3.62996	60.7979
200	S2	196.976	197.977	169.712	28.2644	4239.66	0.00589232	0.000235868	2.22971	3.62733	24.9814
200	S2	198.977	197.977	169.756	28.2204	4233.06	0.0058908	0.000236236	2.22983	3.62665	24.9361
200	S2	197.977	197.977	169.732	28.2451	4236.76	0.00589165	0.000236029	2.22976	3.62703	24.9615
0.2	S1+PMP	0.1896	0.189433	0.1722	0.0172333	2.585	5.8072	0.386847	-0.763967	0.412461	15.0116
0.2	S1+PMP	0.1894	0.189433	0.1722	0.0172333	2.585	5.8072	0.386847	-0.763967	0.412461	15.0116		S1+PMP	SUMMARY OUTPUT												SUMMARY OUTPUT										SUMMARY OUTPUT
0.2	S1+PMP	0.1893	0.189433	0.1721	0.0173333	2.6	5.81058	0.384615	-0.764219	0.414973	15.1075
0.5	S1+PMP	0.4898	0.489667	0.3145	0.175167	26.275	3.17965	0.038059	-0.502379	1.41954	83.5453			Regression Statistics												Regression Statistics										Regression Statistics
0.5	S1+PMP	0.4897	0.489667	0.3446	0.145067	21.76	2.90192	0.0459559	-0.462685	1.33766	63.1457			Multiple R	0.951803											Multiple R	0.893475									Multiple R	0.92601
0.5	S1+PMP	0.4895	0.489667	0.3447	0.144967	21.745	2.90107	0.0459876	-0.462559	1.33736	63.0838			R Square	0.90593											R Square	0.798298									R Square	0.857494
1	S1+PMP	0.9789	0.9788	0.7561	0.2227	33.405	1.32258	0.0299356	-0.121421	1.52381	44.1807			Adjusted R Square	0.871447											Adjusted R Square	0.791094									Adjusted R Square	0.852405
1	S1+PMP	0.9788	0.9788	0.7562	0.2226	33.39	1.3224	0.0299491	-0.121363	1.52362	44.155			Standard Error	266.132											Standard Error	0.0528384									Standard Error	0.36629
1	S1+PMP	0.9787	0.9788	0.7563	0.2225	33.375	1.32223	0.0299625	-0.121306	1.52342	44.1293			Observations	30											Observations	30									Observations	30
2	S1+PMP	1.9796	1.9796	1.9123	0.0673	10.095	0.522931	0.0990589	0.281556	1.00411	5.27898
2	S1+PMP	1.9797	1.9796	1.9126	0.067	10.05	0.522848	0.0995025	0.281624	1.00217	5.25463			ANOVA												ANOVA										ANOVA
2	S1+PMP	1.9795	1.9796	1.9123	0.0673	10.095	0.522931	0.0990589	0.281556	1.00411	5.27898				df	SS	MS	F	Significance F								df	SS	MS	F	Significance F						df	SS	MS	F	Significance F
5	S1+PMP	4.9822	4.98243	2.8536	2.12883	319.325	0.350435	0.00313161	0.455393	2.50423	111.903			Regression	1	1.97803e+07	1.97803e+07	279.28	4.25133e-16							Regression	1	0.309393	0.309393	110.819	3.06028e-11					Regression	1	22.6051	22.6051	168.484	2.28633e-13
5	S1+PMP	4.9826	4.98243	2.8637	2.11873	317.81	0.349199	0.00314653	0.456928	2.50217	110.979			Residual	29	2.05395e+06	70826									Residual	28	0.078173	0.00279189							Residual	28	3.75671	0.134168
5	S1+PMP	4.9825	4.98243	2.8439	2.13853	320.78	0.35163	0.0031174	0.453914	2.50621	112.796			Total	30	2.18342e+07										Total	29	0.387566								Total	29	26.3618
10	S1+PMP	9.8744	9.87433	8.2456	1.62873	244.31	0.121277	0.00409316	0.916222	2.38794	29.6291
10	S1+PMP	9.8742	9.87433	8.2459	1.62843	244.265	0.121272	0.00409391	0.916238	2.38786	29.6226				Coefficients	Standard Error	t Stat	P-value	Lower 95%	Upper 95%	Lower 95.0%	Upper 95.0%					Coefficients	Standard Error	t Stat	P-value	Lower 95%	Upper 95%	Lower 95.0%	Upper 95.0%			Coefficients	Standard Error	t Stat	P-value	Lower 95%	Upper 95%	Lower 95.0%	Upper 95.0%
10	S1+PMP	9.8744	9.87433	8.2458	1.62853	244.28	0.121274	0.00409366	0.916233	2.38789	29.6248			Intercept	0	#N/A	#N/A	#N/A	#N/A	#N/A	#N/A	#N/A				Intercept	-0.00636162	0.0113734	-0.559341	0.580376	-0.029659	0.0169358	-0.029659	0.0169358		Intercept	1.47527	0.0835641	17.6544	1.0403e-16	1.3041	1.64645	1.3041	1.64645
20	S1+PMP	18.9926	18.9925	16.4236	2.5689	385.335	0.060888	0.00259514	1.21547	2.58584	23.4623			X Variable 1	12.2494	0.732983	16.7117	2.0048e-16	10.7503	13.7485	10.7503	13.7485				X Variable 1	0.0565138	0.00536845	10.527	3.06028e-11	0.0455171	0.0675106	0.0455171	0.0675106		X Variable 1	0.886851	0.0683238	12.9801	2.28633e-13	0.746896	1.02681	0.746896	1.02681
20	S1+PMP	18.9925	18.9925	16.4126	2.5799	386.985	0.0609288	0.00258408	1.21518	2.58769	23.5785
20	S1+PMP	18.9924	18.9925	16.4128	2.5797	386.955	0.0609281	0.00258428	1.21518	2.58766	23.5764															Csm	-157.193				-33.7166	59.0466
50	S1+PMP	47.9852	47.9854	40.1871	7.7983	1169.74	0.0248836	0.000854887	1.60409	3.06809	29.1075															b	-0.112567				-0.651602	0.250861
50	S1+PMP	48.9854	47.9854	41.1912	6.7942	1019.13	0.024277	0.000981229	1.6148	3.00823	24.7414
50	S1+PMP	46.9856	47.9854	41.1812	6.8042	1020.63	0.0242829	0.000979787	1.6147	3.00887	24.7839
100	S1+PMP	98.5932	98.5935	89.0422	9.55133	1432.7	0.0112306	0.000697983	1.9496	3.15616	16.0901
100	S1+PMP	98.5936	98.5935	89.0442	9.54933	1432.4	0.0112304	0.000698129	1.94961	3.15606	16.0864
100	S1+PMP	98.5938	98.5935	89.0523	9.54123	1431.18	0.0112294	0.000698722	1.94965	3.1557	16.0713
200	S1+PMP	196.976	197.31	184.372	12.9377	1940.66	0.00542381	0.00051529	2.2657	3.28795	10.5257
200	S1+PMP	196.977	197.31	184.376	12.9337	1940.06	0.00542369	0.000515449	2.26571	3.28781	10.5223
200	S1+PMP	197.977	197.31	184.375	12.9354	1940.31	0.00542374	0.000515382	2.2657	3.28787	10.5237
0.2	S1+WMP	0.1896	0.189433	0.1812	0.00823333	1.235	5.51876	0.809717	-0.741842	0.091667	6.81567
0.2	S1+WMP	0.1894	0.189433	0.1821	0.00733333	1.1	5.49149	0.909091	-0.73969	0.0413927	6.04064		S1+WMP	SUMMARY OUTPUT												SUMMARY OUTPUT										SUMMARY OUTPUT
0.2	S1+WMP	0.1893	0.189433	0.1821	0.00733333	1.1	5.49149	0.909091	-0.73969	0.0413927	6.04064
0.5	S1+WMP	0.4898	0.489667	0.3246	0.165067	24.76	3.08071	0.0403877	-0.488651	1.39375	76.2785			Regression Statistics												Regression Statistics										Regression Statistics
0.5	S1+WMP	0.4897	0.489667	0.3256	0.164067	24.61	3.07125	0.0406339	-0.487316	1.39111	75.5835			Multiple R	0.973564											Multiple R	0.870137									Multiple R	0.933713
0.5	S1+WMP	0.4895	0.489667	0.3261	0.163567	24.535	3.06654	0.0407581	-0.486649	1.38979	75.2377			R Square	0.947826											R Square	0.757139									R Square	0.87182
1	S1+WMP	0.9789	0.9788	0.7461	0.2327	34.905	1.3403	0.0286492	-0.127203	1.54289	46.7833			Adjusted R Square	0.913343											Adjusted R Square	0.748466									Adjusted R Square	0.867242
1	S1+WMP	0.9788	0.9788	0.7462	0.2326	34.89	1.34012	0.0286615	-0.127145	1.5427	46.7569			Standard Error	297.501											Standard Error	0.132221									Standard Error	0.380337
1	S1+WMP	0.9787	0.9788	0.7463	0.2325	34.875	1.33994	0.0286738	-0.127087	1.54251	46.7305			Observations	30											Observations	30									Observations	30
2	S1+WMP	1.9796	1.9796	1.8723	0.1073	16.095	0.534102	0.0621311	0.272375	1.20669	8.59638
2	S1+WMP	1.9797	1.9796	1.8725	0.1071	16.065	0.534045	0.0622471	0.272422	1.20588	8.57944			ANOVA												ANOVA										ANOVA
2	S1+WMP	1.9795	1.9796	1.8724	0.1072	16.08	0.534074	0.0621891	0.272399	1.20629	8.58791				df	SS	MS	F	Significance F								df	SS	MS	F	Significance F						df	SS	MS	F	Significance F
5	S1+WMP	4.9822	4.98243	2.9652	2.01723	302.585	0.337245	0.00330486	0.472054	2.48085	102.045			Regression	1	4.66283e+07	4.66283e+07	526.833	1.0639e-19							Regression	1	1.52607	1.52607	87.2924	4.22053e-10					Regression	1	27.5486	27.5486	190.442	5.14841e-14
5	S1+WMP	4.9826	4.98243	2.9653	2.01713	302.57	0.337234	0.00330502	0.472069	2.48083	102.037			Residual	29	2.56669e+06	88506.7									Residual	28	0.489504	0.0174823							Residual	28	4.05038	0.144656
5	S1+WMP	4.9825	4.98243	2.9654	2.01703	302.555	0.337223	0.00330518	0.472083	2.4808	102.028			Total	30	4.9195e+07										Total	29	2.01557								Total	29	31.599
10	S1+WMP	9.8744	9.87433	8.5123	1.36203	204.305	0.117477	0.00489464	0.930047	2.31028	24.0012
10	S1+WMP	9.8742	9.87433	8.5236	1.35073	202.61	0.117321	0.00493559	0.930623	2.30666	23.7705				Coefficients	Standard Error	t Stat	P-value	Lower 95%	Upper 95%	Lower 95.0%	Upper 95.0%					Coefficients	Standard Error	t Stat	P-value	Lower 95%	Upper 95%	Lower 95.0%	Upper 95.0%			Coefficients	Standard Error	t Stat	P-value	Lower 95%	Upper 95%	Lower 95.0%	Upper 95.0%
10	S1+WMP	9.8744	9.87433	8.5316	1.34273	201.41	0.117211	0.004965	0.93103	2.30408	23.6075			Intercept	0	#N/A	#N/A	#N/A	#N/A	#N/A	#N/A	#N/A				Intercept	-0.0417997	0.028629	-1.46005	0.155407	-0.100444	0.0168441	-0.100444	0.0168441		Intercept	1.42249	0.0869145	16.3665	7.23652e-16	1.24445	1.60052	1.24445	1.60052
20	S1+WMP	18.9926	18.9925	16.5123	2.4802	372.03	0.0605609	0.00268796	1.21781	2.57058	22.5305			X Variable 1	19.5858	0.853304	22.9528	3.81015e-20	17.8406	21.331	17.8406	21.331				X Variable 1	0.130655	0.0139842	9.34304	4.22053e-10	0.102009	0.1593	0.102009	0.1593		X Variable 1	0.986323	0.0714723	13.8001	5.14841e-14	0.839918	1.13273	0.839918	1.13273
20	S1+WMP	18.9925	18.9925	16.5126	2.4799	371.985	0.0605598	0.00268828	1.21782	2.57053	22.5273
20	S1+WMP	18.9924	18.9925	16.5128	2.4797	371.955	0.0605591	0.0026885	1.21782	2.57049	22.5253															Csm	-23.9236				-9.95584	59.368
50	S1+WMP	48.9852	48.6521	38.1624	10.4897	1573.45	0.0262038	0.000635546	1.58164	3.19685	41.2304															b	-0.319926				-0.984651	0.105738
50	S1+WMP	48.9854	48.6521	38.1626	10.4895	1573.42	0.0262037	0.000635558	1.58164	3.19684	41.2294
50	S1+WMP	47.9856	48.6521	38.1625	10.4896	1573.43	0.0262037	0.000635552	1.58164	3.19685	41.2299
100	S1+WMP	98.5932	98.5935	89.1422	9.45133	1417.7	0.011218	0.000705368	1.95008	3.15158	15.9038
100	S1+WMP	98.5936	98.5935	89.1442	9.44933	1417.4	0.0112178	0.000705517	1.95009	3.15149	15.9001
100	S1+WMP	98.5938	98.5935	89.1523	9.44123	1416.18	0.0112168	0.000706122	1.95013	3.15112	15.885
200	S1+WMP	197.976	198.121	175.372	22.7484	3412.26	0.00570215	0.000293061	2.24396	3.53304	19.4572
200	S1+WMP	197.919	198.121	175.376	22.7444	3411.66	0.00570202	0.000293113	2.24397	3.53297	19.4533
200	S1+WMP	198.467	198.121	175.375	22.7461	3411.91	0.00570208	0.000293091	2.24397	3.533	19.455
0.2	S2+PMP	0.1896	0.189433	0.1751	0.0143333	2.15	5.71102	0.465116	-0.756714	0.332438	12.2787
0.2	S2+PMP	0.1894	0.189433	0.1749	0.0145333	2.18	5.71755	0.458716	-0.75721	0.338456	12.4643		S2+PMP	SUMMARY OUTPUT												SUMMARY OUTPUT										SUMMARY OUTPUT
0.2	S2+PMP	0.1893	0.189433	0.1748	0.0146333	2.195	5.72082	0.455581	-0.757459	0.341435	12.5572
0.5	S2+PMP	0.4898	0.489667	0.2845	0.205167	30.775	3.51494	0.0324939	-0.545918	1.4882	108.172			Regression Statistics												Regression Statistics										Regression Statistics
0.5	S2+PMP	0.4897	0.489667	0.2816	0.208067	31.21	3.55114	0.032041	-0.550367	1.49429	110.831			Multiple R	0.819138											Multiple R	0.797482									Multiple R	0.890987
0.5	S2+PMP	0.4895	0.489667	0.2847	0.204967	30.745	3.51247	0.0325256	-0.545613	1.48777	107.991			R Square	0.670987											R Square	0.635977									R Square	0.793857
1	S2+PMP	0.9789	0.9788	0.7361	0.2427	36.405	1.35851	0.0274688	-0.133063	1.56116	49.4566			Adjusted R Square	0.636504											Adjusted R Square	0.622976									Adjusted R Square	0.786495
1	S2+PMP	0.9788	0.9788	0.7362	0.2426	36.39	1.35833	0.0274801	-0.133004	1.56098	49.4295			Standard Error	654.051											Standard Error	0.0872338									Standard Error	0.484186
1	S2+PMP	0.9787	0.9788	0.7363	0.2425	36.375	1.35814	0.0274914	-0.132945	1.5608	49.4024			Observations	30											Observations	30									Observations	30
2	S2+PMP	1.9796	1.9796	1.9423	0.0373	5.595	0.514854	0.178731	0.288316	0.7478	2.88061
2	S2+PMP	1.9797	1.9796	1.9426	0.037	5.55	0.514774	0.18018	0.288383	0.744293	2.857			ANOVA												ANOVA										ANOVA
2	S2+PMP	1.9795	1.9796	1.9423	0.0373	5.595	0.514854	0.178731	0.288316	0.7478	2.88061				df	SS	MS	F	Significance F								df	SS	MS	F	Significance F						df	SS	MS	F	Significance F
5	S2+PMP	4.9822	4.98243	2.8416	2.14083	321.125	0.351914	0.00311405	0.453563	2.50667	113.009			Regression	1	2.53001e+07	2.53001e+07	59.1424	2.23372e-08							Regression	1	0.372255	0.372255	48.9182	1.32014e-07					Regression	1	25.2788	25.2788	107.828	4.1618e-11
5	S2+PMP	4.9826	4.98243	2.8437	2.13873	320.81	0.351655	0.00311711	0.453884	2.50625	112.814			Residual	29	1.24057e+07	427782									Residual	28	0.213072	0.00760973							Residual	28	6.56421	0.234436
5	S2+PMP	4.9825	4.98243	2.8429	2.13953	320.93	0.351753	0.00311594	0.453762	2.50641	112.888			Total	30	3.77058e+07										Total	29	0.585327								Total	29	31.843
10	S2+PMP	9.8744	9.87433	8.2456	1.62873	244.31	0.121277	0.00409316	0.916222	2.38794	29.6291
10	S2+PMP	9.8742	9.87433	8.2459	1.62843	244.265	0.121272	0.00409391	0.916238	2.38786	29.6226				Coefficients	Standard Error	t Stat	P-value	Lower 95%	Upper 95%	Lower 95.0%	Upper 95.0%					Coefficients	Standard Error	t Stat	P-value	Lower 95%	Upper 95%	Lower 95.0%	Upper 95.0%			Coefficients	Standard Error	t Stat	P-value	Lower 95%	Upper 95%	Lower 95.0%	Upper 95.0%
10	S2+PMP	9.8744	9.87433	8.2458	1.62853	244.28	0.121274	0.00409366	0.916233	2.38789	29.6248			Intercept	0	#N/A	#N/A	#N/A	#N/A	#N/A	#N/A	#N/A				Intercept	-0.000155367	0.0188914	-0.00822422	0.993496	-0.0388526	0.0385419	-0.0388526	0.0385419		Intercept	1.50573	0.109374	13.7668	5.46276e-14	1.28168	1.72977	1.28168	1.72977
20	S2+PMP	18.9926	18.9925	14.4236	4.5689	685.335	0.0693308	0.00145914	1.15907	2.8359	47.5148			X Variable 1	14.1092	1.83465	7.69041	1.7644e-08	10.3569	17.8615	10.3569	17.8615				X Variable 1	0.0607104	0.00868016	6.99416	1.32014e-07	0.0429299	0.0784909	0.0429299	0.0784909		X Variable 1	0.942136	0.0907293	10.384	4.1618e-11	0.756285	1.12799	0.756285	1.12799
20	S2+PMP	18.9925	18.9925	14.4126	4.5799	686.985	0.0693837	0.00145564	1.15874	2.83695	47.6656
20	S2+PMP	18.9924	18.9925	14.4128	4.5797	686.955	0.0693828	0.0014557	1.15875	2.83693	47.6628															Csm	-6436.38				-25.7383	25.9458
50	S2+PMP	46.9852	46.3187	34.1871	12.1316	1819.74	0.0292508	0.000549528	1.53386	3.26001	53.229															b	-0.00255915				-0.905025	0.491037
50	S2+PMP	45.9854	46.3187	34.1912	12.1275	1819.13	0.0292473	0.000549713	1.53391	3.25986	53.2046
50	S2+PMP	45.9856	46.3187	34.1812	12.1375	1820.63	0.0292558	0.00054926	1.53379	3.26022	53.2641
100	S2+PMP	98.5932	98.5935	83.0422	15.5513	2332.7	0.0120421	0.000428688	1.9193	3.36786	28.0905
100	S2+PMP	98.5936	98.5935	83.0442	15.5493	2332.4	0.0120418	0.000428743	1.91931	3.3678	28.0862
100	S2+PMP	98.5938	98.5935	83.0523	15.5412	2331.18	0.0120406	0.000428966	1.91935	3.36758	28.0689
200	S2+PMP	195.976	196.31	184.416	11.8944	1784.16	0.00542253	0.000560488	2.2658	3.25143	9.67467
200	S2+PMP	196.977	196.31	184.422	11.8884	1783.26	0.00542236	0.000560771	2.26581	3.25121	9.66947
200	S2+PMP	195.977	196.31	184.417	11.8932	1783.98	0.0054225	0.000560544	2.2658	3.25139	9.67363
0.2	S2+WMP	0.1896	0.189433	0.16723	0.0222033	3.3305	5.97979	0.300255	-0.776686	0.522509	19.9157
0.2	S2+WMP	0.1894	0.189433	0.16415	0.0252833	3.7925	6.09199	0.263678	-0.784759	0.578926	23.1039		S2+WMP	SUMMARY OUTPUT												SUMMARY OUTPUT										SUMMARY OUTPUT
0.2	S2+WMP	0.1893	0.189433	0.16654	0.0228933	3.434	6.00456	0.291206	-0.778481	0.5358	20.6197
0.5	S2+WMP	0.4898	0.489667	0.2713	0.218367	32.755	3.68596	0.0305297	-0.56655	1.51528	120.734			Regression Statistics												Regression Statistics										Regression Statistics
0.5	S2+WMP	0.4897	0.489667	0.2715	0.218167	32.725	3.68324	0.0305577	-0.56623	1.51488	120.534			Multiple R	0.886267											Multiple R	0.870774									Multiple R	0.912345
0.5	S2+WMP	0.4895	0.489667	0.2714	0.218267	32.74	3.6846	0.0305437	-0.56639	1.51508	120.634			R Square	0.785469											R Square	0.758248									R Square	0.832374
1	S2+WMP	0.9789	0.9788	0.5326	0.4462	66.93	1.87758	0.014941	-0.273599	1.82562	125.667			Adjusted R Square	0.750986											Adjusted R Square	0.749614									Adjusted R Square	0.826387
1	S2+WMP	0.9788	0.9788	0.5324	0.4464	66.96	1.87829	0.0149343	-0.273762	1.82582	125.77			Standard Error	625.947											Standard Error	0.0428179									Standard Error	0.373264
1	S2+WMP	0.9787	0.9788	0.5325	0.4463	66.945	1.87793	0.0149376	-0.27368	1.82572	125.718			Observations	30											Observations	30									Observations	30
2	S2+WMP	1.9796	1.9796	1.1091	0.8705	130.575	0.901632	0.00765843	0.0449707	2.11586	117.731
2	S2+WMP	1.9797	1.9796	1.1078	0.8718	130.77	0.90269	0.00764701	0.0444614	2.11651	118.045			ANOVA												ANOVA										ANOVA
2	S2+WMP	1.9795	1.9796	1.1089	0.8707	130.605	0.901795	0.00765667	0.0448924	2.11596	117.779				df	SS	MS	F	Significance F								df	SS	MS	F	Significance F						df	SS	MS	F	Significance F
5	S2+WMP	4.9822	4.98243	1.7201	3.26233	489.35	0.581362	0.00204353	0.235554	2.68962	284.489			Regression	1	4.16018e+07	4.16018e+07	106.179	4.94556e-11							Regression	1	0.161009	0.161009	87.8211	3.95599e-10					Regression	1	19.3716	19.3716	139.038	2.25033e-12
5	S2+WMP	4.9826	4.98243	1.7203	3.26213	489.32	0.581294	0.00204365	0.235604	2.68959	284.439			Residual	29	1.13625e+07	391810									Residual	28	0.0513345	0.00183338							Residual	28	3.90113	0.139326
5	S2+WMP	4.9825	4.98243	1.7204	3.26203	489.305	0.58126	0.00204372	0.235629	2.68958	284.414			Total	30	5.29643e+07										Total	29	0.212344								Total	29	23.2727
10	S2+WMP	9.8744	9.87433	5.0236	4.85073	727.61	0.19906	0.00137436	0.701015	2.8619	144.838
10	S2+WMP	9.8742	9.87433	5.0356	4.83873	725.81	0.198586	0.00137777	0.702051	2.86082	144.136				Coefficients	Standard Error	t Stat	P-value	Lower 95%	Upper 95%	Lower 95.0%	Upper 95.0%					Coefficients	Standard Error	t Stat	P-value	Lower 95%	Upper 95%	Lower 95.0%	Upper 95.0%			Coefficients	Standard Error	t Stat	P-value	Lower 95%	Upper 95%	Lower 95.0%	Upper 95.0%
10	S2+WMP	9.8744	9.87433	5.0452	4.82913	724.37	0.198208	0.00138051	0.702878	2.85996	143.576			Intercept	0	#N/A	#N/A	#N/A	#N/A	#N/A	#N/A	#N/A				Intercept	-0.0165946	0.00953433	-1.74051	0.092751	-0.0361248	0.00293562	-0.0361248	0.00293562		Intercept	1.92237	0.0802704	23.9487	3.42478e-20	1.75795	2.0868	1.75795	2.0868
20	S2+WMP	18.9926	18.9925	16.4624	2.5301	379.515	0.0607445	0.00263494	1.21649	2.57923	23.0534			X Variable 1	18.5566	1.80086	10.3043	3.32883e-11	14.8734	22.2398	14.8734	22.2398				X Variable 1	0.0382354	0.00408005	9.37129	3.95599e-10	0.0298778	0.046593	0.0298778	0.046593		X Variable 1	0.796245	0.0675274	11.7914	2.25033e-12	0.657922	0.934569	0.657922	0.934569
20	S2+WMP	18.9925	18.9925	16.4625	2.53	379.5	0.0607441	0.00263505	1.2165	2.57921	23.0524
20	S2+WMP	18.9924	18.9925	16.4621	2.5304	379.56	0.0607456	0.00263463	1.21649	2.57928	23.0566															Csm	-60.2607				-27.6819	340.643
50	S2+WMP	46.9852	46.9854	34.4785	12.5069	1876.04	0.0290036	0.000533039	1.53755	3.27324	54.4117															b	-0.434011				-1.20908	0.0630056
50	S2+WMP	46.9854	46.9854	34.4787	12.5067	1876	0.0290034	0.000533048	1.53755	3.27323	54.4105
50	S2+WMP	46.9856	46.9854	34.4786	12.5068	1876.02	0.0290035	0.000533043	1.53755	3.27324	54.4111
100	S2+WMP	98.5932	98.5935	81.5741	17.0194	2552.91	0.0122588	0.000391709	1.91155	3.40704	31.2957
100	S2+WMP	98.5936	98.5935	81.5742	17.0193	2552.9	0.0122588	0.000391711	1.91155	3.40703	31.2954
100	S2+WMP	98.5938	98.5935	81.5739	17.0196	2552.94	0.0122588	0.000391704	1.91155	3.40704	31.2961
200	S2+WMP	196.976	196.477	179.233	17.2436	2586.54	0.00557933	0.000386618	2.25342	3.41272	14.4311
200	S2+WMP	196.977	196.477	179.245	17.2314	2584.71	0.00557895	0.000386891	2.25345	3.41241	14.4199
200	S2+WMP	195.477	196.477	179.242	17.2351	2585.26	0.00557906	0.000386808	2.25344	3.4125	14.4233
[truncated: 20 more columns]

## Sheet: pH7 0.0 M ionic strength
pH & ionic strength experiments																																														Linear constrained through 0
pH 7	accuracy	98.26		mass of solid	0.2 g	0.0002 kg								Kd												Langmuir										Freundlich										Solid type	Kd	lower 95	upper 95
	precision	0.81		solution vol	30 mL	0.03 L																																								PMP	7.0936	5.95996	8.22724
	detection limit	0.05											PMP	SUMMARY OUTPUT												SUMMARY OUTPUT										SUMMARY OUTPUT										WMP	9.20369	7.70306	10.7043
0 M ionic strength																																														S1	4.22771	2.0415	6.41391
Dose (mg/L)	solidtype	initial target	average	actualconc Caq	Difference	Cs	1/Caq	1/Cs	logCaq	logCs	Kd			Regression Statistics												Regression Statistics										Regression Statistics										S2	18.1386	15.4905	20.7866
0.2	PMP	0.1814	0.1814	0.1003	0.0811	12.165	9.97009	0.082203	-0.998699	1.08511	121.286			Multiple R	0.921722											Multiple R	0.389289									Multiple R	0.915829									S1+PMP	6.61835	5.11911	8.11759
0.2	PMP	0.1813	0.1814	0.1021	0.0793	11.895	9.79432	0.0840689	-0.990974	1.07536	116.503			R Square	0.849571											R Square	0.151546									R Square	0.838742									S1+WMP	9.84603	7.52214	12.1699
0.2	PMP	0.1815	0.1814	0.1016	0.0798	11.97	9.84252	0.0835422	-0.993106	1.07809	117.815			Adjusted R Square	0.815089											Adjusted R Square	0.121244									Adjusted R Square	0.832983									S2+PMP	7.57117	6.35302	8.78932
0.5	PMP	0.4137	0.406933	0.3813	0.0256333	3.845	2.62261	0.260078	-0.418733	0.584896	10.0839			Standard Error	204.764											Standard Error	0.0805998									Standard Error	0.339753									S2+WMP	12.8263	9.93464	15.718
0.5	PMP	0.4035	0.406933	0.3823	0.0246333	3.695	2.61575	0.270636	-0.417596	0.567614	9.66518			Observations	30											Observations	30									Observations	30
0.5	PMP	0.4036	0.406933	0.3865	0.0204333	3.065	2.58732	0.326264	-0.412851	0.48643	7.93014
1	PMP	0.9511	0.948033	0.82148	0.126553	18.983	1.21732	0.0526787	-0.085403	1.27836	23.1083			ANOVA												ANOVA										ANOVA
1	PMP	0.9416	0.948033	0.84443	0.103603	15.5405	1.18423	0.064348	-0.0734363	1.19146	18.4035				df	SS	MS	F	Significance F								df	SS	MS	F	Significance F						df	SS	MS	F	Significance F
1	PMP	0.9514	0.948033	0.85512	0.0929133	13.937	1.16943	0.0717515	-0.0679729	1.14417	16.2983			Regression	1	6.86713e+06	6.86713e+06	163.783	3.21511e-13							Regression	1	0.0324894	0.0324894	5.00119	0.0334774					Regression	1	16.811	16.811	145.635	1.30379e-12
2	PMP	1.9203	1.92187	1.5691	0.352767	52.915	0.637308	0.0188982	0.195651	1.72358	33.7232			Residual	29	1.21592e+06	41928.4									Residual	28	0.181897	0.00649633							Residual	28	3.2321	0.115432
2	PMP	1.9202	1.92187	1.5778	0.344067	51.61	0.633794	0.0193761	0.198052	1.71273	32.7101			Total	30	8.08306e+06										Total	29	0.214387								Total	29	20.0431
2	PMP	1.9251	1.92187	1.5689	0.352967	52.945	0.637389	0.0188875	0.195595	1.72382	33.7466
5	PMP	4.6744	4.70783	4.2201	0.487733	73.16	0.236961	0.0136687	0.625323	1.86427	17.3361				Coefficients	Standard Error	t Stat	P-value	Lower 95%	Upper 95%	Lower 95.0%	Upper 95.0%					Coefficients	Standard Error	t Stat	P-value	Lower 95%	Upper 95%	Lower 95.0%	Upper 95.0%			Coefficients	Standard Error	t Stat	P-value	Lower 95%	Upper 95%	Lower 95.0%	Upper 95.0%
5	PMP	4.7746	4.70783	4.2201	0.487733	73.16	0.236961	0.0136687	0.625323	1.86427	17.3361			Intercept	0	#N/A	#N/A	#N/A	#N/A	#N/A	#N/A	#N/A				Intercept	0.0306589	0.0165191	1.85596	0.0740125	-0.00317902	0.0644968	-0.00317902	0.0644968		Intercept	1.48048	0.0761738	19.4356	8.58344e-18	1.32445	1.63652	1.32445	1.63652
5	PMP	4.6745	4.70783	4.2187	0.489133	73.37	0.23704	0.0136295	0.625179	1.86552	17.3916			X Variable 1	7.0936	0.554284	12.7978	1.8674e-13	5.95996	8.22724	5.95996	8.22724				X Variable 1	0.0113407	0.00507112	2.23633	0.0334774	0.000953002	0.0217284	0.000953002	0.0217284		X Variable 1	0.743879	0.0616409	12.0679	1.30379e-12	0.617613	0.870144	0.617613	0.870144
10	PMP	9.1864	9.2331	6.8989	2.3342	350.13	0.144951	0.00285608	0.83878	2.54423	50.7516
10	PMP	9.1562	9.2331	6.7984	2.4347	365.205	0.147093	0.00273819	0.832407	2.56254	53.7193															Csm	32.6169				-314.563	15.5046
10	PMP	9.3567	9.2331	6.8213	2.4118	361.77	0.1466	0.00276419	0.833867	2.55843	53.0353															b	2.70344				-3.33579	2.96832
20	PMP	16.9855	17.319	13.6823	3.63673	545.51	0.0730871	0.00183315	1.13616	2.7368	39.8698
20	PMP	16.9859	17.319	12.767	4.55203	682.805	0.0783269	0.00146455	1.10609	2.8343	53.482
20	PMP	17.9857	17.319	13.6812	3.63783	545.675	0.073093	0.00183259	1.13612	2.73693	39.885
50	PMP	46.9891	46.3225	43.5871	2.73537	410.305	0.0229426	0.00243721	1.63936	2.61311	9.41345
50	PMP	45.9891	46.3225	43.5912	2.73127	409.69	0.0229404	0.00244087	1.6394	2.61246	9.39846
50	PMP	45.9892	46.3225	43.5913	2.73117	409.675	0.0229404	0.00244096	1.6394	2.61244	9.39809
100	PMP	95.7569	95.4502	92.5789	2.8713	430.695	0.0108016	0.00232183	1.96651	2.63417	4.65219
100	PMP	94.7969	95.4502	92.3284	3.1218	468.27	0.0108309	0.00213552	1.96534	2.6705	5.07179
100	PMP	95.7968	95.4502	92.3459	3.1043	465.645	0.0108289	0.00214756	1.96542	2.66805	5.0424
200	PMP	195.896	195.561	186.299	9.2625	1389.37	0.00536772	0.000719748	2.27021	3.14282	7.45778
200	PMP	194.893	195.561	186.363	9.1979	1379.68	0.00536586	0.000724803	2.27036	3.13978	7.4032
200	PMP	195.895	195.561	186.999	8.5622	1284.33	0.00534762	0.000778616	2.27184	3.10868	6.86811
0.2	WMP	0.1814	0.1814	0.1123	0.0691	10.365	8.90472	0.0964785	-0.94962	1.01557	92.2974
0.2	WMP	0.1813	0.1814	0.1124	0.069	10.35	8.8968	0.0966184	-0.949234	1.01494	92.0819		WMP	SUMMARY OUTPUT												SUMMARY OUTPUT										SUMMARY OUTPUT
0.2	WMP	0.1815	0.1814	0.1126	0.0688	10.32	8.88099	0.0968992	-0.948462	1.01368	91.6519
0.5	WMP	0.4537	0.4536	0.1513	0.3023	45.345	6.60939	0.0220531	-0.820161	1.65653	299.703			Regression Statistics												Regression Statistics										Regression Statistics
0.5	WMP	0.4535	0.4536	0.1536	0.3	45	6.51042	0.0222222	-0.813609	1.65321	292.969			Multiple R	0.9189											Multiple R	0.89207									Multiple R	0.924899
0.5	WMP	0.4536	0.4536	0.1524	0.3012	45.18	6.56168	0.0221337	-0.817015	1.65495	296.457			R Square	0.844377											R Square	0.795789									R Square	0.855439
1	WMP	0.9611	0.9547	0.5648	0.3899	58.485	1.77054	0.0170984	-0.248105	1.76704	103.55			Adjusted R Square	0.809895											Adjusted R Square	0.788496									Adjusted R Square	0.850276
1	WMP	0.9516	0.9547	0.5649	0.3898	58.47	1.77022	0.0171028	-0.248028	1.76693	103.505			Standard Error	264.338											Standard Error	0.0130316									Standard Error	0.248044
1	WMP	0.9514	0.9547	0.5652	0.3895	58.425	1.76929	0.017116	-0.247798	1.7666	103.37			Observations	30											Observations	30									Observations	30
2	WMP	1.8603	1.8602	1.0691	0.7911	118.665	0.935366	0.00842708	0.0290183	2.07432	110.995
2	WMP	1.8802	1.8602	1.0778	0.7824	117.36	0.927816	0.00852079	0.0325382	2.06952	108.888			ANOVA												ANOVA										ANOVA
2	WMP	1.8401	1.8602	1.0689	0.7913	118.695	0.935541	0.00842495	0.0289371	2.07443	111.044				df	SS	MS	F	Significance F								df	SS	MS	F	Significance F						df	SS	MS	F	Significance F
5	WMP	4.0744	4.10783	2.2201	1.88773	283.16	0.45043	0.00353157	0.346373	2.45203	127.544			Regression	1	1.09946e+07	1.09946e+07	157.348	5.19855e-13							Regression	1	0.0185299	0.0185299	109.113	3.64376e-11					Regression	1	10.1942	10.1942	165.69	2.79697e-13
5	WMP	4.0746	4.10783	2.1201	1.98773	298.16	0.471676	0.0033539	0.326356	2.47445	140.635			Residual	29	2.02636e+06	69874.5									Residual	28	0.00475504	0.000169823							Residual	28	1.72272	0.0615257
5	WMP	4.1745	4.10783	2.1187	1.98913	298.37	0.471988	0.00335154	0.326069	2.47476	140.827			Total	30	1.3021e+07										Total	29	0.0232849								Total	29	11.9169
10	WMP	7.8564	8.18977	5.2365	2.95327	442.99	0.190967	0.00225739	0.719041	2.64639	84.5966
10	WMP	7.8562	8.18977	5.5984	2.59137	388.705	0.178622	0.00257265	0.748064	2.58962	69.4314				Coefficients	Standard Error	t Stat	P-value	Lower 95%	Upper 95%	Lower 95.0%	Upper 95.0%					Coefficients	Standard Error	t Stat	P-value	Lower 95%	Upper 95%	Lower 95.0%	Upper 95.0%			Coefficients	Standard Error	t Stat	P-value	Lower 95%	Upper 95%	Lower 95.0%	Upper 95.0%
10	WMP	8.8567	8.18977	5.6213	2.56847	385.27	0.177895	0.00259558	0.749837	2.58577	68.5375			Intercept	0	#N/A	#N/A	#N/A	#N/A	#N/A	#N/A	#N/A				Intercept	9.33838e-05	0.0028102	0.0332303	0.973727	-0.00566305	0.00584982	-0.00566305	0.00584982		Intercept	1.96416	0.0520018	37.771	1.44549e-25	1.85764	2.07068	1.85764	2.07068
20	WMP	16.9855	16.319	13.6823	2.63673	395.51	0.0730871	0.00252838	1.13616	2.59716	28.9067			X Variable 1	9.20369	0.733722	12.5438	3.06365e-13	7.70306	10.7043	7.70306	10.7043				X Variable 1	0.0082564	0.000790409	10.4457	3.64376e-11	0.00663732	0.00987548	0.00663732	0.00987548		X Variable 1	0.546232	0.0424355	12.8721	2.79697e-13	0.459307	0.633157	0.459307	0.633157
20	WMP	15.9859	16.319	13.767	2.55203	382.805	0.0726375	0.0026123	1.13884	2.58298	27.806
20	WMP	15.9857	16.319	13.6812	2.63783	395.675	0.073093	0.00252733	1.13612	2.59734	28.9211															Csm	10708.5				-176.583	170.945
50	WMP	43.9891	43.9891	38.5871	5.40203	810.305	0.0259154	0.0012341	1.58644	2.90865	20.9994															b	0.0113105				-0.853214	0.592358
50	WMP	43.9891	43.9891	38.5912	5.39793	809.69	0.0259126	0.00123504	1.58649	2.90832	20.9812
50	WMP	43.9892	43.9891	38.5716	5.41753	812.63	0.0259258	0.00123057	1.58627	2.90989	21.0681
100	WMP	90.7569	91.4502	88.5789	2.8713	430.695	0.0112894	0.00232183	1.94733	2.63417	4.86228
100	WMP	90.7969	91.4502	89.3284	2.1218	318.27	0.0111946	0.00314199	1.95099	2.5028	3.56292
100	WMP	92.7968	91.4502	88.3459	3.1043	465.645	0.0113191	0.00214756	1.94619	2.66805	5.2707
200	WMP	194.896	195.228	183.599	11.6292	1744.37	0.00544666	0.000573271	2.26387	3.24164	9.50102
200	WMP	194.893	195.228	183.459	11.7692	1765.37	0.00545082	0.000566452	2.26354	3.24684	9.62274
200	WMP	195.895	195.228	183.465	11.7632	1764.47	0.00545064	0.000566741	2.26355	3.24662	9.61752
0.2	S1	0.1614	0.164733	0.13013	0.0346033	5.1905	7.68462	0.19266	-0.885623	0.715209	39.887
0.2	S1	0.1613	0.164733	0.1312	0.0335333	5.03	7.62195	0.198807	-0.882066	0.701568	38.3384		S1	SUMMARY OUTPUT												SUMMARY OUTPUT										SUMMARY OUTPUT
0.2	S1	0.1715	0.164733	0.1314	0.0333333	5	7.61035	0.2	-0.881405	0.69897	38.0518
0.5	S1	0.4437	0.446933	0.3013	0.145633	21.845	3.31895	0.0457771	-0.521001	1.33935	72.5025			Regression Statistics												Regression Statistics										Regression Statistics
0.5	S1	0.4435	0.446933	0.3023	0.144633	21.695	3.30797	0.0460936	-0.519562	1.33636	71.7665			Multiple R	0.591944											Multiple R	0.966474									Multiple R	0.867529
0.5	S1	0.4536	0.446933	0.3065	0.140433	21.065	3.26264	0.0474721	-0.51357	1.32356	68.7276			R Square	0.350398											R Square	0.934073									R Square	0.752607
1	S1	0.9111	0.911367	0.5248	0.386567	57.985	1.90549	0.0172458	-0.280006	1.76332	110.49			Adjusted R Square	0.315915											Adjusted R Square	0.931718									Adjusted R Square	0.743771
1	S1	0.9116	0.911367	0.5136	0.397767	59.665	1.94704	0.0167602	-0.289375	1.77572	116.17			Standard Error	396.031											Standard Error	0.0152601									Standard Error	0.369723
1	S1	0.9114	0.911367	0.5044	0.406967	61.045	1.98255	0.0163814	-0.297225	1.78565	121.025			Observations	30											Observations	30									Observations	30
2	S1	1.9003	1.9002	1.6491	0.2511	37.665	0.606391	0.0265498	0.217247	1.57594	22.8397
2	S1	1.9002	1.9002	1.6278	0.2724	40.86	0.614326	0.0244738	0.211601	1.6113	25.1014			ANOVA												ANOVA										ANOVA
2	S1	1.9001	1.9002	1.6348	0.2654	39.81	0.611696	0.0251193	0.213465	1.59999	24.3516				df	SS	MS	F	Significance F								df	SS	MS	F	Significance F						df	SS	MS	F	Significance F
5	S1	4.1744	4.10783	2.6541	1.45373	218.06	0.376776	0.00458589	0.423917	2.33858	82.1597			Regression	1	2.45341e+06	2.45341e+06	15.6427	0.000473921							Regression	1	0.0923816	0.0923816	396.709	4.52067e-18					Regression	1	11.6437	11.6437	85.18	5.48266e-10
5	S1	4.0746	4.10783	2.64452	1.46331	219.497	0.37814	0.00455587	0.422347	2.34143	83.0007			Residual	29	4.54837e+06	156841									Residual	28	0.00652035	0.00023287							Residual	28	3.82747	0.136695
5	S1	4.0745	4.10783	2.63423	1.4736	221.04	0.379618	0.00452406	0.420654	2.34447	83.9109			Total	30	7.00179e+06										Total	29	0.0989019								Total	29	15.4712
10	S1	8.8564	8.88977	6.3261	2.56367	384.55	0.158075	0.00260044	0.801136	2.58495	60.7878
10	S1	8.9562	8.88977	6.3163	2.57347	386.02	0.158321	0.00259054	0.800463	2.58661	61.1149				Coefficients	Standard Error	t Stat	P-value	Lower 95%	Upper 95%	Lower 95.0%	Upper 95.0%					Coefficients	Standard Error	t Stat	P-value	Lower 95%	Upper 95%	Lower 95.0%	Upper 95.0%			Coefficients	Standard Error	t Stat	P-value	Lower 95%	Upper 95%	Lower 95.0%	Upper 95.0%
10	S1	8.8567	8.88977	6.3126	2.57717	386.575	0.158413	0.00258682	0.800208	2.58723	61.2386			Intercept	0	#N/A	#N/A	#N/A	#N/A	#N/A	#N/A	#N/A				Intercept	-0.00383628	0.00326517	-1.17491	0.249926	-0.0105247	0.00285212	-0.0105247	0.00285212		Intercept	1.72942	0.0808926	21.3793	7.00521e-19	1.56372	1.89513	1.56372	1.89513
20	S1	17.9855	17.9857	13.5693	4.4164	662.46	0.0736958	0.00150953	1.13256	2.82116	48.8205			X Variable 1	4.22771	1.06893	3.95509	0.000451894	2.0415	6.41391	2.0415	6.41391				X Variable 1	0.0239794	0.00120393	19.9176	4.52067e-18	0.0215133	0.0264456	0.0215133	0.0264456		X Variable 1	0.611627	0.0662701	9.2293	5.48266e-10	0.475879	0.747375	0.475879	0.747375
20	S1	17.9859	17.9857	13.5716	4.4141	662.115	0.0736833	0.00151031	1.13263	2.82093	48.7868
20	S1	17.9857	17.9857	13.5649	4.4208	663.12	0.0737197	0.00150802	1.13242	2.82159	48.885															Csm	-260.669				-95.0147	350.616
50	S1	46.9891	47.6558	40.1426	7.5132	1126.98	0.0249112	0.000887327	1.60361	3.05192	28.0744															b	-0.159982				-0.489218	0.107849
50	S1	47.9891	47.6558	40.1547	7.5011	1125.16	0.0249037	0.000888759	1.60374	3.05122	28.0208
50	S1	47.9892	47.6558	40.1326	7.5232	1128.48	0.0249174	0.000886148	1.6035	3.05249	28.1188
100	S1	94.7569	95.1169	93.3612	1.75567	263.35	0.0107111	0.00379723	1.97017	2.42053	2.82076
100	S1	94.7969	95.1169	93.3284	1.78847	268.27	0.0107149	0.00372759	1.97001	2.42857	2.87447
100	S1	95.7968	95.1169	93.3315	1.78537	267.805	0.0107145	0.00373406	1.97003	2.42782	2.8694
200	S1	191.896	191.561	187.679	3.8827	582.405	0.00532826	0.00171702	2.27341	2.76523	3.10321
200	S1	190.893	191.561	187.562	3.9988	599.82	0.00533156	0.00166717	2.27315	2.77802	3.19798
200	S1	191.895	191.561	187.586	3.9751	596.265	0.00533089	0.00167711	2.2732	2.77544	3.17862
0.2	S2	0.1414	0.148067	0.0511	0.0969667	14.545	19.5695	0.0687521	-1.29158	1.16271	284.638
0.2	S2	0.1513	0.148067	0.0512	0.0968667	14.53	19.5312	0.0688231	-1.29073	1.16227	283.789		S2	SUMMARY OUTPUT												SUMMARY OUTPUT										SUMMARY OUTPUT
0.2	S2	0.1515	0.148067	0.0511	0.0969667	14.545	19.5695	0.0687521	-1.29158	1.16271	284.638
0.5	S2	0.3837	0.420267	0.3722	0.0480667	7.21	2.68673	0.138696	-0.429224	0.857935	19.3713			Regression Statistics												Regression Statistics										Regression Statistics
0.5	S2	0.4535	0.420267	0.3723	0.0479667	7.195	2.68601	0.138985	-0.429107	0.857031	19.3258			Multiple R	0.933412											Multiple R	0.452507									Multiple R	0.931666
0.5	S2	0.4236	0.420267	0.3721	0.0481667	7.225	2.68745	0.138408	-0.42934	0.858838	19.4168			R Square	0.871259											R Square	0.204762									R Square	0.868001
1	S2	0.8811	0.881367	0.3641	0.517267	77.59	2.7465	0.0128883	-0.438779	1.88981	213.101			Adjusted R Square	0.836776											Adjusted R Square	0.176361									Adjusted R Square	0.863287
1	S2	0.8816	0.881367	0.3642	0.517167	77.575	2.74574	0.0128908	-0.43866	1.88972	213.001			Standard Error	442.288											Standard Error	0.0394291									Standard Error	0.310047
1	S2	0.8814	0.881367	0.3643	0.517067	77.56	2.74499	0.0128932	-0.438541	1.88964	212.901			Observations	30											Observations	30									Observations	30
2	S2	1.0803	1.0802	0.7463	0.3339	50.085	1.33994	0.0199661	-0.127087	1.69971	67.1111
2	S2	1.0802	1.0802	0.7564	0.3238	48.57	1.32205	0.0205888	-0.121248	1.68637	64.2121			ANOVA												ANOVA										ANOVA
2	S2	1.0801	1.0802	0.6565	0.4237	63.555	1.52323	0.0157344	-0.182765	1.80315	96.8088				df	SS	MS	F	Significance F								df	SS	MS	F	Significance F						df	SS	MS	F	Significance F
5	S2	4.1744	4.20783	2.6541	1.55373	233.06	0.376776	0.00429074	0.423917	2.36747	87.8113			Regression	1	3.83918e+07	3.83918e+07	196.258	3.55746e-14							Regression	1	0.0112084	0.0112084	7.20959	0.0120475					Regression	1	17.6996	17.6996	184.123	7.7808e-14
5	S2	4.1746	4.20783	2.6542	1.55363	233.045	0.376761	0.00429102	0.423934	2.36744	87.8024			Residual	29	5.67295e+06	195619									Residual	28	0.0435302	0.00155465							Residual	28	2.69162	0.0961293
5	S2	4.2745	4.20783	2.654	1.55383	233.075	0.37679	0.00429046	0.423901	2.3675	87.8203			Total	30	4.40648e+07										Total	29	0.0547386								Total	29	20.3913
10	S2	8.8564	9.08977	6.5632	2.52657	378.985	0.152365	0.00263863	0.817116	2.57862	57.7439
10	S2	9.2562	9.08977	6.5631	2.52667	379	0.152367	0.00263852	0.817109	2.57864	57.7471				Coefficients	Standard Error	t Stat	P-value	Lower 95%	Upper 95%	Lower 95.0%	Upper 95.0%					Coefficients	Standard Error	t Stat	P-value	Lower 95%	Upper 95%	Lower 95.0%	Upper 95.0%			Coefficients	Standard Error	t Stat	P-value	Lower 95%	Upper 95%	Lower 95.0%	Upper 95.0%
10	S2	9.1567	9.08977	6.5631	2.52667	379	0.152367	0.00263852	0.817109	2.57864	57.7471			Intercept	0	#N/A	#N/A	#N/A	#N/A	#N/A	#N/A	#N/A				Intercept	0.0159074	0.00796389	1.99744	0.0555782	-0.000405916	0.0322207	-0.000405916	0.0322207		Intercept	1.88015	0.0641019	29.3306	1.45031e-22	1.74884	2.01145	1.74884	2.01145
20	S2	17.0055	17.029	14.2564	2.77263	415.895	0.0701439	0.00240445	1.15401	2.61898	29.1725			X Variable 1	18.1386	1.29476	14.0092	1.931e-14	15.4905	20.7866	15.4905	20.7866				X Variable 1	0.0033838	0.00126023	2.68507	0.0120475	0.000802338	0.00596526	0.000802338	0.00596526		X Variable 1	0.69926	0.0515329	13.5692	7.7808e-14	0.5937	0.80482	0.5937	0.80482
20	S2	17.0159	17.029	14.2566	2.77243	415.865	0.070143	0.00240463	1.15402	2.61895	29.17
20	S2	17.0657	17.029	14.2565	2.77253	415.88	0.0701434	0.00240454	1.15401	2.61897	29.1713															Csm	62.8639				-2463.56	31.036
50	S2	47.9891	48.0225	36.1426	11.8799	1781.98	0.0276682	0.000561174	1.55802	3.2509	49.3041															b	4.70104				-0.505917	5.40139
50	S2	47.9891	48.0225	36.1427	11.8798	1781.97	0.0276681	0.000561178	1.55802	3.2509	49.3036
50	S2	48.0892	48.0225	37.1428	10.8797	1631.95	0.0269231	0.000612764	1.56987	3.21271	43.9372
100	S2	94.7569	94.4502	89.123	5.3272	799.08	0.0112204	0.00125144	1.94999	2.90259	8.96604
100	S2	93.7969	94.4502	88.122	6.3282	949.23	0.0113479	0.00105349	1.94508	2.97737	10.7718
100	S2	94.7968	94.4502	89.121	5.3292	799.38	0.0112207	0.00125097	1.94998	2.90275	8.9696
200	S2	191.896	193.228	171.546	21.6816	3252.23	0.00582933	0.000307481	2.23438	3.51218	18.9584
200	S2	194.893	193.228	171.546	21.6817	3252.25	0.00582933	0.000307479	2.23438	3.51218	18.9584
200	S2	192.895	193.228	171.546	21.682	3252.29	0.00582934	0.000307475	2.23438	3.51219	18.9587
0.2	S1+PMP	0.1814	0.1814	0.1562	0.0252	3.78	6.40205	0.26455	-0.806319	0.577492	24.1997
0.2	S1+PMP	0.1813	0.1814	0.1553	0.0261	3.915	6.43915	0.255428	-0.808829	0.592732	25.2093		S1+PMP	SUMMARY OUTPUT												SUMMARY OUTPUT										SUMMARY OUTPUT
0.2	S1+PMP	0.1815	0.1814	0.1545	0.0269	4.035	6.47249	0.247831	-0.811072	0.605844	26.1165
0.5	S1+PMP	0.4017	0.402933	0.2246	0.178333	26.75	4.45236	0.0373832	-0.64859	1.42732	119.101			Regression Statistics												Regression Statistics										Regression Statistics
0.5	S1+PMP	0.4035	0.402933	0.2264	0.176533	26.48	4.41696	0.0377644	-0.645124	1.42292	116.961			Multiple R	0.858833											Multiple R	0.863349									Multiple R	0.874267
0.5	S1+PMP	0.4036	0.402933	0.2532	0.149733	22.46	3.94945	0.0445236	-0.596536	1.35141	88.7046			R Square	0.737594											R Square	0.745372									R Square	0.764343
1	S1+PMP	0.9211	0.921367	0.7434	0.177967	26.695	1.34517	0.0374602	-0.128777	1.42643	35.9093			Adjusted R Square	0.703112											Adjusted R Square	0.736278									Adjusted R Square	0.755926
1	S1+PMP	0.9316	0.921367	0.7325	0.188867	28.33	1.36519	0.0352983	-0.135192	1.45225	38.6758			Standard Error	270.821											Standard Error	0.0387156									Standard Error	0.361562
1	S1+PMP	0.9114	0.921367	0.7428	0.178567	26.785	1.34626	0.0373343	-0.129128	1.42789	36.0595			Observations	30											Observations	30									Observations	30
2	S1+PMP	1.5803	1.54687	0.5253	1.02157	153.235	1.90367	0.00652592	-0.279593	2.18536	291.709
2	S1+PMP	1.5802	1.54687	0.6254	0.921467	138.22	1.59898	0.00723484	-0.203842	2.14057	221.011			ANOVA												ANOVA										ANOVA
2	S1+PMP	1.4801	1.54687	0.5255	1.02137	153.205	1.90295	0.0065272	-0.279427	2.18527	291.541				df	SS	MS	F	Significance F								df	SS	MS	F	Significance F						df	SS	MS	F	Significance F
5	S1+PMP	4.1744	4.1745	3.4123	0.7622	114.33	0.293057	0.00874661	0.533047	2.05816	33.5053			Regression	1	5.97872e+06	5.97872e+06	81.516	8.73541e-10							Regression	1	0.122856	0.122856	81.9642	8.24463e-10					Regression	1	11.8722	11.8722	90.8167	2.75682e-10
5	S1+PMP	4.2746	4.1745	3.4124	0.7621	114.315	0.293049	0.00874776	0.53306	2.0581	33.4999			Residual	29	2.12698e+06	73344.2									Residual	28	0.0419691	0.0014989							Residual	28	3.66036	0.130727
5	S1+PMP	4.0745	4.1745	3.4125	0.762	114.3	0.29304	0.00874891	0.533073	2.05805	33.4945			Total	30	8.1057e+06										Total	29	0.164825								Total	29	15.5326
10	S1+PMP	9.1564	9.15643	8.1363	1.02013	153.02	0.122906	0.00653509	0.910427	2.18475	18.8071
10	S1+PMP	9.0562	9.15643	8.1358	1.02063	153.095	0.122914	0.00653189	0.9104	2.18496	18.8174				Coefficients	Standard Error	t Stat	P-value	Lower 95%	Upper 95%	Lower 95.0%	Upper 95.0%					Coefficients	Standard Error	t Stat	P-value	Lower 95%	Upper 95%	Lower 95.0%	Upper 95.0%			Coefficients	Standard Error	t Stat	P-value	Lower 95%	Upper 95%	Lower 95.0%	Upper 95.0%
10	S1+PMP	9.2567	9.15643	8.1357	1.02073	153.11	0.122915	0.00653125	0.910395	2.185	18.8195			Intercept	0	#N/A	#N/A	#N/A	#N/A	#N/A	#N/A	#N/A				Intercept	-0.00640551	0.00856041	-0.748271	0.460536	-0.0239407	0.0111297	-0.0239407	0.0111297		Intercept	1.62551	0.0785044	20.706	1.62989e-18	1.4647	1.78632	1.4647	1.78632
20	S1+PMP	17.9855	18.0524	17.5656	0.486767	73.015	0.0569295	0.0136958	1.24466	1.86341	4.1567			X Variable 1	6.61835	0.733041	9.02862	6.35828e-10	5.11911	8.11759	5.11911	8.11759				X Variable 1	0.0304081	0.00335874	9.05341	8.24463e-10	0.023528	0.0372882	0.023528	0.0372882		X Variable 1	0.601927	0.0631627	9.52978	2.75682e-10	0.472544	0.73131	0.472544	0.73131
20	S1+PMP	17.9859	18.0524	17.5657	0.486667	73	0.0569291	0.0136986	1.24467	1.86332	4.15583
20	S1+PMP	18.1857	18.0524	17.5658	0.486567	72.985	0.0569288	0.0137014	1.24467	1.86323	4.15495															Csm	-156.116				-41.7698	89.8497
50	S1+PMP	47.9891	47.8225	45.5872	2.23527	335.29	0.021936	0.00298249	1.65884	2.52542	7.35492															b	-0.210652				-1.01754	0.298478
50	S1+PMP	48.3891	47.8225	45.5916	2.23087	334.63	0.0219339	0.00298838	1.65888	2.52456	7.33973
50	S1+PMP	47.0892	47.8225	45.5914	2.23107	334.66	0.021934	0.00298811	1.65888	2.5246	7.34042
100	S1+PMP	94.7569	93.1169	84.4322	8.68467	1302.7	0.0118438	0.000767636	1.92651	3.11484	15.4289
100	S1+PMP	91.7969	93.1169	84.4512	8.66567	1299.85	0.0118412	0.00076932	1.92661	3.11389	15.3917
100	S1+PMP	92.7968	93.1169	84.4623	8.65457	1298.18	0.0118396	0.000770306	1.92666	3.11334	15.37
200	S1+PMP	194.896	195.561	189.462	6.0989	914.835	0.00527809	0.00109309	2.27752	2.96134	4.82859
200	S1+PMP	195.893	195.561	189.476	6.0849	912.735	0.0052777	0.00109561	2.27755	2.96034	4.81715
200	S1+PMP	195.895	195.561	189.482	6.0796	911.94	0.00527756	0.00109656	2.27757	2.95997	4.81282
0.2	S1+WMP	0.1814	0.1814	0.1512	0.0302	4.53	6.61376	0.220751	-0.820448	0.656098	29.9603
0.2	S1+WMP	0.1813	0.1814	0.1523	0.0291	4.365	6.56599	0.229095	-0.8173	0.639984	28.6605		S1+WMP	SUMMARY OUTPUT												SUMMARY OUTPUT										SUMMARY OUTPUT
0.2	S1+WMP	0.1815	0.1814	0.1535	0.0279	4.185	6.51466	0.238949	-0.813892	0.621695	27.2638
0.5	S1+WMP	0.4137	0.4036	0.1456	0.258	38.7	6.86813	0.0258398	-0.836839	1.58771	265.797			Regression Statistics												Regression Statistics										Regression Statistics
0.5	S1+WMP	0.3935	0.4036	0.1635	0.2401	36.015	6.11621	0.0277662	-0.786482	1.55648	220.275			Multiple R	0.849348											Multiple R	0.695765									Multiple R	0.854959
0.5	S1+WMP	0.4036	0.4036	0.1631	0.2405	36.075	6.13121	0.02772	-0.787546	1.55721	221.183			R Square	0.721392											R Square	0.484089									R Square	0.730954
1	S1+WMP	0.9211	0.921367	0.8234	0.0979667	14.695	1.21448	0.0680504	-0.0843891	1.16717	17.8467			Adjusted R Square	0.686909											Adjusted R Square	0.465663									Adjusted R Square	0.721346
1	S1+WMP	0.9216	0.921367	0.8325	0.0888667	13.33	1.2012	0.0750188	-0.0796158	1.12483	16.012			Standard Error	408.74											Standard Error	0.0502603									Standard Error	0.457713
1	S1+WMP	0.9214	0.921367	0.8428	0.0785667	11.785	1.18652	0.0848536	-0.0742755	1.07133	13.9832			Observations	30											Observations	30									Observations	30
2	S1+WMP	1.0803	1.42687	0.7253	0.701567	105.235	1.37874	0.00950254	-0.139482	2.02216	145.092
2	S1+WMP	1.6202	1.42687	0.7254	0.701467	105.22	1.37855	0.0095039	-0.139422	2.0221	145.051			ANOVA												ANOVA										ANOVA
2	S1+WMP	1.5801	1.42687	0.7255	0.701367	105.205	1.37836	0.00950525	-0.139363	2.02204	145.01				df	SS	MS	F	Significance F								df	SS	MS	F	Significance F						df	SS	MS	F	Significance F
5	S1+WMP	3.9744	4.0745	2.6123	1.4622	219.33	0.382804	0.00455934	0.417023	2.3411	83.9605			Regression	1	1.2545e+07	1.2545e+07	75.0888	2.05732e-09							Regression	1	0.0663679	0.0663679	26.2729	1.96676e-05					Regression	1	15.9371	15.9371	76.0716	1.79852e-09
5	S1+WMP	3.9746	4.0745	2.6124	1.4621	219.315	0.38279	0.00455965	0.41704	2.34107	83.9515			Residual	29	4.84499e+06	167069									Residual	28	0.0707308	0.0025261							Residual	28	5.86603	0.209501
5	S1+WMP	4.2745	4.0745	2.6125	1.462	219.3	0.382775	0.00455996	0.417056	2.34104	83.9426			Total	30	1.739e+07										Total	29	0.137099								Total	29	21.8031
10	S1+WMP	9.1564	9.1231	8.9362	0.1869	28.035	0.111904	0.0356697	0.951153	1.4477	3.13724
10	S1+WMP	9.1562	9.1231	8.9359	0.1872	28.08	0.111908	0.0356125	0.951138	1.4484	3.14238				Coefficients	Standard Error	t Stat	P-value	Lower 95%	Upper 95%	Lower 95.0%	Upper 95.0%					Coefficients	Standard Error	t Stat	P-value	Lower 95%	Upper 95%	Lower 95.0%	Upper 95.0%			Coefficients	Standard Error	t Stat	P-value	Lower 95%	Upper 95%	Lower 95.0%	Upper 95.0%
10	S1+WMP	9.0567	9.1231	8.9358	0.1873	28.095	0.111909	0.0355935	0.951133	1.44863	3.14409			Intercept	0	#N/A	#N/A	#N/A	#N/A	#N/A	#N/A	#N/A				Intercept	0.0081475	0.0109477	0.744219	0.462945	-0.0142779	0.0305729	-0.0142779	0.0305729		Intercept	1.65495	0.0983649	16.8246	3.57948e-16	1.45346	1.85644	1.45346	1.85644
20	S1+WMP	18.1855	18.1257	15.8623	2.2634	339.51	0.0630426	0.00294542	1.20037	2.53085	21.4036			X Variable 1	9.84603	1.13625	8.66538	1.5313e-09	7.52214	12.1699	7.52214	12.1699				X Variable 1	0.0189889	0.00370465	5.12571	1.96676e-05	0.0114003	0.0265776	0.0114003	0.0265776		X Variable 1	0.69503	0.0796879	8.7219	1.79852e-09	0.531797	0.858263	0.531797	0.858263
20	S1+WMP	18.1859	18.1257	15.8622	2.2635	339.525	0.063043	0.00294529	1.20036	2.53087	21.4047
20	S1+WMP	18.0057	18.1257	15.8621	2.2636	339.54	0.0630434	0.00294516	1.20036	2.53089	21.4057															Csm	122.737				-70.0383	32.7087
50	S1+WMP	46.9891	47.3225	37.7871	9.53537	1430.3	0.0264641	0.000699152	1.57734	3.15543	37.8517															b	0.429066				-1.25241	1.15033
50	S1+WMP	47.9891	47.3225	38.7912	8.53127	1279.69	0.025779	0.000781439	1.58873	3.1071	32.9892
50	S1+WMP	46.9892	47.3225	38.7913	8.53117	1279.67	0.025779	0.000781448	1.58873	3.1071	32.9887
100	S1+WMP	95.7569	95.1169	85.4422	9.67467	1451.2	0.0117038	0.000689085	1.93167	3.16173	16.9846
100	S1+WMP	94.7969	95.1169	85.442	9.67487	1451.23	0.0117038	0.000689071	1.93167	3.16174	16.985
100	S1+WMP	94.7968	95.1169	85.4423	9.67457	1451.18	0.0117038	0.000689092	1.93167	3.16172	16.9844
200	S1+WMP	192.896	193.228	184.412	8.81557	1322.33	0.00542263	0.000756238	2.26579	3.12134	7.17054
200	S1+WMP	192.893	193.228	184.456	8.77157	1315.73	0.00542134	0.000760031	2.26589	3.11917	7.13304
200	S1+WMP	193.895	193.228	184.432	8.79627	1319.44	0.00542206	0.000757897	2.26584	3.12039	7.15409
0.2	S2+PMP	0.1814	0.1814	0.1103	0.0711	10.665	9.06618	0.0937647	-0.957424	1.02796	96.6908
0.2	S2+PMP	0.1813	0.1814	0.1121	0.0693	10.395	8.92061	0.0962001	-0.950394	1.01682	92.7297		S2+PMP	SUMMARY OUTPUT												SUMMARY OUTPUT										SUMMARY OUTPUT
0.2	S2+PMP	0.1815	0.1814	0.1116	0.0698	10.47	8.96057	0.095511	-0.952336	1.01995	93.8172
0.5	S2+PMP	0.4537	0.430267	0.3413	0.0889667	13.345	2.92997	0.0749344	-0.466864	1.12532	39.1005			Regression Statistics												Regression Statistics										Regression Statistics
0.5	S2+PMP	0.4535	0.430267	0.3423	0.0879667	13.195	2.92141	0.0757863	-0.465593	1.12041	38.5481			Multiple R	0.920782											Multiple R	0.713493									Multiple R	0.845855
0.5	S2+PMP	0.3836	0.430267	0.3465	0.0837667	12.565	2.886	0.0795862	-0.460297	1.09916	36.2626			R Square	0.847839											R Square	0.509072									R Square	0.71547
1	S2+PMP	0.8811	0.891367	0.72148	0.169887	25.483	1.38604	0.0392418	-0.141776	1.40625	35.3205			Adjusted R Square	0.813356											Adjusted R Square	0.491539									Adjusted R Square	0.705308
1	S2+PMP	0.8816	0.891367	0.74443	0.146937	22.0405	1.34331	0.045371	-0.128176	1.34322	29.6072			Standard Error	217.188											Standard Error	0.0262172									Standard Error	0.430695
1	S2+PMP	0.9114	0.891367	0.75512	0.136247	20.437	1.32429	0.0489309	-0.121984	1.31042	27.0646			Observations	30											Observations	30									Observations	30
2	S2+PMP	1.0803	1.11353	0.4691	0.644433	96.665	2.13174	0.010345	-0.328735	1.98527	206.065
2	S2+PMP	1.0802	1.11353	0.4778	0.635733	95.36	2.09293	0.0104866	-0.320754	1.97937	199.581			ANOVA												ANOVA										ANOVA
2	S2+PMP	1.1801	1.11353	0.4689	0.644633	96.695	2.13265	0.0103418	-0.32892	1.9854	206.217				df	SS	MS	F	Significance F								df	SS	MS	F	Significance F						df	SS	MS	F	Significance F
5	S2+PMP	4.0744	4.10783	4.0201	0.0877333	13.16	0.24875	0.0759878	0.604237	1.11926	3.27355			Regression	1	7.62216e+06	7.62216e+06	161.588	3.78074e-13							Regression	1	0.0199568	0.0199568	29.0348	9.60068e-06					Regression	1	13.0606	13.0606	70.4079	3.9755e-09
5	S2+PMP	4.1746	4.10783	4.0201	0.0877333	13.16	0.24875	0.0759878	0.604237	1.11926	3.27355			Residual	29	1.36794e+06	47170.4									Residual	28	0.0192456	0.000687341							Residual	28	5.19396	0.185498
5	S2+PMP	4.0745	4.10783	4.0187	0.0891333	13.37	0.248837	0.0747943	0.604086	1.12613	3.32695			Total	30	8.99011e+06										Total	29	0.0392024								Total	29	18.2545
10	S2+PMP	9.8564	9.58977	5.8989	3.69087	553.63	0.169523	0.00180626	0.770771	2.74322	93.8531
10	S2+PMP	9.8562	9.58977	5.7984	3.79137	568.705	0.172461	0.00175838	0.763308	2.75489	98.0796				Coefficients	Standard Error	t Stat	P-value	Lower 95%	Upper 95%	Lower 95.0%	Upper 95.0%					Coefficients	Standard Error	t Stat	P-value	Lower 95%	Upper 95%	Lower 95.0%	Upper 95.0%			Coefficients	Standard Error	t Stat	P-value	Lower 95%	Upper 95%	Lower 95.0%	Upper 95.0%
10	S2+PMP	9.0567	9.58977	5.8213	3.76847	565.27	0.171783	0.00176907	0.76502	2.75226	97.1037			Intercept	0	#N/A	#N/A	#N/A	#N/A	#N/A	#N/A	#N/A				Intercept	0.0157292	0.0055805	2.8186	0.00875339	0.00429808	0.0271603	0.00429808	0.0271603		Intercept	1.63281	0.0926163	17.6299	1.0782e-16	1.4431	1.82253	1.4431	1.82253
20	S2+PMP	17.9855	17.319	14.6823	2.63673	395.51	0.0681092	0.00252838	1.16679	2.59716	26.9379			X Variable 1	7.57117	0.595605	12.7117	2.20675e-13	6.35302	8.78932	6.35302	8.78932				X Variable 1	0.00972607	0.001805	5.3884	9.60068e-06	0.00602869	0.0134235	0.00602869	0.0134235		X Variable 1	0.632364	0.0753627	8.39094	3.9755e-09	0.477991	0.786738	0.477991	0.786738
20	S2+PMP	16.9859	17.319	14.767	2.55203	382.805	0.0677186	0.0026123	1.16929	2.58298	25.923
20	S2+PMP	16.9857	17.319	14.6812	2.63783	395.675	0.0681143	0.00252733	1.16676	2.59734	26.9511															Csm	63.576				232.662	36.8184
50	S2+PMP	44.9891	44.9891	41.5871	3.40203	510.305	0.0240459	0.00195961	1.61896	2.70783	12.2708															b	1.61722				0.712937	2.02335
50	S2+PMP	44.9891	44.9891	41.5912	3.39793	509.69	0.0240435	0.00196198	1.619	2.70731	12.2548
50	S2+PMP	44.9892	44.9891	41.5913	3.39783	509.675	0.0240435	0.00196203	1.619	2.70729	12.2544
100	S2+PMP	90.7569	90.1169	86.5789	3.53797	530.695	0.0115502	0.00188432	1.93741	2.72484	6.12961
100	S2+PMP	89.7969	90.1169	88.3284	1.78847	268.27	0.0113214	0.00372759	1.9461	2.42857	3.03719
100	S2+PMP	89.7968	90.1169	86.3459	3.77097	565.645	0.0115813	0.00176789	1.93624	2.75254	6.55092
200	S2+PMP	195.896	195.895	186.399	9.49583	1424.38	0.00536484	0.000702062	2.27044	3.15362	7.64155
200	S2+PMP	195.893	195.895	186.373	9.52123	1428.18	0.00536558	0.000700189	2.27038	3.15478	7.66303
200	S2+PMP	195.895	195.895	186.4	9.49463	1424.19	0.00536481	0.000702151	2.27045	3.15357	7.64054
0.2	S2+WMP	0.1814	0.1814	0.1532	0.0282	4.23	6.52742	0.236407	-0.814741	0.62634	27.611
0.2	S2+WMP	0.1813	0.1814	0.1535	0.0279	4.185	6.51466	0.238949	-0.813892	0.621695	27.2638		S2+WMP	SUMMARY OUTPUT												SUMMARY OUTPUT										SUMMARY OUTPUT
0.2	S2+WMP	0.1815	0.1814	0.1496	0.0318	4.77	6.68449	0.209644	-0.825068	0.678518	31.885
0.5	S2+WMP	0.3837	0.390267	0.1445	0.245767	36.865	6.92042	0.027126	-0.840132	1.56661	255.121			Regression Statistics												Regression Statistics										Regression Statistics
0.5	S2+WMP	0.3835	0.390267	0.1446	0.245667	36.85	6.91563	0.027137	-0.839832	1.56644	254.841			Multiple R	0.859906											Multiple R	0.725032									Multiple R	0.94267
0.5	S2+WMP	0.4036	0.390267	0.1597	0.230567	34.585	6.26174	0.0289143	-0.796695	1.53889	216.562			R Square	0.739438											R Square	0.525672									R Square	0.888626
1	S2+WMP	0.7811	0.818033	0.5312	0.286833	43.025	1.88253	0.0232423	-0.274742	1.63372	80.9959			Adjusted R Square	0.704955											Adjusted R Square	0.508732									Adjusted R Square	0.884649
1	S2+WMP	0.7916	0.818033	0.5113	0.306733	46.01	1.9558	0.0217344	-0.291324	1.66285	89.9863			Standard Error	494.778											Standard Error	0.0475271									Standard Error	0.273298
1	S2+WMP	0.8814	0.818033	0.5116	0.306433	45.965	1.95465	0.0217557	-0.291069	1.66243	89.8456			Observations	30											Observations	30									Observations	30
2	S2+WMP	1.8803	1.6802	1.2169	0.4633	69.495	0.82176	0.0143895	0.0852549	1.84195	57.1082
2	S2+WMP	1.8802	1.6802	1.2635	0.4167	62.505	0.791452	0.0159987	0.101575	1.79591	49.4697			ANOVA												ANOVA										ANOVA
2	S2+WMP	1.2801	1.6802	1.2741	0.4061	60.915	0.784868	0.0164163	0.105204	1.78472	47.8102				df	SS	MS	F	Significance F								df	SS	MS	F	Significance F						df	SS	MS	F	Significance F
5	S2+WMP	4.0744	4.0745	2.5412	1.5333	229.995	0.393515	0.00434792	0.405039	2.36172	90.5065			Regression	1	2.0147e+07	2.0147e+07	82.298	7.8984e-10							Regression	1	0.0700934	0.0700934	31.0309	5.84758e-06					Regression	1	16.6866	16.6866	223.406	7.13322e-15
5	S2+WMP	4.1746	4.0745	2.5516	1.5229	228.435	0.391911	0.00437761	0.406813	2.35876	89.5262			Residual	29	7.09936e+06	244806									Residual	28	0.0632472	0.00225883							Residual	28	2.09137	0.0746919
5	S2+WMP	3.9745	4.0745	2.5514	1.5231	228.465	0.391942	0.00437704	0.406779	2.35882	89.545			Total	30	2.72464e+07										Total	29	0.133341								Total	29	18.778
10	S2+WMP	9.8564	9.78977	7.6362	2.15357	323.035	0.130955	0.00309564	0.882877	2.50925	42.3031
10	S2+WMP	9.8562	9.78977	7.6359	2.15387	323.08	0.13096	0.00309521	0.88286	2.50931	42.3107				Coefficients	Standard Error	t Stat	P-value	Lower 95%	Upper 95%	Lower 95.0%	Upper 95.0%					Coefficients	Standard Error	t Stat	P-value	Lower 95%	Upper 95%	Lower 95.0%	Upper 95.0%			Coefficients	Standard Error	t Stat	P-value	Lower 95%	Upper 95%	Lower 95.0%	Upper 95.0%
10	S2+WMP	9.6567	9.78977	7.6358	2.15397	323.095	0.130962	0.00309506	0.882855	2.50933	42.3132			Intercept	0	#N/A	#N/A	#N/A	#N/A	#N/A	#N/A	#N/A				Intercept	-0.000844468	0.0103596	-0.0815158	0.935612	-0.0220651	0.0203761	-0.0220651	0.0203761		Intercept	1.78878	0.0584881	30.5836	4.65198e-23	1.66897	1.90859	1.66897	1.90859
20	S2+WMP	16.9855	17.319	14.5623	2.75673	413.51	0.0686705	0.00241832	1.16323	2.61649	28.3959			X Variable 1	12.8263	1.41386	9.07182	5.73378e-10	9.93464	15.718	9.93464	15.718				X Variable 1	0.0189473	0.00340133	5.57054	5.84758e-06	0.0119799	0.0259146	0.0119799	0.0259146		X Variable 1	0.710975	0.0475672	14.9468	7.13322e-15	0.613538	0.808412	0.613538	0.808412
20	S2+WMP	17.9859	17.319	14.5622	2.75683	413.525	0.0686709	0.00241823	1.16323	2.6165	28.3972
20	S2+WMP	16.9857	17.319	14.5621	2.75693	413.54	0.0686714	0.00241815	1.16322	2.61652	28.3984															Csm	-1184.18				-45.3205	49.077
50	S2+WMP	48.0091	47.9125	44.5871	3.32537	498.805	0.022428	0.00200479	1.64921	2.69793	11.1872															b	-0.0445694				-1.84184	0.786281
50	S2+WMP	47.5391	47.9125	44.5912	3.32127	498.19	0.0224259	0.00200727	1.64925	2.6974	11.1724
50	S2+WMP	48.1892	47.9125	44.5913	3.32117	498.175	0.0224259	0.00200733	1.64925	2.69738	11.172
100	S2+WMP	92.7569	93.1169	77.4422	15.6747	2351.2	0.0129129	0.000425315	1.88898	3.37129	30.3607
100	S2+WMP	92.7969	93.1169	77.442	15.6749	2351.23	0.0129129	0.000425309	1.88898	3.3713	30.3612
100	S2+WMP	93.7968	93.1169	77.4423	15.6746	2351.18	0.0129128	0.000425317	1.88898	3.37129	30.3605
200	S2+WMP	191.896	191.895	181.412	10.4822	1572.34	0.00551231	0.000635997	2.25867	3.19655	8.66719
200	S2+WMP	191.893	191.895	180.456	11.4382	1715.73	0.00554151	0.000582841	2.25637	3.23445	9.50776
200	S2+WMP	191.895	191.895	179.432	12.4629	1869.44	0.00557315	0.00053492	2.2539	3.27171	10.4187
[truncated: 20 more columns]

## Sheet: pH9 0.0 M ionic strength
pH & ionic strength experiments																																														Linear constrained through 0
pH 2	accuracy	98.26		mass of solid	0.2 g	0.0002 kg								Kd												Langmuir										Freundlich										Solid type	Kd	lower 95	upper 95
	precision	0.81		solution vol	30 mL	0.03 L																																								PMP	5.0314	3.93529	6.12751
	detection limit	0.05											PMP	SUMMARY OUTPUT												SUMMARY OUTPUT										SUMMARY OUTPUT										WMP	6.71323	5.48712	7.93934
OM ionic strength																																														S1	10.1701	7.44177	12.8984
Dose (mg/L)	solidtype	initial target	average	actualconc Caq	Difference	Cs	1/Caq	1/Cs	logCaq	logCs	Kd			Regression Statistics												Regression Statistics										Regression Statistics										S2	13.191	10.2477	16.1343
0.2	PMP	0.1494	0.145867	0.1203	0.0255667	3.835	8.31255	0.260756	-0.919734	0.583765	31.8786			Multiple R	0.867425											Multiple R	0.534959									Multiple R	0.887971									S1+PMP	6.0384	3.92667	8.15013
0.2	PMP	0.1461	0.145867	0.1221	0.0237667	3.565	8.19001	0.280505	-0.913284	0.55206	29.1974			R Square	0.752425											R Square	0.286181									R Square	0.788492									S1+WMP	4.58452	2.50947	6.65956
0.2	PMP	0.1421	0.145867	0.1216	0.0242667	3.64	8.22368	0.274725	-0.915066	0.561101	29.9342			Adjusted R Square	0.717943											Adjusted R Square	0.260687									Adjusted R Square	0.780938									S2+PMP	6.8155	3.88306	9.74794
0.5	PMP	0.4003	0.403667	0.3613	0.0423667	6.355	2.76778	0.157356	-0.442132	0.803116	17.5893			Standard Error	198.088											Standard Error	0.157101									Standard Error	0.404901									S2+WMP	13.1164	10.9171	15.3156
0.5	PMP	0.4102	0.403667	0.3723	0.0313667	4.705	2.68601	0.21254	-0.429107	0.67256	12.6377			Observations	30											Observations	30									Observations	30
0.5	PMP	0.4005	0.403667	0.3965	0.00716667	1.075	2.52207	0.930233	-0.401757	0.0314085	2.71122
1	PMP	0.8733	0.880067	0.72148	0.158587	23.788	1.38604	0.042038	-0.141776	1.37636	32.9711			ANOVA												ANOVA										ANOVA
1	PMP	0.8734	0.880067	0.74443	0.135637	20.3455	1.34331	0.0491509	-0.128176	1.30847	27.3303				df	SS	MS	F	Significance F								df	SS	MS	F	Significance F						df	SS	MS	F	Significance F
1	PMP	0.8935	0.880067	0.75512	0.124947	18.742	1.32429	0.0533561	-0.121984	1.27282	24.8199			Regression	1	3.45836e+06	3.45836e+06	88.1364	3.80674e-10							Regression	1	0.277055	0.277055	11.2256	0.00232022					Regression	1	17.113	17.113	104.383	5.98223e-11
2	PMP	1.4721	1.46223	1.1691	0.293133	43.97	0.855359	0.0227428	0.0678517	1.64316	37.6101			Residual	29	1.13792e+06	39238.8									Residual	28	0.691057	0.0246806							Residual	28	4.59045	0.163945
2	PMP	1.4522	1.46223	1.1778	0.284433	42.665	0.849041	0.0234384	0.0710715	1.63007	36.2243			Total	30	4.59629e+06										Total	29	0.968113								Total	29	21.7034
2	PMP	1.4624	1.46223	1.2689	0.193333	29	0.788084	0.0344828	0.103427	1.4624	22.8544
5	PMP	3.9612	3.9947	3.2201	0.7746	116.19	0.310549	0.00860659	0.507869	2.06517	36.0827				Coefficients	Standard Error	t Stat	P-value	Lower 95%	Upper 95%	Lower 95.0%	Upper 95.0%					Coefficients	Standard Error	t Stat	P-value	Lower 95%	Upper 95%	Lower 95.0%	Upper 95.0%			Coefficients	Standard Error	t Stat	P-value	Lower 95%	Upper 95%	Lower 95.0%	Upper 95.0%
5	PMP	4.0614	3.9947	3.2201	0.7746	116.19	0.310549	0.00860659	0.507869	2.06517	36.0827			Intercept	0	#N/A	#N/A	#N/A	#N/A	#N/A	#N/A	#N/A				Intercept	0.027751	0.0328982	0.843541	0.406075	-0.039638	0.0951399	-0.039638	0.0951399		Intercept	1.34603	0.0899973	14.9563	7.02026e-15	1.16168	1.53038	1.16168	1.53038
5	PMP	3.9615	3.9947	3.2187	0.776	116.4	0.310684	0.00859107	0.507681	2.06595	36.1637			X Variable 1	5.0314	0.535934	9.3881	2.7102e-10	3.93529	6.12751	3.93529	6.12751				X Variable 1	0.0395541	0.0118055	3.35047	0.00232022	0.0153715	0.0637366	0.0153715	0.0637366		X Variable 1	0.748051	0.0732179	10.2168	5.98223e-11	0.598071	0.898031	0.598071	0.898031
10	PMP	8.9315	8.98827	6.4989	2.48937	373.405	0.153872	0.00267806	0.81284	2.57218	57.4566
10	PMP	9.0016	8.98827	6.4984	2.48987	373.48	0.153884	0.00267752	0.812806	2.57227	57.4726															Csm	36.0347				-25.2283	10.5108
10	PMP	9.0317	8.98827	6.4213	2.56697	385.045	0.155732	0.0025971	0.807623	2.58551	59.9637															b	0.701596				-2.57866	1.4927
20	PMP	17.5678	17.456	17.2123	0.243733	36.56	0.058098	0.0273523	1.23584	1.56301	2.12406
20	PMP	17.9002	17.456	17.2167	0.239333	35.9	0.0580831	0.0278552	1.23595	1.55509	2.08518
20	PMP	16.9001	17.456	15.2181	2.23791	335.687	0.0657111	0.00297897	1.18236	2.52593	22.0584
50	PMP	47.6514	47.4376	43.0871	4.35053	652.58	0.0232088	0.00153238	1.63435	2.81463	15.1456
50	PMP	47.6574	47.4376	43.0912	4.34643	651.965	0.0232066	0.00153382	1.63439	2.81422	15.1299
50	PMP	47.0041	47.4376	43.0913	4.34633	651.95	0.0232065	0.00153386	1.63439	2.81421	15.1295
100	PMP	92.2645	92.2647	90.5789	1.68583	252.875	0.0110401	0.00395452	1.95703	2.40291	2.79176
100	PMP	92.2648	92.2647	90.3284	1.93633	290.45	0.0110707	0.00344293	1.95582	2.46307	3.21549
100	PMP	92.2649	92.2647	90.3459	1.91883	287.825	0.0110686	0.00347433	1.95591	2.45913	3.18581
200	PMP	193.965	193.631	187.299	6.3327	949.905	0.00533907	0.00105274	2.27253	2.97768	5.0716
200	PMP	192.965	193.631	187.363	6.2681	940.215	0.00533722	0.00106359	2.27268	2.97323	5.01814
200	PMP	193.964	193.631	187.999	5.6324	844.86	0.00531918	0.00118363	2.27416	2.92678	4.49396
0.2	WMP	0.1501	0.150667	0.10476	0.0459067	6.886	9.54563	0.145222	-0.979805	0.837967	65.7312
0.2	WMP	0.1508	0.150667	0.10476	0.0459067	6.886	9.54563	0.145222	-0.979805	0.837967	65.7312		WMP	SUMMARY OUTPUT												SUMMARY OUTPUT										SUMMARY OUTPUT
0.2	WMP	0.1511	0.150667	0.10348	0.0471867	7.078	9.6637	0.141283	-0.985144	0.849911	68.3997
0.5	WMP	0.4103	0.410333	0.3545	0.0558333	8.375	2.82087	0.119403	-0.450384	0.922985	23.6248			Regression Statistics												Regression Statistics										Regression Statistics
0.5	WMP	0.4102	0.410333	0.3546	0.0557333	8.36	2.82008	0.119617	-0.450261	0.922206	23.5759			Multiple R	0.901207											Multiple R	0.704376									Multiple R	0.92165
0.5	WMP	0.4105	0.410333	0.3547	0.0556333	8.345	2.81928	0.119832	-0.450139	0.921426	23.5269			R Square	0.812173											R Square	0.496145									R Square	0.849438
1	WMP	0.9033	0.903067	0.7652	0.137867	20.68	1.30685	0.0483559	-0.116225	1.31555	27.0256			Adjusted R Square	0.777691											Adjusted R Square	0.478151									Adjusted R Square	0.844061
1	WMP	0.9034	0.903067	0.7616	0.141467	21.22	1.31303	0.0471254	-0.118273	1.32675	27.8624			Standard Error	212.268											Standard Error	0.0425548									Standard Error	0.328704
1	WMP	0.9025	0.903067	0.7646	0.138467	20.77	1.30787	0.0481464	-0.116566	1.31744	27.1645			Observations	30											Observations	30									Observations	30
2	WMP	1.9121	1.91223	1.8632	0.0490333	7.355	0.536711	0.135962	0.270259	0.866583	3.94751
2	WMP	1.9122	1.91223	1.8634	0.0488333	7.325	0.536653	0.136519	0.270306	0.864808	3.93099			ANOVA												ANOVA										ANOVA
2	WMP	1.9124	1.91223	1.8633	0.0489333	7.34	0.536682	0.13624	0.270283	0.865696	3.93925				df	SS	MS	F	Significance F								df	SS	MS	F	Significance F						df	SS	MS	F	Significance F
5	WMP	4.0612	4.06137	3.4241	0.637267	95.59	0.292048	0.0104613	0.534546	1.98041	27.9168			Regression	1	5.65012e+06	5.65012e+06	125.398	7.47856e-12							Regression	1	0.0499296	0.0499296	27.5716	1.39721e-05					Regression	1	17.0681	17.0681	157.97	4.95905e-13
5	WMP	4.0614	4.06137	3.4243	0.637067	95.56	0.29203	0.0104646	0.534572	1.98028	27.9064			Residual	29	1.30667e+06	45057.6									Residual	28	0.0507054	0.00181091							Residual	28	3.0253	0.108047
5	WMP	4.0615	4.06137	3.4244	0.636967	95.545	0.292022	0.0104663	0.534584	1.98021	27.9012			Total	30	6.95679e+06										Total	29	0.100635								Total	29	20.0934
10	WMP	8.8315	8.8316	6.5456	2.286	342.9	0.152774	0.0029163	0.815949	2.53517	52.3863
10	WMP	8.8316	8.8316	6.6458	2.1858	327.87	0.150471	0.00304999	0.822547	2.5157	49.3349				Coefficients	Standard Error	t Stat	P-value	Lower 95%	Upper 95%	Lower 95.0%	Upper 95.0%					Coefficients	Standard Error	t Stat	P-value	Lower 95%	Upper 95%	Lower 95.0%	Upper 95.0%			Coefficients	Standard Error	t Stat	P-value	Lower 95%	Upper 95%	Lower 95.0%	Upper 95.0%
10	WMP	8.8317	8.8316	6.6487	2.1829	327.435	0.150405	0.00305404	0.822737	2.51513	49.248			Intercept	0	#N/A	#N/A	#N/A	#N/A	#N/A	#N/A	#N/A				Intercept	0.0261359	0.00876723	2.9811	0.00588605	0.00817709	0.0440948	0.00817709	0.0440948		Intercept	1.36852	0.0735438	18.6082	2.66613e-17	1.21787	1.51917	1.21787	1.51917
20	WMP	17.9031	17.6532	16.8412	0.812033	121.805	0.0593782	0.00820984	1.22637	2.08567	7.23256			X Variable 1	6.71323	0.599496	11.1981	4.76942e-12	5.48712	7.93934	5.48712	7.93934				X Variable 1	0.0144184	0.0027459	5.25087	1.39721e-05	0.00879364	0.0200431	0.00879364	0.0200431		X Variable 1	0.749191	0.0596081	12.5686	4.95905e-13	0.627089	0.871293	0.627089	0.871293
20	WMP	17.9002	17.6532	16.8432	0.810033	121.505	0.0593711	0.00823011	1.22642	2.08459	7.21389
20	WMP	17.1564	17.6532	16.8425	0.810733	121.61	0.0593736	0.00822301	1.22641	2.08497	7.22042															Csm	38.2615				122.293	22.6784
50	WMP	47.6514	47.3221	45.3234	1.99873	299.81	0.0220637	0.00333545	1.65632	2.47685	6.61491															b	1.81269				0.929887	2.2
50	WMP	47.6574	47.3221	45.3362	1.98593	297.89	0.0220574	0.00335694	1.65645	2.47406	6.57069
50	WMP	46.6576	47.3221	45.3465	1.97563	296.345	0.0220524	0.00337445	1.65654	2.4718	6.53512
100	WMP	88.2645	89.5981	82.3022	7.29587	1094.38	0.0121503	0.000913759	1.91541	3.03917	13.2971
100	WMP	89.2648	89.5981	82.4042	7.19387	1079.08	0.0121353	0.000926715	1.91595	3.03305	13.095
100	WMP	91.2649	89.5981	82.4023	7.19577	1079.37	0.0121356	0.000926471	1.91594	3.03317	13.0987
200	WMP	187.965	186.965	180.592	6.37243	955.865	0.00553733	0.00104617	2.2567	2.9804	5.29294
200	WMP	185.965	186.965	180.556	6.40843	961.265	0.00553844	0.0010403	2.25661	2.98284	5.32391
200	WMP	186.964	186.965	180.572	6.39313	958.97	0.00553797	0.00104279	2.25665	2.98181	5.31075
0.2	S1	0.1494	0.145867	0.1132	0.0326667	4.9	8.83392	0.204082	-0.946154	0.690196	43.2862
0.2	S1	0.1461	0.145867	0.1171	0.0287667	4.315	8.53971	0.23175	-0.931443	0.634981	36.8488		S1	SUMMARY OUTPUT												SUMMARY OUTPUT										SUMMARY OUTPUT
0.2	S1	0.1421	0.145867	0.1167	0.0291667	4.375	8.56898	0.228571	-0.932929	0.640978	37.4893
0.5	S1	0.4003	0.403667	0.3245	0.0791667	11.875	3.08166	0.0842105	-0.488785	1.07463	36.5948			Regression Statistics												Regression Statistics										Regression Statistics
0.5	S1	0.4102	0.403667	0.3346	0.0690667	10.36	2.98864	0.0965251	-0.475474	1.01536	30.9623			Multiple R	0.816783											Multiple R	0.928									Multiple R	0.906173
0.5	S1	0.4005	0.403667	0.3247	0.0789667	11.845	3.07977	0.0844238	-0.488518	1.07354	36.4798			R Square	0.667134											R Square	0.861184									R Square	0.82115
1	S1	0.8733	0.880067	0.7878	0.0922667	13.84	1.26936	0.0722543	-0.103584	1.14114	17.5679			Adjusted R Square	0.632651											Adjusted R Square	0.856226									Adjusted R Square	0.814763
1	S1	0.8734	0.880067	0.7688	0.111267	16.69	1.30073	0.0599161	-0.114187	1.22246	21.7092			Standard Error	476.846											Standard Error	0.0265539									Standard Error	0.394917
1	S1	0.8935	0.880067	0.7699	0.110167	16.525	1.29887	0.0605144	-0.113566	1.21814	21.4638			Observations	30											Observations	30									Observations	30
2	S1	1.4721	1.46223	0.8511	0.611133	91.67	1.17495	0.0109087	-0.0700194	1.96223	107.708
2	S1	1.4522	1.46223	0.8523	0.609933	91.49	1.1733	0.0109302	-0.0694075	1.96137	107.345			ANOVA												ANOVA										ANOVA
2	S1	1.4624	1.46223	0.8515	0.610733	91.61	1.1744	0.0109158	-0.0698153	1.96194	107.587				df	SS	MS	F	Significance F								df	SS	MS	F	Significance F						df	SS	MS	F	Significance F
5	S1	3.9612	3.9947	2.7436	1.2511	187.665	0.364485	0.00532864	0.438321	2.27338	68.401			Regression	1	1.32159e+07	1.32159e+07	58.1222	2.64083e-08							Regression	1	0.122482	0.122482	173.706	1.58043e-13					Regression	1	20.0495	20.0495	128.556	5.61066e-12
5	S1	4.0614	3.9947	2.8437	1.151	172.65	0.351655	0.00579206	0.453884	2.23717	60.7132			Residual	29	6.59407e+06	227382									Residual	28	0.0197431	0.00070511							Residual	28	4.36686	0.155959
5	S1	3.9615	3.9947	2.8439	1.1508	172.62	0.35163	0.00579307	0.453914	2.23709	60.6983			Total	30	1.981e+07										Total	29	0.142225								Total	29	24.4163
10	S1	8.9315	8.98827	6.9365	2.05177	307.765	0.144165	0.00324923	0.84114	2.48822	44.3689
10	S1	9.0016	8.98827	7.9364	1.05187	157.78	0.126002	0.00633794	0.899624	2.19805	19.8806				Coefficients	Standard Error	t Stat	P-value	Lower 95%	Upper 95%	Lower 95.0%	Upper 95.0%					Coefficients	Standard Error	t Stat	P-value	Lower 95%	Upper 95%	Lower 95.0%	Upper 95.0%			Coefficients	Standard Error	t Stat	P-value	Lower 95%	Upper 95%	Lower 95.0%	Upper 95.0%
10	S1	9.0317	8.98827	8.9361	0.0521667	7.825	0.111906	0.127796	0.951148	0.893484	0.875662			Intercept	0	#N/A	#N/A	#N/A	#N/A	#N/A	#N/A	#N/A				Intercept	0.00718964	0.00559726	1.28449	0.209495	-0.00427582	0.0186551	-0.00427582	0.0186551		Intercept	1.57301	0.0861039	18.2688	4.29829e-17	1.39664	1.74939	1.39664	1.74939
20	S1	17.5678	17.456	12.2603	5.19573	779.36	0.0815641	0.0012831	1.0885	2.89174	63.5678			X Variable 1	10.1701	1.33399	7.62379	2.09435e-08	7.44177	12.8984	7.44177	12.8984				X Variable 1	0.0249683	0.00189444	13.1798	1.58043e-13	0.0210877	0.0288489	0.0210877	0.0288489		X Variable 1	0.803799	0.0708927	11.3382	5.61066e-12	0.658582	0.949016	0.658582	0.949016
20	S1	17.9002	17.456	12.3265	5.12953	769.43	0.081126	0.00129966	1.09084	2.88617	62.4208
20	S1	16.9001	17.456	12.6512	4.80483	720.725	0.0790439	0.00138749	1.10213	2.85777	56.9689															Csm	139.089				-233.873	53.6046
50	S1	47.6514	47.4376	43.1245	4.31313	646.97	0.0231887	0.00154567	1.63472	2.81088	15.0024															b	0.28795				-0.202763	0.646648
50	S1	47.6574	47.4376	43.1326	4.30503	645.755	0.0231843	0.00154857	1.63481	2.81007	14.9714
50	S1	47.0041	47.4376	43.1327	4.30493	645.74	0.0231843	0.00154861	1.63481	2.81006	14.971
100	S1	92.2645	92.2647	79.1662	13.0985	1964.78	0.0126317	0.000508963	1.89854	3.29331	24.8184
100	S1	92.2648	92.2647	79.1663	13.0984	1964.76	0.0126316	0.000508967	1.89854	3.29331	24.8182
100	S1	92.2649	92.2647	79.1574	13.1073	1966.1	0.0126331	0.000508621	1.89849	3.29361	24.8379
200	S1	193.965	193.631	184.612	9.0191	1352.86	0.00541676	0.000739172	2.26626	3.13125	7.32814
200	S1	192.965	193.631	184.656	8.9751	1346.26	0.00541547	0.000742796	2.26636	3.12913	7.29065
200	S1	193.964	193.631	185.832	7.7998	1169.97	0.00538122	0.000854723	2.26912	3.06817	6.29586
0.2	S2	0.1501	0.150667	0.1292	0.0214667	3.22	7.73994	0.310559	-0.888737	0.507856	24.9226
0.2	S2	0.1508	0.150667	0.1191	0.0315667	4.735	8.39631	0.211193	-0.924088	0.67532	39.7565		S2	SUMMARY OUTPUT												SUMMARY OUTPUT										SUMMARY OUTPUT
0.2	S2	0.1511	0.150667	0.1297	0.0209667	3.145	7.7101	0.317965	-0.88706	0.497621	24.2483
0.5	S2	0.4103	0.410333	0.3245	0.0858333	12.875	3.08166	0.0776699	-0.488785	1.10975	39.6764			Regression Statistics												Regression Statistics										Regression Statistics
0.5	S2	0.4102	0.410333	0.3246	0.0857333	12.86	3.08071	0.0777605	-0.488651	1.10924	39.618			Multiple R	0.862211											Multiple R	0.881013									Multiple R	0.945693
0.5	S2	0.4105	0.410333	0.3247	0.0856333	12.845	3.07977	0.0778513	-0.488518	1.10873	39.5596			R Square	0.743407											R Square	0.776184									R Square	0.894335
1	S2	0.9033	0.903067	0.8578	0.0452667	6.79	1.16577	0.147275	-0.066614	0.83187	7.9156			Adjusted R Square	0.708925											Adjusted R Square	0.768191									Adjusted R Square	0.890561
1	S2	0.9034	0.903067	0.8688	0.0342667	5.14	1.15101	0.194553	-0.0610802	0.710963	5.91621			Standard Error	488.875											Standard Error	0.0438647									Standard Error	0.331295
1	S2	0.9025	0.903067	0.8499	0.0531667	7.975	1.17661	0.125392	-0.0706322	0.901731	9.38346			Observations	30											Observations	30									Observations	30
2	S2	1.9121	1.91223	1.8111	0.101133	15.17	0.552151	0.0659196	0.257942	1.18099	8.37613
2	S2	1.9122	1.91223	1.7223	0.189933	28.49	0.580619	0.0351	0.236109	1.45469	16.5418			ANOVA												ANOVA										ANOVA
2	S2	1.9124	1.91223	1.7315	0.180733	27.11	0.577534	0.0368868	0.238422	1.43313	15.6569				df	SS	MS	F	Significance F								df	SS	MS	F	Significance F						df	SS	MS	F	Significance F
5	S2	4.0612	4.06137	3.7236	0.337767	50.665	0.268557	0.0197375	0.570963	1.70471	13.6065			Regression	1	2.00806e+07	2.00806e+07	84.0196	6.34353e-10							Regression	1	0.186837	0.186837	97.1029	1.33011e-10					Regression	1	26.0111	26.0111	236.989	3.40461e-15
5	S2	4.0614	4.06137	3.7237	0.337667	50.65	0.26855	0.0197433	0.570975	1.70458	13.6021			Residual	29	6.93096e+06	238999									Residual	28	0.0538752	0.00192411							Residual	28	3.07319	0.109757
5	S2	4.0615	4.06137	2.7239	1.33747	200.62	0.367121	0.00498455	0.435191	2.30237	73.6517			Total	30	2.70115e+07										Total	29	0.240712								Total	29	29.0843
10	S2	8.8315	8.8316	5.8365	2.9951	449.265	0.171336	0.00222586	0.766152	2.6525	76.9751
10	S2	8.8316	8.8316	5.8364	2.9952	449.28	0.171338	0.00222578	0.766145	2.65252	76.979				Coefficients	Standard Error	t Stat	P-value	Lower 95%	Upper 95%	Lower 95.0%	Upper 95.0%					Coefficients	Standard Error	t Stat	P-value	Lower 95%	Upper 95%	Lower 95.0%	Upper 95.0%			Coefficients	Standard Error	t Stat	P-value	Lower 95%	Upper 95%	Lower 95.0%	Upper 95.0%
10	S2	8.8317	8.8316	6.8361	1.9955	299.325	0.146282	0.00334085	0.834808	2.47614	43.7859			Intercept	0	#N/A	#N/A	#N/A	#N/A	#N/A	#N/A	#N/A				Intercept	0.0143699	0.00917669	1.56591	0.128602	-0.00442769	0.0331675	-0.00442769	0.0331675		Intercept	1.35199	0.0744003	18.1719	4.93276e-17	1.19959	1.5044	1.19959	1.5044
20	S2	17.9031	17.6532	16.6603	0.992933	148.94	0.0600229	0.00671411	1.22168	2.17301	8.93982			X Variable 1	13.191	1.43909	9.16622	4.57836e-10	10.2477	16.1343	10.2477	16.1343				X Variable 1	0.0331125	0.00336028	9.85408	1.33011e-10	0.0262293	0.0399957	0.0262293	0.0399957		X Variable 1	0.948246	0.0615966	15.3944	3.40461e-15	0.822071	1.07442	0.822071	1.07442
20	S2	17.9002	17.6532	16.6265	1.02673	154.01	0.0601449	0.00649308	1.2208	2.18755	9.26292
20	S2	17.1564	17.6532	16.6412	1.01203	151.805	0.0600918	0.0065874	1.22118	2.18129	9.12224															Csm	69.5898				-225.852	30.15
50	S2	47.6514	47.3221	38.1245	9.19763	1379.65	0.0262299	0.000724824	1.5812	3.13977	36.1879															b	0.433973				-0.168807	0.829277
50	S2	47.6574	47.3221	38.1326	9.18953	1378.43	0.0262243	0.000725463	1.5813	3.13938	36.1483
50	S2	46.6576	47.3221	38.1327	9.18943	1378.42	0.0262242	0.000725471	1.5813	3.13938	36.1478
100	S2	88.2645	89.5981	76.1662	13.4319	2014.78	0.0131292	0.000496332	1.88176	3.30423	26.4524
100	S2	89.2648	89.5981	76.1663	13.4318	2014.76	0.0131292	0.000496336	1.88176	3.30422	26.4522
100	S2	91.2649	89.5981	76.1574	13.4407	2016.1	0.0131307	0.000496007	1.88171	3.30451	26.4728
200	S2	187.965	186.965	175.712	11.2524	1687.86	0.00569112	0.000592464	2.2448	3.22734	9.60584
200	S2	185.965	186.965	175.756	11.2084	1681.26	0.0056897	0.00059479	2.24491	3.22564	9.56589
200	S2	186.964	186.965	175.732	11.2331	1684.97	0.0056905	0.000593482	2.24485	3.22659	9.58832
0.2	S1+PMP	0.1394	0.135533	0.1232	0.0123333	1.85	8.11688	0.540541	-0.909389	0.267172	15.0162
0.2	S1+PMP	0.1351	0.135533	0.1253	0.0102333	1.535	7.98085	0.651466	-0.902049	0.186108	12.2506		S1+PMP	SUMMARY OUTPUT												SUMMARY OUTPUT										SUMMARY OUTPUT
0.2	S1+PMP	0.1321	0.135533	0.1245	0.0110333	1.655	8.03213	0.60423	-0.904831	0.218798	13.2932
0.5	S1+PMP	0.4123	0.411	0.1436	0.2674	40.11	6.96379	0.0249314	-0.842846	1.60325	279.318			Regression Statistics												Regression Statistics										Regression Statistics
0.5	S1+PMP	0.4102	0.411	0.2435	0.1675	25.125	4.10678	0.039801	-0.613501	1.40011	103.183			Multiple R	0.735631											Multiple R	0.842229									Multiple R	0.869736
0.5	S1+PMP	0.4105	0.411	0.2431	0.1679	25.185	4.11353	0.0397062	-0.614215	1.40114	103.599			R Square	0.541153											R Square	0.709349									R Square	0.756441
1	S1+PMP	0.8633	0.866733	0.6734	0.193333	29	1.485	0.0344828	-0.171727	1.4624	43.065			Adjusted R Square	0.50667											Adjusted R Square	0.698969									Adjusted R Square	0.747073
1	S1+PMP	0.8734	0.866733	0.6725	0.194233	29.135	1.48699	0.034323	-0.172308	1.46442	43.3234			Standard Error	378.989											Standard Error	0.099591									Standard Error	0.433521
1	S1+PMP	0.8635	0.866733	0.6728	0.193933	29.09	1.48633	0.0343761	-0.172114	1.46374	43.2372			Observations	30											Observations	30									Observations	28
2	S1+PMP	1.4621	1.4689	1.0253	0.4436	66.54	0.975324	0.0150286	0.010851	1.82308	64.8981
2	S1+PMP	1.4822	1.4689	1.0154	0.4535	68.025	0.984834	0.0147005	0.00663716	1.83267	66.9933			ANOVA												ANOVA										ANOVA
2	S1+PMP	1.4624	1.4689	1.1255	0.3434	51.51	0.888494	0.0194137	0.0513455	1.71189	45.7663				df	SS	MS	F	Significance F								df	SS	MS	F	Significance F						df	SS	MS	F	Significance F
5	S1+PMP	3.9611	3.99483	1.6123	2.38253	357.38	0.620232	0.00279814	0.207446	2.55313	221.659			Regression	1	4.9125e+06	4.9125e+06	34.2019	2.75515e-06							Regression	1	0.677777	0.677777	68.3355	5.37655e-09					Regression	1	15.1762	15.1762	80.7502	1.87019e-09
5	S1+PMP	4.0619	3.99483	1.6124	2.38243	357.365	0.620194	0.00279826	0.207473	2.55311	221.635			Residual	29	4.16534e+06	143632									Residual	28	0.277714	0.00991837							Residual	26	4.88644	0.18794
5	S1+PMP	3.9615	3.99483	2.6125	1.38233	207.35	0.382775	0.00482276	0.417056	2.3167	79.3684			Total	30	9.07784e+06										Total	29	0.955491								Total	27	20.0626
10	S1+PMP	8.9314	8.99157	7.4362	1.55537	233.305	0.134477	0.00428623	0.871351	2.36792	31.3742
10	S1+PMP	9.0116	8.99157	6.4359	2.55567	383.35	0.155378	0.00260858	0.808609	2.5836	59.5643				Coefficients	Standard Error	t Stat	P-value	Lower 95%	Upper 95%	Lower 95.0%	Upper 95.0%					Coefficients	Standard Error	t Stat	P-value	Lower 95%	Upper 95%	Lower 95.0%	Upper 95.0%			Coefficients	Standard Error	t Stat	P-value	Lower 95%	Upper 95%	Lower 95.0%	Upper 95.0%
10	S1+PMP	9.0317	8.99157	7.4358	1.55577	233.365	0.134485	0.00428513	0.871328	2.36804	31.384			Intercept	0	#N/A	#N/A	#N/A	#N/A	#N/A	#N/A	#N/A				Intercept	-0.0259417	0.021414	-1.21144	0.235853	-0.0698063	0.0179229	-0.0698063	0.0179229		Intercept	1.65867	0.0931437	17.8076	4.36626e-16	1.46721	1.85013	1.46721	1.85013
20	S1+PMP	17.5678	17.456	14.3223	3.13373	470.06	0.0698212	0.00212739	1.15601	2.67215	32.8201			X Variable 1	6.0384	1.03252	5.84824	2.41725e-06	3.92667	8.15013	3.92667	8.15013				X Variable 1	0.057262	0.00692697	8.26653	5.37655e-09	0.0430727	0.0714512	0.0430727	0.0714512		X Variable 1	0.701291	0.0780416	8.98611	1.87019e-09	0.540874	0.861708	0.540874	0.861708
20	S1+PMP	17.9002	17.456	14.3722	3.08383	462.575	0.0695788	0.00216181	1.15752	2.66518	32.1854
20	S1+PMP	16.9001	17.456	15.3921	2.06393	309.59	0.0649684	0.00323008	1.1873	2.49079	20.1136															Csm	-38.5479				-14.3253	55.7947
50	S1+PMP	47.6514	47.4376	47.6271	-0.189467	-28.42	0.0209964	-0.0351865	1.66877	2.07719	-0.596719															b	-0.453036				-1.62066	0.25084
50	S1+PMP	47.6574	47.4376	47.6312	-0.193567	-29.035	0.0209946	-0.0344412	1.91778	3.16043	-0.609579
50	S1+PMP	47.0041	47.4376	46.6413	0.796333	119.45	0.0214402	0.0083717	1.91784	3.15989	2.56103
100	S1+PMP	92.3645	92.3981	82.7522	9.64587	1446.88	0.0120843	0.000691142	1.91799	3.15862	17.4845
100	S1+PMP	92.3648	92.3981	82.7642	9.63387	1445.08	0.0120825	0.000692003	2.27539	2.87787	17.4602
100	S1+PMP	92.4649	92.3981	82.7923	9.60577	1440.87	0.0120784	0.000694028	2.27542	2.87666	17.4034
200	S1+PMP	193.965	193.565	188.532	5.03243	754.865	0.00530413	0.00132474	2.27543	2.8762	4.0039
200	S1+PMP	192.965	193.565	188.546	5.01843	752.765	0.00530374	0.00132844			3.99247
200	S1+PMP	193.764	193.565	188.552	5.01313	751.97	0.00530359	0.00132984			3.98814
0.2	S1+WMP	0.1531	0.153667	0.1403	0.0133667	2.005	7.12758	0.498753	-0.852942	0.302114	14.2908
0.2	S1+WMP	0.1528	0.153667	0.1321	0.0215667	3.235	7.57002	0.309119	-0.879097	0.509874	24.489		S1+WMP	SUMMARY OUTPUT												SUMMARY OUTPUT										SUMMARY OUTPUT
0.2	S1+WMP	0.1551	0.153667	0.1416	0.0120667	1.81	7.06215	0.552486	-0.848937	0.257679	12.7825
0.5	S1+WMP	0.4003	0.410333	0.2913	0.119033	17.855	3.43289	0.0560067	-0.53566	1.25176	61.2942			Regression Statistics												Regression Statistics										Regression Statistics
0.5	S1+WMP	0.4202	0.410333	0.2923	0.118033	17.705	3.42114	0.0564812	-0.534171	1.2481	60.5713			Multiple R	0.642783											Multiple R	0.901591									Multiple R	0.923344
0.5	S1+WMP	0.4105	0.410333	0.2965	0.113833	17.075	3.37268	0.0585652	-0.527975	1.23236	57.5885			R Square	0.41317											R Square	0.812866									R Square	0.852565
1	S1+WMP	0.9133	0.9164	0.7848	0.1316	19.74	1.27421	0.0506586	-0.105241	1.29535	25.1529			Adjusted R Square	0.378688											Adjusted R Square	0.806182									Adjusted R Square	0.8473
1	S1+WMP	0.9234	0.9164	0.7843	0.1321	19.815	1.27502	0.0504668	-0.105518	1.29699	25.2646			Standard Error	364.036											Standard Error	0.0605589									Standard Error	0.303698
1	S1+WMP	0.9125	0.9164	0.7812	0.1352	20.28	1.28008	0.0493097	-0.107238	1.30707	25.9601			Observations	30											Observations	30									Observations	30
2	S1+WMP	1.9321	1.91557	1.6691	0.246467	36.97	0.599125	0.027049	0.222482	1.56785	22.1497
2	S1+WMP	1.9022	1.91557	1.6778	0.237767	35.665	0.596019	0.0280387	0.22474	1.55224	21.257			ANOVA												ANOVA										ANOVA
2	S1+WMP	1.9124	1.91557	1.6689	0.246667	37	0.599197	0.027027	0.22243	1.5682	22.1703				df	SS	MS	F	Significance F								df	SS	MS	F	Significance F						df	SS	MS	F	Significance F
5	S1+WMP	4.0612	4.06137	3.6201	0.441267	66.19	0.276235	0.015108	0.558721	1.82079	18.284			Regression	1	2.70585e+06	2.70585e+06	20.4181	0.000103277							Regression	1	0.446046	0.446046	121.625	1.06255e-11					Regression	1	14.9337	14.9337	161.914	3.69025e-13
5	S1+WMP	4.0614	4.06137	3.6201	0.441267	66.19	0.276235	0.015108	0.558721	1.82079	18.284			Residual	29	3.84314e+06	132522									Residual	28	0.102687	0.00366739							Residual	28	2.58251	0.0922324
5	S1+WMP	4.0615	4.06137	3.6187	0.442667	66.4	0.276342	0.0150602	0.558553	1.82217	18.3491			Total	30	6.54899e+06										Total	29	0.548733								Total	29	17.5162
10	S1+WMP	8.8315	8.8316	8.6781	0.1535	23.025	0.115233	0.0434311	0.938425	1.3622	2.65323
10	S1+WMP	8.8316	8.8316	7.9994	0.8322	124.83	0.125009	0.00801089	0.903057	2.09632	15.6049				Coefficients	Standard Error	t Stat	P-value	Lower 95%	Upper 95%	Lower 95.0%	Upper 95.0%					Coefficients	Standard Error	t Stat	P-value	Lower 95%	Upper 95%	Lower 95.0%	Upper 95.0%			Coefficients	Standard Error	t Stat	P-value	Lower 95%	Upper 95%	Lower 95.0%	Upper 95.0%
10	S1+WMP	8.8317	8.8316	8.6254	0.2062	30.93	0.115937	0.0323311	0.935779	1.49038	3.58592			Intercept	0	#N/A	#N/A	#N/A	#N/A	#N/A	#N/A	#N/A				Intercept	-0.00717794	0.012818	-0.559988	0.579941	-0.0334345	0.0190786	-0.0334345	0.0190786		Intercept	1.32337	0.0685032	19.3184	1.00519e-17	1.18305	1.4637	1.18305	1.4637
20	S1+WMP	17.9031	17.6532	16.5562	1.09703	164.555	0.0604003	0.006077	1.21896	2.21631	9.93918			X Variable 1	4.58452	1.01458	4.51864	9.64365e-05	2.50947	6.65956	2.50947	6.65956				X Variable 1	0.0548741	0.00497572	11.0284	1.06255e-11	0.0446818	0.0650664	0.0446818	0.0650664		X Variable 1	0.70616	0.0554959	12.7246	3.69025e-13	0.592482	0.819838	0.592482	0.819838
20	S1+WMP	17.9002	17.6532	15.9694	1.68383	252.575	0.0626198	0.00395922	1.20329	2.40239	15.8162
20	S1+WMP	17.1564	17.6532	15.8716	1.78163	267.245	0.0630056	0.00374188	1.20062	2.42691	16.8379															Csm	-139.316				-29.9092	52.4147
50	S1+WMP	47.6514	47.3221	45.8456	1.47653	221.48	0.0218123	0.00451508	1.6613	2.34533	4.831															b	-0.130808				-0.74828	0.293218
50	S1+WMP	47.6574	47.3221	45.8452	1.47693	221.54	0.0218125	0.00451386	1.66129	2.34545	4.83235
50	S1+WMP	46.6576	47.3221	45.8453	1.47683	221.525	0.0218125	0.00451416	1.66129	2.34542	4.83201
100	S1+WMP	88.2645	89.5981	82.1236	7.47447	1121.17	0.0121768	0.000891925	1.91447	3.04967	13.6522
100	S1+WMP	89.2648	89.5981	80.1238	9.47427	1421.14	0.0124807	0.00070366	1.90376	3.15264	17.7368
100	S1+WMP	91.2649	89.5981	79.1239	10.4742	1571.12	0.0126384	0.000636487	1.89831	3.19621	19.8565
200	S1+WMP	187.965	186.965	184.295	2.67003	400.505	0.00542609	0.00249685	2.26551	2.60261	2.17318
200	S1+WMP	185.965	186.965	184.365	2.59993	389.99	0.00542403	0.00256417	2.26568	2.59105	2.11532
200	S1+WMP	186.964	186.965	184.422	2.54313	381.47	0.00542236	0.00262144	2.26581	2.58146	2.06847
0.2	S2+PMP	0.1601	0.157033	0.1462	0.0108333	1.625	6.83995	0.615385	-0.835053	0.210853	11.1149
0.2	S2+PMP	0.1501	0.157033	0.1466	0.0104333	1.565	6.82128	0.638978	-0.833866	0.194514	10.6753		S2+PMP	SUMMARY OUTPUT												SUMMARY OUTPUT										SUMMARY OUTPUT
0.2	S2+PMP	0.1609	0.157033	0.1469	0.0101333	1.52	6.80735	0.657895	-0.832978	0.181844	10.3472
0.5	S2+PMP	0.4103	0.410333	0.1577	0.252633	37.895	6.34115	0.0263887	-0.802168	1.57858	240.298			Regression Statistics												Regression Statistics										Regression Statistics
0.5	S2+PMP	0.4102	0.410333	0.1578	0.252533	37.88	6.33714	0.0263992	-0.801893	1.57841	240.051			Multiple R	0.661766											Multiple R	0.688056									Multiple R	0.84597
0.5	S2+PMP	0.4105	0.410333	0.1581	0.252233	37.835	6.32511	0.0264306	-0.801068	1.57789	239.311			R Square	0.437934											R Square	0.473421									R Square	0.715665
1	S2+PMP	0.8733	0.8834	0.8522	0.0312	4.68	1.17343	0.213675	-0.0694585	0.670246	5.49167			Adjusted R Square	0.403452											Adjusted R Square	0.454614									Adjusted R Square	0.70551
1	S2+PMP	0.9134	0.8834	0.8524	0.031	4.65	1.17316	0.215054	-0.0693566	0.667453	5.45519			Standard Error	513.749											Standard Error	0.144805									Standard Error	0.517528
1	S2+PMP	0.8635	0.8834	0.8526	0.0308	4.62	1.17288	0.21645	-0.0692547	0.664642	5.41872			Observations	30											Observations	30									Observations	30
2	S2+PMP	1.9021	1.9089	1.4259	0.483	72.45	0.701311	0.0138026	0.154089	1.86004	50.81
2	S2+PMP	1.9122	1.9089	1.4251	0.4838	72.57	0.701705	0.0137798	0.153845	1.86076	50.9227			ANOVA												ANOVA										ANOVA
2	S2+PMP	1.9124	1.9089	1.4257	0.4832	72.48	0.70141	0.0137969	0.154028	1.86022	50.8382				df	SS	MS	F	Significance F								df	SS	MS	F	Significance F						df	SS	MS	F	Significance F
5	S2+PMP	4.0612	4.0947	2.6238	1.4709	220.635	0.381127	0.00453237	0.418931	2.34367	84.0899			Regression	1	5.96379e+06	5.96379e+06	22.5954	5.44146e-05							Regression	1	0.527846	0.527846	25.1734	2.64515e-05					Regression	1	18.8757	18.8757	70.4753	3.93711e-09
5	S2+PMP	4.0614	4.0947	2.6157	1.479	221.85	0.382307	0.00450755	0.417588	2.34606	84.8148			Residual	29	7.65421e+06	263938									Residual	28	0.587115	0.0209684							Residual	28	7.49938	0.267835
5	S2+PMP	4.1615	4.0947	2.6168	1.4779	221.685	0.382146	0.00451091	0.417771	2.34574	84.7161			Total	30	1.3618e+07										Total	29	1.11496								Total	29	26.3751
10	S2+PMP	8.8315	8.89827	6.2362	2.66207	399.31	0.160354	0.00250432	0.79492	2.60131	64.031
10	S2+PMP	8.8316	8.89827	6.2359	2.66237	399.355	0.160362	0.00250404	0.794899	2.60136	64.0413				Coefficients	Standard Error	t Stat	P-value	Lower 95%	Upper 95%	Lower 95.0%	Upper 95.0%					Coefficients	Standard Error	t Stat	P-value	Lower 95%	Upper 95%	Lower 95.0%	Upper 95.0%			Coefficients	Standard Error	t Stat	P-value	Lower 95%	Upper 95%	Lower 95.0%	Upper 95.0%
10	S2+PMP	9.0317	8.89827	6.2358	2.66247	399.37	0.160364	0.00250394	0.794892	2.60138	64.0447			Intercept	0	#N/A	#N/A	#N/A	#N/A	#N/A	#N/A	#N/A				Intercept	0.00843401	0.0311015	0.271177	0.788244	-0.0552746	0.0721426	-0.0552746	0.0721426		Intercept	1.55319	0.112332	13.8268	4.90944e-14	1.32309	1.7833	1.32309	1.7833
20	S2+PMP	16.9001	16.9001	13.5623	3.33783	500.675	0.0737338	0.0019973	1.13233	2.69956	36.9167			X Variable 1	6.8155	1.4338	4.75346	5.03153e-05	3.88306	9.74794	3.88306	9.74794				X Variable 1	0.0523883	0.0104415	5.01731	2.64515e-05	0.0309998	0.0737768	0.0309998	0.0737768		X Variable 1	0.773052	0.0920853	8.39495	3.93711e-09	0.584424	0.961681	0.584424	0.961681
20	S2+PMP	16.9002	16.9001	13.5622	3.33793	500.69	0.0737343	0.00199724	1.13233	2.69957	36.9181
20	S2+PMP	16.9001	16.9001	13.5621	3.33803	500.705	0.0737349	0.00199718	1.13233	2.69958	36.9194															Csm	118.568				-18.0915	13.8614
50	S2+PMP	46.6514	46.3221	43.5871	2.73503	410.255	0.0229426	0.00243751	1.63936	2.61305	9.4123															b	0.16099				-1.78306	0.97785
50	S2+PMP	45.6574	46.3221	43.5912	2.73093	409.64	0.0229404	0.00244117	1.6394	2.6124	9.39731
50	S2+PMP	46.6576	46.3221	43.5913	2.73083	409.625	0.0229404	0.00244126	1.6394	2.61239	9.39694
100	S2+PMP	91.2645	90.9314	78.4422	12.4892	1873.38	0.0127482	0.000533795	1.89455	3.27263	23.8823
100	S2+PMP	90.2648	90.9314	78.442	12.4894	1873.41	0.0127483	0.000533786	1.89455	3.27263	23.8827
100	S2+PMP	91.2649	90.9314	78.4423	12.4891	1873.36	0.0127482	0.000533799	1.89455	3.27262	23.8821
200	S2+PMP	189.965	189.965	185.752	4.21243	631.865	0.00538351	0.00158262	2.26893	2.80062	3.40165
200	S2+PMP	188.965	189.965	185.776	4.18843	628.265	0.00538282	0.00159169	2.26899	2.79814	3.38184
200	S2+PMP	190.964	189.965	185.782	4.18313	627.47	0.00538266	0.0015937	2.269	2.79759	3.37746
0.2	S2+WMP	0.1501	0.153667	0.1336	0.0200667	3.01	7.48503	0.332226	-0.874194	0.478566	22.5299
0.2	S2+WMP	0.1542	0.153667	0.1346	0.0190667	2.86	7.42942	0.34965	-0.870955	0.456366	21.2481		S2+WMP	SUMMARY OUTPUT												SUMMARY OUTPUT										SUMMARY OUTPUT
0.2	S2+WMP	0.1567	0.153667	0.1348	0.0188667	2.83	7.4184	0.353357	-0.87031	0.451786	20.9941
0.5	S2+WMP	0.4103	0.406667	0.2745	0.132167	19.825	3.64299	0.0504414	-0.561458	1.29721	72.2222			Regression Statistics												Regression Statistics										Regression Statistics
0.5	S2+WMP	0.3992	0.406667	0.2746	0.132067	19.81	3.64166	0.0504796	-0.561299	1.29688	72.1413			Multiple R	0.914813											Multiple R	0.887542									Multiple R	0.911472
0.5	S2+WMP	0.4105	0.406667	0.2647	0.141967	21.295	3.77786	0.0469594	-0.577246	1.32828	80.4496			R Square	0.836883											R Square	0.787731									R Square	0.830782
1	S2+WMP	0.9133	0.916733	0.6752	0.241533	36.23	1.48104	0.0276014	-0.170568	1.55907	53.6582			Adjusted R Square	0.802401											Adjusted R Square	0.78015									Adjusted R Square	0.824738
1	S2+WMP	0.9134	0.916733	0.6816	0.235133	35.27	1.46714	0.0283527	-0.16647	1.54741	51.7459			Standard Error	376.595											Standard Error	0.0486378									Standard Error	0.420516
1	S2+WMP	0.9235	0.916733	0.6946	0.222133	33.32	1.43968	0.030012	-0.158265	1.5227	47.9701			Observations	30											Observations	30									Observations	30
2	S2+WMP	1.9021	1.91223	1.8421	0.0701333	10.52	0.542859	0.095057	0.265313	1.02202	5.71087
2	S2+WMP	1.9122	1.91223	1.8523	0.0599333	8.99	0.539869	0.111235	0.267711	0.95376	4.85343			ANOVA												ANOVA										ANOVA
2	S2+WMP	1.9224	1.91223	1.8635	0.0487333	7.31	0.536625	0.136799	0.270329	0.863917	3.92273				df	SS	MS	F	Significance F								df	SS	MS	F	Significance F						df	SS	MS	F	Significance F
5	S2+WMP	3.9612	4.06137	3.8236	0.237767	35.665	0.261534	0.0280387	0.582472	1.55224	9.3276			Regression	1	2.11016e+07	2.11016e+07	148.787	1.01193e-12							Regression	1	0.245809	0.245809	103.908	6.29335e-11					Regression	1	24.3088	24.3088	137.467	2.57094e-12
5	S2+WMP	4.0614	4.06137	3.8237	0.237667	35.65	0.261527	0.0280505	0.582484	1.55206	9.32343			Residual	29	4.1129e+06	141824									Residual	28	0.0662378	0.00236564							Residual	28	4.95135	0.176834
5	S2+WMP	4.1615	4.06137	3.8239	0.237467	35.62	0.261513	0.0280741	0.582507	1.55169	9.3151			Total	30	2.52145e+07										Total	29	0.312047								Total	29	29.2602
10	S2+WMP	9.0015	9.0126	5.5456	3.467	520.05	0.180323	0.00192289	0.743949	2.71605	93.777
10	S2+WMP	9.0316	9.0126	5.5458	3.4668	520.02	0.180317	0.001923	0.743964	2.71602	93.7683				Coefficients	Standard Error	t Stat	P-value	Lower 95%	Upper 95%	Lower 95.0%	Upper 95.0%					Coefficients	Standard Error	t Stat	P-value	Lower 95%	Upper 95%	Lower 95.0%	Upper 95.0%			Coefficients	Standard Error	t Stat	P-value	Lower 95%	Upper 95%	Lower 95.0%	Upper 95.0%
10	S2+WMP	9.0047	9.0126	5.5487	3.4639	519.585	0.180222	0.00192461	0.744191	2.71566	93.6409			Intercept	0	#N/A	#N/A	#N/A	#N/A	#N/A	#N/A	#N/A				Intercept	0.00308107	0.0103396	0.297987	0.767913	-0.0180986	0.0242608	-0.0180986	0.0242608		Intercept	1.47491	0.0931877	15.8273	1.69241e-15	1.28402	1.66579	1.28402	1.66579
20	S2+WMP	16.9001	17.2335	11.9652	5.26827	790.24	0.0835757	0.00126544	1.07792	2.89776	66.0449			X Variable 1	13.1164	1.0753	12.1978	6.08409e-13	10.9171	15.3156	10.9171	15.3156				X Variable 1	0.0393998	0.00386518	10.1935	6.29335e-11	0.0314824	0.0473173	0.0314824	0.0473173		X Variable 1	0.905904	0.077265	11.7246	2.57094e-12	0.747634	1.06417	0.747634	1.06417
20	S2+WMP	17.9002	17.2335	11.9655	5.26797	790.195	0.0835736	0.00126551	1.07793	2.89773	66.0394
20	S2+WMP	16.9001	17.2335	11.9653	5.26817	790.225	0.083575	0.00126546	1.07792	2.89775	66.0431															Csm	324.563				-55.2528	41.2188
50	S2+WMP	46.6514	46.9888	38.0871	8.9017	1335.26	0.0262556	0.000748921	1.58078	3.12556	35.0579															b	0.0782001				-0.574881	0.512725
50	S2+WMP	46.6574	46.9888	38.0912	8.8976	1334.64	0.0262528	0.000749266	1.58082	3.12536	35.038
50	S2+WMP	47.6576	46.9888	38.0913	8.8975	1334.63	0.0262527	0.000749274	1.58083	3.12536	35.0375
100	S2+WMP	94.2645	93.9314	86.0422	7.8892	1183.38	0.0116222	0.000845037	1.93471	3.07312	13.7535
100	S2+WMP	94.2648	93.9314	86.0442	7.8872	1183.08	0.0116219	0.000845251	1.93472	3.07301	13.7497
100	S2+WMP	93.2649	93.9314	86.0423	7.8891	1183.36	0.0116222	0.000845048	1.93471	3.07312	13.7533
200	S2+WMP	191.965	192.298	178.412	13.8858	2082.86	0.00560499	0.000480108	2.25142	3.31866	11.6744
200	S2+WMP	191.965	192.298	178.456	13.8418	2076.26	0.00560361	0.000481634	2.25153	3.31728	11.6346
200	S2+WMP	192.964	192.298	178.432	13.8665	2079.97	0.00560439	0.000480776	2.25147	3.31806	11.657
[truncated: 20 more columns]

## Sheet: pH12 0.0 M ionic strength
pH & ionic strength experiments																																															Linear constrained through 0
pH 2	accuracy	98.26		mass of solid	0.2 g	0.0002 kg									Kd												Langmuir										Freundlich										Solid type	Kd	lower 95
	precision	0.81		solution vol	30 mL	0.03 L																																									PMP	3.43586	1.86969
	detection limit	0.05											PMP		SUMMARY OUTPUT												SUMMARY OUTPUT										SUMMARY OUTPUT										WMP	7.64126	5.67965
OM ionic strength																																															S1	9.55357	7.49371
Dose (mg/L)	solidtype	initial target	average	actualconc Caq	Difference	Cs	1/Caq	1/Cs	logCaq	logCs	Kd				Regression Statistics												Regression Statistics										Regression Statistics										S2	16.3044	15.0775
0.2	PMP	0.1306	0.130567	0.1046	0.0259667	3.895	9.56023	0.256739	-0.980468	0.590507	37.2371				Multiple R	0.640116											Multiple R	0.808498									Multiple R	0.880714									S1+PMP	5.84228	3.39142
0.2	PMP	0.1305	0.130567	0.1056	0.0249667	3.745	9.4697	0.267023	-0.976336	0.573452	35.464				R Square	0.409748											R Square	0.653668									R Square	0.775657									S1+WMP	5.89171	3.18489
0.2	PMP	0.1306	0.130567	0.1058	0.0247667	3.715	9.4518	0.269179	-0.975514	0.569959	35.1134				Adjusted R Square	0.375265											Adjusted R Square	0.641299									Adjusted R Square	0.767645									S2+PMP	10.9196	7.42519
0.5	PMP	0.3952	0.3933	0.2345	0.1588	23.82	4.26439	0.0419815	-0.629857	1.37694	101.578				Standard Error	283.834											Standard Error	0.0537284									Standard Error	0.396386									S2+WMP	6.42838	3.0772
0.5	PMP	0.3853	0.3933	0.2366	0.1567	23.505	4.22654	0.0425441	-0.625985	1.37116	99.3449				Observations	30											Observations	30									Observations	30
0.5	PMP	0.3994	0.3933	0.2357	0.1576	23.64	4.24268	0.0423012	-0.62764	1.37365	100.297
1	PMP	0.8117	0.815133	0.7795	0.0356333	5.345	1.28287	0.187091	-0.108184	0.727948	6.85696				ANOVA												ANOVA										ANOVA
1	PMP	0.8218	0.815133	0.7796	0.0355333	5.33	1.28271	0.187617	-0.108128	0.726727	6.83684					df	SS	MS	F	Significance F								df	SS	MS	F	Significance F						df	SS	MS	F	Significance F
1	PMP	0.8119	0.815133	0.7786	0.0365333	5.48	1.28436	0.182482	-0.108686	0.738781	7.03827				Regression	1	1.62184e+06	1.62184e+06	20.1316	0.000112625							Regression	1	0.152557	0.152557	52.8474	6.49109e-08					Regression	1	15.2108	15.2108	96.8092	1.37504e-10
2	PMP	1.1486	1.11527	0.9023	0.212967	31.945	1.10828	0.0313038	-0.044649	1.5044	35.404				Residual	29	2.3363e+06	80561.9									Residual	28	0.0808288	0.00288674							Residual	28	4.39941	0.157122
2	PMP	1.1485	1.11527	0.9026	0.212667	31.9	1.10791	0.031348	-0.0445047	1.50379	35.3423				Total	30	3.95813e+06										Total	29	0.233386								Total	29	19.6102
2	PMP	1.0487	1.11527	0.9123	0.202967	30.445	1.09613	0.0328461	-0.0398623	1.48352	33.3717
5	PMP	3.8822	3.88243	2.8836	0.998833	149.825	0.346789	0.00667445	0.459935	2.17558	51.9576					Coefficients	Standard Error	t Stat	P-value	Lower 95%	Upper 95%	Lower 95.0%	Upper 95.0%					Coefficients	Standard Error	t Stat	P-value	Lower 95%	Upper 95%	Lower 95.0%	Upper 95.0%			Coefficients	Standard Error	t Stat	P-value	Lower 95%	Upper 95%	Lower 95.0%	Upper 95.0%
5	PMP	3.8826	3.88243	2.8837	0.998733	149.81	0.346777	0.00667512	0.45995	2.17554	51.9506				Intercept	0	#N/A	#N/A	#N/A	#N/A	#N/A	#N/A	#N/A				Intercept	0.0128818	0.0113434	1.13562	0.265743	-0.0103541	0.0361177	-0.0103541	0.0361177		Intercept	1.51766	0.0851969	17.8135	8.25392e-17	1.34314	1.69218	1.34314	1.69218
5	PMP	3.8825	3.88243	2.8739	1.00853	151.28	0.347959	0.00661026	0.458472	2.17978	52.6393				X Variable 1	3.43586	0.765767	4.48682	0.0001053	1.86969	5.00203	1.86969	5.00203				X Variable 1	0.0247322	0.00340213	7.26962	6.49109e-08	0.0177632	0.0317011	0.0177632	0.0317011		X Variable 1	0.681402	0.0692541	9.83916	1.37504e-10	0.539542	0.823263	0.539542	0.823263
10	PMP	8.1744	8.20767	6.2756	1.93207	289.81	0.159347	0.00345054	0.797655	2.46211	46.1804
10	PMP	8.1742	8.20767	6.4458	1.76187	264.28	0.15514	0.00378387	0.809277	2.42206	41.0003																Csm	77.6288				-96.58	27.6872
10	PMP	8.2744	8.20767	6.6487	1.55897	233.845	0.150405	0.00427634	0.822737	2.36893	35.1715																b	0.520853				-0.582896	1.13932
20	PMP	16.9926	16.9925	12.9652	4.0273	604.095	0.0771295	0.00165537	1.11278	2.78111	46.5936
20	PMP	16.8925	16.9925	13.9655	3.027	454.05	0.071605	0.0022024	1.14506	2.6571	32.5123
20	PMP	17.0924	16.9925	12.9653	4.0272	604.08	0.077129	0.00165541	1.11278	2.78109	46.5921
50	PMP	47.0152	46.7254	41.9965	4.7289	709.335	0.0238115	0.00140977	1.62321	2.85085	16.8903
50	PMP	47.0254	46.7254	41.9956	4.7298	709.47	0.023812	0.0014095	1.6232	2.85093	16.8939
50	PMP	46.1356	46.7254	41.9977	4.7277	709.155	0.0238108	0.00141013	1.62323	2.85074	16.8856
100	PMP	92.4332	93.4735	91.7456	1.72793	259.19	0.0108997	0.00385817	1.96259	2.41362	2.82509
100	PMP	93.8436	93.4735	90.7563	2.71723	407.585	0.0110185	0.00245348	1.95788	2.61022	4.49098
100	PMP	94.1438	93.4735	88.7554	4.71813	707.72	0.0112669	0.00141299	1.94819	2.84986	7.97382
200	PMP	191.793	191.461	188.746	2.71543	407.315	0.00529813	0.0024551	2.27588	2.60993	2.15801
200	PMP	191.795	191.461	188.747	2.71453	407.18	0.0052981	0.00245592	2.27588	2.60979	2.15728
200	PMP	190.796	191.461	188.747	2.71443	407.165	0.0052981	0.00245601	2.27588	2.60977	2.1572
0.2	WMP	0.1501	0.150667	0.1139	0.0367667	5.515	8.77963	0.181324	-0.943476	0.741546	48.4197
0.2	WMP	0.1508	0.150667	0.1143	0.0363667	5.455	8.74891	0.183318	-0.941954	0.736795	47.7253		WMP		SUMMARY OUTPUT												SUMMARY OUTPUT										SUMMARY OUTPUT
0.2	WMP	0.1511	0.150667	0.1146	0.0360667	5.41	8.726	0.184843	-0.940815	0.733197	47.2077
0.5	WMP	0.3803	0.387	0.2444	0.1426	21.39	4.09165	0.0467508	-0.611899	1.33021	87.5205				Regression Statistics												Regression Statistics										Regression Statistics
0.5	WMP	0.3902	0.387	0.2446	0.1424	21.36	4.08831	0.0468165	-0.611544	1.3296	87.3262				Multiple R	0.828489											Multiple R	0.916207									Multiple R	0.926797
0.5	WMP	0.3905	0.387	0.2445	0.1425	21.375	4.08998	0.0467836	-0.611721	1.32991	87.4233				R Square	0.686394											R Square	0.839436									R Square	0.858952
1	WMP	0.8133	0.8464	0.7652	0.0812	12.18	1.30685	0.0821018	-0.116225	1.08565	15.9174				Adjusted R Square	0.651911											Adjusted R Square	0.833701									Adjusted R Square	0.853915
1	WMP	0.8234	0.8464	0.7659	0.0805	12.075	1.30565	0.0828157	-0.115828	1.08189	15.7658				Standard Error	337.379											Standard Error	0.0226156									Standard Error	0.297039
1	WMP	0.9025	0.8464	0.7716	0.0748	11.22	1.29601	0.0891266	-0.112608	1.04999	14.5412				Observations	30											Observations	30									Observations	30
2	WMP	1.5121	1.4789	1.1932	0.2857	42.855	0.838082	0.0233345	0.0767132	1.632	35.916
2	WMP	1.4122	1.4789	1.0934	0.3855	57.825	0.914578	0.0172936	0.0387791	1.76212	52.8855				ANOVA												ANOVA										ANOVA
2	WMP	1.5124	1.4789	1.0933	0.3856	57.84	0.914662	0.0172891	0.0387393	1.76223	52.9041					df	SS	MS	F	Significance F								df	SS	MS	F	Significance F						df	SS	MS	F	Significance F
5	WMP	3.0612	3.06137	2.8641	0.197267	29.59	0.34915	0.0337952	0.456988	1.47114	10.3313				Regression	1	7.22475e+06	7.22475e+06	63.4728	1.12145e-08							Regression	1	0.0748708	0.0748708	146.385	1.227e-12					Regression	1	15.0449	15.0449	170.514	1.97826e-13
5	WMP	3.0614	3.06137	2.7643	0.297067	44.56	0.361755	0.0224417	0.441585	1.64895	16.1198				Residual	29	3.30091e+06	113824									Residual	28	0.014321	0.000511465							Residual	28	2.4705	0.0882323
5	WMP	3.0615	3.06137	2.8644	0.196967	29.545	0.349113	0.0338467	0.457034	1.47048	10.3146				Total	30	1.05257e+07										Total	29	0.0891918								Total	29	17.5154
10	WMP	8.8315	8.8316	6.9456	1.886	282.9	0.143976	0.00353482	0.84171	2.45163	40.7308
10	WMP	8.8316	8.8316	6.9458	1.8858	282.87	0.143972	0.00353519	0.841722	2.45159	40.7253					Coefficients	Standard Error	t Stat	P-value	Lower 95%	Upper 95%	Lower 95.0%	Upper 95.0%					Coefficients	Standard Error	t Stat	P-value	Lower 95%	Upper 95%	Lower 95.0%	Upper 95.0%			Coefficients	Standard Error	t Stat	P-value	Lower 95%	Upper 95%	Lower 95.0%	Upper 95.0%
10	WMP	8.8317	8.8316	6.9487	1.8829	282.435	0.143912	0.00354064	0.841904	2.45092	40.6457				Intercept	0	#N/A	#N/A	#N/A	#N/A	#N/A	#N/A	#N/A				Intercept	0.0090035	0.00478275	1.88249	0.070199	-0.000793525	0.0188005	-0.000793525	0.0188005		Intercept	1.47895	0.0646897	22.8622	1.18216e-19	1.34644	1.61146	1.34644	1.61146
20	WMP	16.9031	17.0199	15.9978	1.0221	153.315	0.0625086	0.00652252	1.20406	2.18558	9.58351				X Variable 1	7.64126	0.959116	7.96698	8.71134e-09	5.67965	9.60288	5.67965	9.60288				X Variable 1	0.0186805	0.00154397	12.099	1.227e-12	0.0155178	0.0218432	0.0155178	0.0218432		X Variable 1	0.687071	0.0526164	13.0581	1.97826e-13	0.579291	0.794851	0.579291	0.794851
20	WMP	17.0002	17.0199	15.9975	1.0224	153.36	0.0625098	0.00652061	1.20405	2.18571	9.5865
20	WMP	17.1564	17.0199	15.9976	1.0223	153.345	0.0625094	0.00652124	1.20405	2.18567	9.5855																Csm	111.068				-1260.2	53.19
50	WMP	47.6514	47.3221	46.2234	1.09873	164.81	0.0216341	0.00606759	1.66486	2.21698	3.56551																b	0.481973				-0.0511364	0.860705
50	WMP	47.6574	47.3221	46.2362	1.08593	162.89	0.0216281	0.00613911	1.66498	2.21189	3.523
50	WMP	46.6576	47.3221	46.3465	0.975633	146.345	0.0215766	0.00683317	1.66602	2.16538	3.15763
100	WMP	88.2645	89.5981	82.0022	7.59587	1139.38	0.0121948	0.00087767	1.91383	3.05667	13.8945
100	WMP	89.2648	89.5981	79.0042	10.5939	1589.08	0.0126576	0.000629295	1.89765	3.20115	20.1139
100	WMP	91.2649	89.5981	78.0023	11.5958	1739.36	0.0128201	0.000574922	1.89211	3.24039	22.2989
200	WMP	187.965	186.965	178.792	8.17243	1225.86	0.00559308	0.000815751	2.25235	3.08844	6.85636
200	WMP	185.965	186.965	181.756	5.20843	781.265	0.00550187	0.00127998	2.25949	2.8928	4.29842
200	WMP	186.964	186.965	179.772	7.19313	1078.97	0.00556261	0.00092681	2.25472	3.03301	6.00189
0.2	S1	0.1366	0.135567	0.1062	0.0293667	4.405	9.4162	0.227015	-0.973875	0.643946	41.4783
0.2	S1	0.1375	0.135567	0.1061	0.0294667	4.42	9.42507	0.226244	-0.974285	0.645422	41.6588		S1		SUMMARY OUTPUT												SUMMARY OUTPUT										SUMMARY OUTPUT
0.2	S1	0.1326	0.135567	0.1167	0.0188667	2.83	8.56898	0.353357	-0.932929	0.451786	24.2502
0.5	S1	0.3952	0.3753	0.2567	0.1186	17.79	3.8956	0.0562114	-0.590574	1.25018	69.3027				Regression Statistics												Regression Statistics										Regression Statistics
0.5	S1	0.3653	0.3753	0.2568	0.1185	17.775	3.89408	0.0562588	-0.590405	1.24981	69.2173				Multiple R	0.869631											Multiple R	0.903486									Multiple R	0.899467
0.5	S1	0.3654	0.3753	0.2769	0.0984	14.76	3.61141	0.0677507	-0.557677	1.16909	53.3044				R Square	0.756258											R Square	0.816286									R Square	0.809041
1	S1	0.8417	0.8418	0.7679	0.0739	11.085	1.30225	0.090212	-0.114695	1.04474	14.4355				Adjusted R Square	0.721776											Adjusted R Square	0.809725									Adjusted R Square	0.802221
1	S1	0.8418	0.8418	0.7681	0.0737	11.055	1.30191	0.0904568	-0.114582	1.04356	14.3927				Standard Error	358.694											Standard Error	0.0359689									Standard Error	0.413747
1	S1	0.8419	0.8418	0.7682	0.0736	11.04	1.30174	0.0905797	-0.114526	1.04297	14.3713				Observations	30											Observations	30									Observations	30
2	S1	1.4486	1.48193	1.0456	0.436333	65.45	0.956389	0.0152788	0.0193656	1.81591	62.5956
2	S1	1.4485	1.48193	1.0457	0.436233	65.435	0.956297	0.0152823	0.0194071	1.81581	62.5753				ANOVA												ANOVA										ANOVA
2	S1	1.5487	1.48193	1.0558	0.426133	63.92	0.947149	0.0156446	0.0235817	1.80564	60.5418					df	SS	MS	F	Significance F								df	SS	MS	F	Significance F						df	SS	MS	F	Significance F
5	S1	3.8822	3.88243	3.1957	0.686733	103.01	0.31292	0.0097078	0.504566	2.01288	32.2339				Regression	1	1.15767e+07	1.15767e+07	89.9784	3.04712e-10							Regression	1	0.160958	0.160958	124.411	8.19105e-12					Regression	1	20.3076	20.3076	118.628	1.41353e-11
5	S1	3.8826	3.88243	3.0262	0.856233	128.435	0.330447	0.00778604	0.480898	2.10868	42.441				Residual	29	3.73118e+06	128661									Residual	28	0.0362253	0.00129376							Residual	28	4.79323	0.171187
5	S1	3.8825	3.88243	3.2264	0.656033	98.405	0.309943	0.0101621	0.508718	1.99302	30.4999				Total	30	1.53079e+07										Total	29	0.197183								Total	29	25.1008
10	S1	8.7744	8.77433	8.6362	0.138133	20.72	0.115792	0.0482625	0.936323	1.31639	2.3992
10	S1	8.7742	8.77433	8.6372	0.137133	20.57	0.115778	0.0486145	0.936373	1.31323	2.38156					Coefficients	Standard Error	t Stat	P-value	Lower 95%	Upper 95%	Lower 95.0%	Upper 95.0%					Coefficients	Standard Error	t Stat	P-value	Lower 95%	Upper 95%	Lower 95.0%	Upper 95.0%			Coefficients	Standard Error	t Stat	P-value	Lower 95%	Upper 95%	Lower 95.0%	Upper 95.0%
10	S1	8.7744	8.77433	8.6376	0.136733	20.51	0.115773	0.0487567	0.936393	1.31197	2.3745				Intercept	0	#N/A	#N/A	#N/A	#N/A	#N/A	#N/A	#N/A				Intercept	0.00777312	0.00756353	1.02771	0.312883	-0.00772007	0.0232663	-0.00772007	0.0232663		Intercept	1.48063	0.0900861	16.4357	6.50011e-16	1.29609	1.66516	1.29609	1.66516
20	S1	16.7926	17.0925	11.6751	5.4174	812.61	0.0856524	0.0012306	1.06726	2.90988	69.602				X Variable 1	9.55357	1.00716	9.4857	2.15642e-10	7.49371	11.6134	7.49371	11.6134				X Variable 1	0.0265682	0.00238195	11.154	8.19105e-12	0.021689	0.0314474	0.021689	0.0314474		X Variable 1	0.802835	0.073711	10.8917	1.41353e-11	0.651845	0.953825	0.651845	0.953825
20	S1	17.2925	17.0925	11.6345	5.458	818.7	0.0859513	0.00122145	1.06575	2.91312	70.3683
20	S1	17.1924	17.0925	11.6958	5.3967	809.505	0.0855008	0.00123532	1.06803	2.90822	69.2133																Csm	128.649				-129.533	42.9806
50	S1	47.0152	46.7747	39.3378	7.43692	1115.54	0.0254208	0.000896428	1.59481	3.04748	28.3579																b	0.292572				-0.355944	0.739848
50	S1	47.1254	46.7747	39.3458	7.42892	1114.34	0.0254157	0.000897394	1.5949	3.04702	28.3217
50	S1	46.1836	46.7747	39.3568	7.41792	1112.69	0.0254086	0.000898725	1.59502	3.04637	28.2718
100	S1	92.4332	93.7402	86.2658	7.4744	1121.16	0.0115921	0.000891933	1.93584	3.04967	12.9966
100	S1	94.2436	93.7402	86.5465	7.1937	1079.06	0.0115545	0.000926737	1.93725	3.03304	12.4679
100	S1	94.5438	93.7402	86.6752	7.065	1059.75	0.0115373	0.000943619	1.93789	3.0252	12.2267
200	S1	190.793	191.128	181.712	9.4157	1412.36	0.0055032	0.000708037	2.25938	3.14994	7.77248
200	S1	190.795	191.128	180.756	10.3717	1555.76	0.00553231	0.000642775	2.25709	3.19194	8.60692
200	S1	191.796	191.128	182.732	8.3964	1259.46	0.00547251	0.000793991	2.26181	3.10018	6.8924
0.2	S2	0.1541	0.153333	0.1254	0.0279333	4.19	7.97448	0.238663	-0.901702	0.622214	33.4131
0.2	S2	0.1548	0.153333	0.1257	0.0276333	4.145	7.95545	0.241255	-0.900665	0.617525	32.9753		S2		SUMMARY OUTPUT												SUMMARY OUTPUT										SUMMARY OUTPUT
0.2	S2	0.1511	0.153333	0.1359	0.0174333	2.615	7.35835	0.382409	-0.866781	0.417472	19.2421
0.5	S2	0.3913	0.391333	0.3235	0.0678333	10.175	3.09119	0.0982801	-0.490126	1.00753	31.4529				Regression Statistics												Regression Statistics										Regression Statistics
0.5	S2	0.3922	0.391333	0.3236	0.0677333	10.16	3.09023	0.0984252	-0.489991	1.00689	31.3968				Multiple R	0.98093											Multiple R	0.535552									Multiple R	0.867839
0.5	S2	0.3905	0.391333	0.1237	0.267633	40.145	8.08407	0.0249097	-0.90763	1.60363	324.535				R Square	0.962224											R Square	0.286816									R Square	0.753145
1	S2	0.8253	0.8504	0.1278	0.7226	108.39	7.82473	0.00922594	-0.893469	2.03499	848.122				Adjusted R Square	0.927741											Adjusted R Square	0.261345									Adjusted R Square	0.744329
1	S2	0.8234	0.8504	0.1288	0.7216	108.24	7.76398	0.00923873	-0.890084	2.03439	840.373				Standard Error	199.957											Standard Error	0.0880604									Standard Error	0.466943
1	S2	0.9025	0.8504	0.8299	0.0205	3.075	1.20496	0.325203	-0.0809742	0.487845	3.70527				Observations	30											Observations	30									Observations	30
2	S2	1.4121	1.41223	1.1311	0.281133	42.17	0.884095	0.0237135	0.053501	1.625	37.2823
2	S2	1.4122	1.41223	1.1523	0.259933	38.99	0.86783	0.0256476	0.0615656	1.59095	33.8367				ANOVA												ANOVA										ANOVA
2	S2	1.4124	1.41223	1.1615	0.250733	37.61	0.860956	0.0265887	0.0650192	1.5753	32.3805					df	SS	MS	F	Significance F								df	SS	MS	F	Significance F						df	SS	MS	F	Significance F
5	S2	3.1612	3.16137	2.9236	0.237767	35.665	0.342044	0.0280387	0.465918	1.55224	12.199				Regression	1	2.95346e+07	2.95346e+07	738.683	1.14185e-21							Regression	1	0.0873214	0.0873214	11.2605	0.0022894					Regression	1	18.6262	18.6262	85.427	5.31612e-10
5	S2	3.0614	3.16137	2.9237	0.237667	35.65	0.342032	0.0280505	0.465933	1.55206	12.1935				Residual	29	1.1595e+06	39982.8									Residual	28	0.21713	0.00775464							Residual	28	6.10501	0.218036
5	S2	3.2615	3.16137	2.9239	0.237467	35.62	0.342009	0.0280741	0.465963	1.55169	12.1824				Total	30	3.06941e+07										Total	29	0.304451								Total	29	24.7312
10	S2	8.8315	8.8316	6.4365	2.3951	359.265	0.155364	0.00278346	0.80865	2.55541	55.8168
10	S2	8.8316	8.8316	6.4364	2.3952	359.28	0.155366	0.00278334	0.808643	2.55543	55.82					Coefficients	Standard Error	t Stat	P-value	Lower 95%	Upper 95%	Lower 95.0%	Upper 95.0%					Coefficients	Standard Error	t Stat	P-value	Lower 95%	Upper 95%	Lower 95.0%	Upper 95.0%			Coefficients	Standard Error	t Stat	P-value	Lower 95%	Upper 95%	Lower 95.0%	Upper 95.0%
10	S2	8.8317	8.8316	6.4361	2.3955	359.325	0.155374	0.002783	0.808623	2.55549	55.8296				Intercept	0	#N/A	#N/A	#N/A	#N/A	#N/A	#N/A	#N/A				Intercept	0.0190643	0.0191408	0.996005	0.327778	-0.0201438	0.0582724	-0.0201438	0.0582724		Intercept	1.6146	0.0981914	16.4434	6.42288e-16	1.41346	1.81574	1.41346	1.81574
20	S2	16.9031	17.0199	14.2603	2.7596	413.94	0.0701248	0.00241581	1.15413	2.61694	29.0274				X Variable 1	16.3044	0.599896	27.1787	3.50306e-22	15.0775	17.5313	15.0775	17.5313				X Variable 1	0.0177879	0.00530084	3.35567	0.0022894	0.0069296	0.0286461	0.0069296	0.0286461		X Variable 1	0.734234	0.0794395	9.24268	5.31612e-10	0.571509	0.896958	0.571509	0.896958
20	S2	17.0002	17.0199	14.3265	2.6934	404.01	0.0698007	0.00247519	1.15614	2.60639	28.2002
20	S2	17.1564	17.0199	14.6512	2.3687	355.305	0.0682538	0.00281448	1.16587	2.5506	24.2509																Csm	52.454				-49.6431	17.1608
50	S2	47.1514	46.9888	45.1245	1.8643	279.645	0.0221609	0.00357596	1.65441	2.44661	6.19719																b	1.07176				-2.90692	2.03422
50	S2	47.3574	46.9888	45.1326	1.8562	278.43	0.0221569	0.00359157	1.65449	2.44472	6.16915
50	S2	46.4576	46.9888	45.1327	1.8561	278.415	0.0221569	0.00359176	1.65449	2.44469	6.16881
100	S2	88.4645	89.6314	79.1662	10.4652	1569.78	0.0126317	0.000637032	1.89854	3.19584	19.8289
100	S2	89.2648	89.6314	79.1663	10.4651	1569.76	0.0126316	0.000637038	1.89854	3.19583	19.8287
100	S2	91.1649	89.6314	79.1574	10.474	1571.1	0.0126331	0.000636497	1.89849	3.1962	19.8478
200	S2	187.765	186.861	168.712	18.1491	2722.37	0.00592725	0.000367328	2.22715	3.43495	16.1361
200	S2	185.965	186.861	168.756	18.1051	2715.76	0.0059257	0.00036822	2.22726	3.43389	16.0928
200	S2	186.855	186.861	168.732	18.1298	2719.47	0.00592657	0.000367719	2.2272	3.43448	16.1171
0.2	S1+PMP	0.1331	0.1346	0.1213	0.0133	1.995	8.24402	0.501253	-0.916139	0.299943	16.4468
0.2	S1+PMP	0.1335	0.1346	0.1212	0.0134	2.01	8.25083	0.497512	-0.916497	0.303196	16.5842		S1+PMP		SUMMARY OUTPUT												SUMMARY OUTPUT										SUMMARY OUTPUT
0.2	S1+PMP	0.1372	0.1346	0.1214	0.0132	1.98	8.23723	0.505051	-0.915781	0.296665	16.3097
0.5	S1+PMP	0.3945	0.3728	0.3713	0.0015	0.225	2.69324	4.44444	-0.430275	-0.647817	0.605979				Regression Statistics												Regression Statistics										Regression Statistics
0.5	S1+PMP	0.3615	0.3728	0.2723	0.1005	15.075	3.67242	0.066335	-0.564952	1.17826	55.3617				Multiple R	0.671145											Multiple R	0.265762									Multiple R	0.876114
0.5	S1+PMP	0.3624	0.3728	0.2765	0.0963	14.445	3.61664	0.0692281	-0.558305	1.15972	52.2423				R Square	0.450435											R Square	0.0706296									R Square	0.767576
1	S1+PMP	0.8427	0.843767	0.6448	0.198967	29.845	1.55087	0.0335064	-0.190575	1.47487	46.2857				Adjusted R Square	0.415952											Adjusted R Square	0.0374378									Adjusted R Square	0.759275
1	S1+PMP	0.8447	0.843767	0.6436	0.200167	30.025	1.55376	0.0333056	-0.191384	1.47748	46.6516				Standard Error	436.836											Standard Error	0.798403									Standard Error	0.470285
1	S1+PMP	0.8439	0.843767	0.6444	0.199367	29.905	1.55183	0.0334392	-0.190844	1.47574	46.4075				Observations	30											Observations	30									Observations	30
2	S1+PMP	1.4586	1.51727	0.8691	0.648167	97.225	1.15062	0.0102854	-0.0609303	1.98778	111.869
2	S1+PMP	1.4445	1.51727	0.8778	0.639467	95.92	1.13921	0.0104254	-0.0566044	1.98191	109.273				ANOVA												ANOVA										ANOVA
2	S1+PMP	1.6487	1.51727	0.9848	0.532467	79.87	1.01543	0.0125203	-0.00665196	1.90238	81.1028					df	SS	MS	F	Significance F								df	SS	MS	F	Significance F						df	SS	MS	F	Significance F
5	S1+PMP	3.8822	3.88243	2.9641	0.918333	137.75	0.337371	0.00725953	0.471893	2.13909	46.4728				Regression	1	4.53574e+06	4.53574e+06	23.769	3.89966e-05							Regression	1	1.35644	1.35644	2.12792	0.155764					Regression	1	20.4513	20.4513	92.4694	2.26765e-10
5	S1+PMP	3.8826	3.88243	2.96452	0.917913	137.687	0.337323	0.00726285	0.471954	2.13889	46.445				Residual	29	5.53394e+06	190826									Residual	28	17.8485	0.637447							Residual	28	6.1927	0.221168
5	S1+PMP	3.8825	3.88243	2.96423	0.918203	137.73	0.337356	0.00726056	0.471912	2.13903	46.4642				Total	30	1.00697e+07										Total	29	19.205								Total	29	26.644
10	S1+PMP	8.7144	8.741	7.8261	0.9149	137.235	0.127778	0.00728677	0.893545	2.13746	17.5356
10	S1+PMP	8.7742	8.741	7.8163	0.9247	138.705	0.127938	0.00720955	0.893001	2.14209	17.7456					Coefficients	Standard Error	t Stat	P-value	Lower 95%	Upper 95%	Lower 95.0%	Upper 95.0%					Coefficients	Standard Error	t Stat	P-value	Lower 95%	Upper 95%	Lower 95.0%	Upper 95.0%			Coefficients	Standard Error	t Stat	P-value	Lower 95%	Upper 95%	Lower 95.0%	Upper 95.0%
10	S1+PMP	8.7344	8.741	7.8126	0.9284	139.26	0.127998	0.00718081	0.892796	2.14383	17.8251				Intercept	0	#N/A	#N/A	#N/A	#N/A	#N/A	#N/A	#N/A				Intercept	0.0820636	0.1699	0.48301	0.632844	-0.265961	0.430089	-0.265961	0.430089		Intercept	1.44681	0.102427	14.1252	2.90316e-14	1.237	1.65662	1.237	1.65662
20	S1+PMP	16.8926	17.1592	14.5693	2.58987	388.48	0.0686375	0.00257414	1.16344	2.58937	26.6643				X Variable 1	5.84228	1.19833	4.87535	3.58679e-05	3.39142	8.29315	3.39142	8.29315				X Variable 1	0.0860268	0.0589733	1.45874	0.155764	-0.0347746	0.206828	-0.0347746	0.206828		X Variable 1	0.803122	0.0835185	9.6161	2.26765e-10	0.632042	0.974202	0.632042	0.974202
20	S1+PMP	17.2925	17.1592	14.5716	2.58757	388.135	0.0686266	0.00257642	1.16351	2.58898	26.6364
20	S1+PMP	17.2924	17.1592	14.5649	2.59427	389.14	0.0686582	0.00256977	1.16331	2.59011	26.7177																Csm	12.1857				-3.75994	2.3251
50	S1+PMP	47.1152	46.7881	42.1426	4.64545	696.818	0.023729	0.00143509	1.62472	2.84312	16.5348																b	0.95393				7.64816	2.07945
50	S1+PMP	47.1654	46.7881	43.1547	3.63335	545.003	0.0231724	0.00183485	1.63503	2.7364	12.6291
50	S1+PMP	46.0836	46.7881	43.1326	3.65545	548.318	0.0231843	0.00182376	1.63481	2.73903	12.7124
100	S1+PMP	92.4332	93.7402	83.4612	10.279	1541.85	0.0119816	0.000648572	1.92148	3.18804	18.4739
100	S1+PMP	94.2436	93.7402	83.4284	10.3118	1546.77	0.0119863	0.000646509	1.92131	3.18943	18.5401
100	S1+PMP	94.5438	93.7402	82.4315	11.3087	1696.31	0.0121313	0.000589517	1.91609	3.2295	20.5784
200	S1+PMP	190.793	191.128	187.779	3.3495	502.425	0.00532542	0.00199035	2.27365	2.70107	2.67563
200	S1+PMP	190.795	191.128	187.862	3.2656	489.84	0.00532304	0.00204148	2.27384	2.69005	2.60744
200	S1+PMP	191.796	191.128	187.786	3.3419	501.285	0.00532521	0.00199487	2.27366	2.70008	2.66945
0.2	S1+WMP	0.1406	0.1339	0.1178	0.0161	2.415	8.48896	0.414079	-0.928855	0.382917	20.5008
0.2	S1+WMP	0.1305	0.1339	0.1268	0.0071	1.065	7.88644	0.938967	-0.896881	0.0273496	8.39905		S1+WMP		SUMMARY OUTPUT												SUMMARY OUTPUT										SUMMARY OUTPUT
0.2	S1+WMP	0.1306	0.1339	0.1297	0.0042	0.63	7.7101	1.5873	-0.88706	-0.200659	4.85736
0.5	S1+WMP	0.3652	0.3653	0.2713	0.094	14.1	3.68596	0.070922	-0.56655	1.14922	51.972				Regression Statistics												Regression Statistics										Regression Statistics
0.5	S1+WMP	0.3653	0.3653	0.2823	0.083	12.45	3.54233	0.0803213	-0.549289	1.09517	44.102				Multiple R	0.637142											Multiple R	0.798952									Multiple R	0.789714
0.5	S1+WMP	0.3654	0.3653	0.2765	0.0888	13.32	3.61664	0.0750751	-0.558305	1.1245	48.1736				R Square	0.40595											R Square	0.638324									R Square	0.623647
1	S1+WMP	0.8417	0.775133	0.5748	0.200333	30.05	1.73974	0.0332779	-0.240483	1.47784	52.2791				Adjusted R Square	0.371467											Adjusted R Square	0.625407									Adjusted R Square	0.610206
1	S1+WMP	0.7418	0.775133	0.5536	0.221533	33.23	1.80636	0.0300933	-0.256804	1.52153	60.0253				Standard Error	482.374											Standard Error	0.203584									Standard Error	0.589597
1	S1+WMP	0.7419	0.775133	0.5644	0.210733	31.61	1.77179	0.0316356	-0.248413	1.49982	56.0064				Observations	30											Observations	30									Observations	30
2	S1+WMP	1.4486	1.2486	0.8691	0.3795	56.925	1.15062	0.017567	-0.0609303	1.7553	65.4988
2	S1+WMP	1.1485	1.2486	0.9678	0.2808	42.12	1.03327	0.0237417	-0.0142144	1.62449	43.5214				ANOVA												ANOVA										ANOVA
2	S1+WMP	1.1487	1.2486	0.9648	0.2838	42.57	1.03648	0.0234907	-0.0155627	1.6291	44.1231					df	SS	MS	F	Significance F								df	SS	MS	F	Significance F						df	SS	MS	F	Significance F
5	S1+WMP	3.8822	3.88243	1.9641	1.91833	287.75	0.509139	0.00347524	0.293164	2.45902	146.505				Regression	1	4.61122e+06	4.61122e+06	19.8174	0.00012393							Regression	1	2.04817	2.04817	49.4173	1.20386e-07					Regression	1	16.1292	16.1292	46.3983	2.12315e-07
5	S1+WMP	3.8826	3.88243	1.96452	1.91791	287.687	0.50903	0.003476	0.293256	2.45892	146.441				Residual	29	6.74787e+06	232685									Residual	28	1.1605	0.0414464							Residual	28	9.73348	0.347624
5	S1+WMP	3.8825	3.88243	1.96423	1.9182	287.731	0.509105	0.00347547	0.293192	2.45899	146.485				Total	30	1.13591e+07										Total	29	3.20867								Total	29	25.8627
10	S1+WMP	8.7744	8.77433	5.8261	2.94823	442.235	0.171641	0.00226124	0.765378	2.64565	75.9058
10	S1+WMP	8.7742	8.77433	6.8163	1.95803	293.705	0.146707	0.00340478	0.833549	2.46791	43.0886					Coefficients	Standard Error	t Stat	P-value	Lower 95%	Upper 95%	Lower 95.0%	Upper 95.0%					Coefficients	Standard Error	t Stat	P-value	Lower 95%	Upper 95%	Lower 95.0%	Upper 95.0%			Coefficients	Standard Error	t Stat	P-value	Lower 95%	Upper 95%	Lower 95.0%	Upper 95.0%
10	S1+WMP	8.7744	8.77433	5.8126	2.96173	444.26	0.17204	0.00225093	0.76437	2.64764	76.4305				Intercept	0	#N/A	#N/A	#N/A	#N/A	#N/A	#N/A	#N/A				Intercept	-0.0513695	0.0439502	-1.16881	0.252334	-0.141397	0.0386583	-0.141397	0.0386583		Intercept	1.58122	0.125488	12.6005	4.66708e-13	1.32417	1.83827	1.32417	1.83827
20	S1+WMP	17.1926	17.3592	9.7693	7.58987	1138.48	0.102361	0.000878364	0.989863	3.05633	116.536				X Variable 1	5.89171	1.32348	4.45168	0.000116032	3.18489	8.59853	3.18489	8.59853				X Variable 1	0.107739	0.0153261	7.02974	1.20386e-07	0.0763446	0.139133	0.0763446	0.139133		X Variable 1	0.709054	0.104095	6.81163	2.12315e-07	0.495826	0.922282	0.495826	0.922282
20	S1+WMP	17.7925	17.3592	9.7816	7.57757	1136.63	0.102233	0.00087979	0.99041	3.05562	116.201
20	S1+WMP	17.0924	17.3592	9.7949	7.56427	1134.64	0.102094	0.000881337	0.991	3.05486	115.84																Csm	-19.4668				-7.07227	25.8677
50	S1+WMP	47.1152	47.0254	46.5526	0.4728	70.92	0.0214811	0.0141004	1.66794	1.85077	1.52344																b	-0.476797				-1.85209	0.277852
50	S1+WMP	47.1254	47.0254	46.6623	0.3631	54.465	0.0214306	0.0183604	1.66897	1.73612	1.16722
50	S1+WMP	46.8356	47.0254	46.6679	0.3575	53.625	0.021428	0.018648	1.66902	1.72937	1.14908
100	S1+WMP	92.4332	93.0735	84.4569	8.61663	1292.49	0.0118404	0.000773697	1.92664	3.11143	15.3036
100	S1+WMP	93.2436	93.0735	84.7895	8.28403	1242.6	0.0117939	0.000804761	1.92834	3.09433	14.6552
100	S1+WMP	93.5438	93.0735	83.6974	9.37613	1406.42	0.0119478	0.000711025	1.92271	3.14812	16.8036
200	S1+WMP	191.793	191.461	186.127	5.33453	800.18	0.00537268	0.00124972	2.26981	2.90319	4.29911
200	S1+WMP	190.795	191.461	186.746	4.71573	707.36	0.00535488	0.00141371	2.27125	2.84964	3.78783
200	S1+WMP	191.796	191.461	187.237	4.22443	633.665	0.00534083	0.00157812	2.27239	2.80186	3.3843
0.2	S2+PMP	0.1501	0.150667	0.1106	0.0400667	6.01	9.04159	0.166389	-0.956245	0.778874	54.34
0.2	S2+PMP	0.1508	0.150667	0.1209	0.0297667	4.465	8.2713	0.223964	-0.917574	0.649821	36.9313		S2+PMP		SUMMARY OUTPUT												SUMMARY OUTPUT										SUMMARY OUTPUT
0.2	S2+PMP	0.1511	0.150667	0.1108	0.0398667	5.98	9.02527	0.167224	-0.95546	0.776701	53.9711
0.5	S2+PMP	0.3703	0.367	0.2445	0.1225	18.375	4.08998	0.0544218	-0.611721	1.26423	75.1534				Regression Statistics												Regression Statistics										Regression Statistics
0.5	S2+PMP	0.3602	0.367	0.25623	0.11077	16.6155	3.90274	0.0601848	-0.59137	1.22051	64.846				Multiple R	0.76472											Multiple R	0.925946									Multiple R	0.906554
0.5	S2+PMP	0.3705	0.367	0.25741	0.10959	16.4385	3.88485	0.0608328	-0.589375	1.21586	63.8612				R Square	0.584797											R Square	0.857376									R Square	0.82184
1	S2+PMP	0.8233	0.8464	0.7625	0.0839	12.585	1.31148	0.0794597	-0.11776	1.09985	16.5049				Adjusted R Square	0.550315											Adjusted R Square	0.852282									Adjusted R Square	0.815477
1	S2+PMP	0.8134	0.8464	0.7745	0.0719	10.785	1.29116	0.0927214	-0.110979	1.03282	13.9251				Standard Error	588.155											Standard Error	0.0223266									Standard Error	0.355947
1	S2+PMP	0.9025	0.8464	0.7123	0.1341	20.115	1.4039	0.0497141	-0.147337	1.30352	28.2395				Observations	30											Observations	30									Observations	30
2	S2+PMP	1.6121	1.61223	0.7412	0.871033	130.655	1.34916	0.00765374	-0.130065	2.11613	176.275
2	S2+PMP	1.6122	1.61223	0.7419	0.870333	130.55	1.34789	0.0076599	-0.129655	2.11578	175.967				ANOVA												ANOVA										ANOVA
2	S2+PMP	1.6124	1.61223	0.7439	0.868333	130.25	1.34427	0.00767754	-0.128485	2.11478	175.091					df	SS	MS	F	Significance F								df	SS	MS	F	Significance F						df	SS	MS	F	Significance F
5	S2+PMP	3.0612	3.06137	2.2963	0.765067	114.76	0.435483	0.00871384	0.361029	2.05979	49.976				Regression	1	1.41295e+07	1.41295e+07	40.8454	6.43231e-07							Regression	1	0.0839036	0.0839036	168.32	2.31333e-13					Regression	1	16.3647	16.3647	129.162	5.31304e-12
5	S2+PMP	3.0614	3.06137	2.2741	0.787267	118.09	0.439734	0.00846812	0.35681	2.07221	51.9282				Residual	29	1.00319e+07	345926									Residual	28	0.0139574	0.000498477							Residual	28	3.54756	0.126699
5	S2+PMP	3.0615	3.06137	2.2826	0.778767	116.815	0.438097	0.00856054	0.35843	2.0675	51.1763				Total	30	2.41614e+07										Total	29	0.0978609								Total	29	19.9122
10	S2+PMP	8.8315	8.8316	6.0269	2.8047	420.705	0.165923	0.00237696	0.780094	2.62398	69.8045
10	S2+PMP	8.8316	8.8316	6.0963	2.7353	410.295	0.164034	0.00243727	0.785066	2.6131	67.3023					Coefficients	Standard Error	t Stat	P-value	Lower 95%	Upper 95%	Lower 95.0%	Upper 95.0%					Coefficients	Standard Error	t Stat	P-value	Lower 95%	Upper 95%	Lower 95.0%	Upper 95.0%			Coefficients	Standard Error	t Stat	P-value	Lower 95%	Upper 95%	Lower 95.0%	Upper 95.0%
10	S2+PMP	8.8317	8.8316	6.0615	2.7701	415.515	0.164976	0.00240665	0.78258	2.61859	68.5499				Intercept	0	#N/A	#N/A	#N/A	#N/A	#N/A	#N/A	#N/A				Intercept	0.00263814	0.00476751	0.553358	0.58441	-0.00712766	0.0124039	-0.00712766	0.0124039		Intercept	1.66174	0.0760975	21.837	3.99885e-19	1.50586	1.81762	1.50586	1.81762
20	S2+PMP	17.1031	17.1532	15.7956	1.35763	203.645	0.0633088	0.00491051	1.19854	2.30887	12.8925				X Variable 1	10.9196	1.70859	6.39104	5.48027e-07	7.42519	14.4141	7.42519	14.4141				X Variable 1	0.019889	0.00153301	12.9738	2.31333e-13	0.0167488	0.0230292	0.0167488	0.0230292		X Variable 1	0.711935	0.062643	11.365	5.31304e-12	0.583617	0.840253	0.583617	0.840253
20	S2+PMP	17.2002	17.1532	15.7976	1.35563	203.345	0.0633008	0.00491775	1.19859	2.30823	12.8719
20	S2+PMP	17.1564	17.1532	15.8129	1.34033	201.05	0.0632395	0.00497389	1.19901	2.3033	12.7143																Csm	379.055				-140.298	80.6195
50	S2+PMP	47.6514	47.3221	45.6987	1.62343	243.515	0.0218825	0.00410652	1.6599	2.38653	5.32871																b	0.132643				-0.425564	0.538618
50	S2+PMP	47.6574	47.3221	45.6974	1.62473	243.71	0.0218831	0.00410324	1.65989	2.38687	5.33313
50	S2+PMP	46.6576	47.3221	45.6929	1.62923	244.385	0.0218852	0.0040919	1.65985	2.38807	5.34842
100	S2+PMP	88.2645	89.5981	73.3958	16.2023	2430.34	0.0136248	0.000411465	1.86567	3.38567	33.1128
100	S2+PMP	89.2648	89.5981	72.3971	17.201	2580.15	0.0138127	0.000387575	1.85972	3.41164	35.6388
100	S2+PMP	91.2649	89.5981	73.9853	15.6128	2341.92	0.0135162	0.000427001	1.86915	3.36957	31.6538
200	S2+PMP	187.965	186.965	178.179	8.78583	1317.87	0.00561234	0.000758797	2.25086	3.11987	7.39636
200	S2+PMP	185.965	186.965	178.186	8.77913	1316.87	0.00561213	0.000759376	2.25087	3.11954	7.39044
200	S2+PMP	186.964	186.965	178.199	8.76613	1314.92	0.00561172	0.000760503	2.2509	3.1189	7.37896
0.2	S2+WMP	0.1494	0.145867	0.1093	0.0365667	5.485	9.14913	0.182315	-0.96138	0.739177	50.183
0.2	S2+WMP	0.1461	0.145867	0.1091	0.0367667	5.515	9.1659	0.181324	-0.962175	0.741546	50.55		S2+WMP		SUMMARY OUTPUT												SUMMARY OUTPUT										SUMMARY OUTPUT
0.2	S2+WMP	0.1421	0.145867	0.1196	0.0262667	3.94	8.3612	0.253807	-0.922269	0.595496	32.9431
0.5	S2+WMP	0.4003	0.383667	0.3359	0.0477667	7.165	2.97708	0.139567	-0.47379	0.855216	21.3308				Regression Statistics												Regression Statistics										Regression Statistics
0.5	S2+WMP	0.3502	0.383667	0.3356	0.0480667	7.21	2.97974	0.138696	-0.474178	0.857935	21.4839				Multiple R	0.588835											Multiple R	0.874496									Multiple R	0.871474
0.5	S2+WMP	0.4005	0.383667	0.3365	0.0471667	7.075	2.97177	0.141343	-0.473015	0.849726	21.0253				R Square	0.346727											R Square	0.764743									R Square	0.759468
1	S2+WMP	0.8733	0.8734	0.7456	0.1278	19.17	1.3412	0.0521648	-0.127494	1.28262	25.7108				Adjusted R Square	0.312244											Adjusted R Square	0.756341									Adjusted R Square	0.750877
1	S2+WMP	0.8534	0.8734	0.74459	0.12881	19.3215	1.34302	0.0517558	-0.128083	1.28604	25.9492				Standard Error	595.107											Standard Error	0.0357371									Standard Error	0.469199
1	S2+WMP	0.8935	0.8734	0.7562	0.1172	17.58	1.3224	0.0568828	-0.121363	1.24502	23.2478				Observations	30											Observations	30									Observations	30
2	S2+WMP	1.4721	1.46223	1.3692	0.0930333	13.955	0.730353	0.0716589	0.136467	1.14473	10.1921
2	S2+WMP	1.4522	1.46223	1.4159	0.0463333	6.95	0.706265	0.143885	0.151033	0.841985	4.90854				ANOVA												ANOVA										ANOVA
2	S2+WMP	1.4624	1.46223	1.1989	0.263333	39.5	0.834098	0.0253165	0.078783	1.5966	32.9469					df	SS	MS	F	Significance F								df	SS	MS	F	Significance F						df	SS	MS	F	Significance F
5	S2+WMP	3.9612	3.66137	1.1401	2.52127	378.19	0.877116	0.00264417	0.0569429	2.57771	331.717				Regression	1	5.45105e+06	5.45105e+06	15.3918	0.00051604							Regression	1	0.116243	0.116243	91.0186	2.69142e-10					Regression	1	19.4629	19.4629	88.4085	3.6828e-10
5	S2+WMP	3.0614	3.66137	1.1401	2.52127	378.19	0.877116	0.00264417	0.0569429	2.57771	331.717				Residual	29	1.02704e+07	354152									Residual	28	0.0357599	0.00127714							Residual	28	6.16413	0.220148
5	S2+WMP	3.9615	3.66137	2.1487	1.51267	226.9	0.465398	0.00440723	0.332176	2.35583	105.599				Total	30	1.57215e+07										Total	29	0.152003								Total	29	25.627
10	S2+WMP	8.9315	8.3216	6.5989	1.7227	258.405	0.15154	0.00386989	0.819472	2.4123	39.1588
10	S2+WMP	8.0016	8.3216	6.4984	1.8232	273.48	0.153884	0.00365657	0.812806	2.43693	42.0842					Coefficients	Standard Error	t Stat	P-value	Lower 95%	Upper 95%	Lower 95.0%	Upper 95.0%					Coefficients	Standard Error	t Stat	P-value	Lower 95%	Upper 95%	Lower 95.0%	Upper 95.0%			Coefficients	Standard Error	t Stat	P-value	Lower 95%	Upper 95%	Lower 95.0%	Upper 95.0%
10	S2+WMP	8.0317	8.3216	6.7213	1.6003	240.045	0.148781	0.00416589	0.827453	2.38029	35.7141				Intercept	0	#N/A	#N/A	#N/A	#N/A	#N/A	#N/A	#N/A				Intercept	0.013528	0.00751689	1.79969	0.0826954	-0.00186959	0.0289257	-0.00186959	0.0289257		Intercept	1.57286	0.101172	15.5463	2.65941e-15	1.36561	1.7801	1.36561	1.7801
20	S2+WMP	17.5678	17.2227	11.6823	5.5404	831.06	0.0855996	0.00120328	1.06753	2.91963	71.1384				X Variable 1	6.42838	1.63854	3.92324	0.000492581	3.0772	9.77957	3.0772	9.77957				X Variable 1	0.0237672	0.00249122	9.54037	2.69142e-10	0.0186641	0.0288702	0.0186641	0.0288702		X Variable 1	0.794882	0.0845387	9.40258	3.6828e-10	0.621712	0.968052	0.621712	0.968052
20	S2+WMP	17.2002	17.2227	11.767	5.4557	818.355	0.0849834	0.00122196	1.07067	2.91294	69.5466
20	S2+WMP	16.9001	17.2227	11.6812	5.5415	831.225	0.0856076	0.00120304	1.06749	2.91972	71.1592																Csm	73.9205				-534.875	34.5713
50	S2+WMP	47.6514	46.771	34.5871	12.1839	1827.58	0.0289125	0.000547172	1.53891	3.26188	52.8399																b	0.56919				-0.10017	1.00192
50	S2+WMP	47.6574	46.771	34.5912	12.1798	1826.97	0.0289091	0.000547356	1.53897	3.26173	52.8159
50	S2+WMP	45.0041	46.771	34.5913	12.1797	1826.95	0.028909	0.00054736	1.53897	3.26173	52.8153
100	S2+WMP	92.2645	92.2647	88.5789	3.68583	552.875	0.0112894	0.00180873	1.94733	2.74263	6.24161
100	S2+WMP	92.2648	92.2647	88.3284	3.93633	590.45	0.0113214	0.00169362	1.9461	2.77118	6.68471
100	S2+WMP	92.2649	92.2647	88.3459	3.91883	587.825	0.0113191	0.00170119	1.94619	2.76925	6.65368
200	S2+WMP	191.965	192.065	186.499	5.56603	834.905	0.00536197	0.00119774	2.27068	2.92164	4.47673
200	S2+WMP	192.065	192.065	186.433	5.63143	844.715	0.00536385	0.00118383	2.27052	2.92671	4.53092
200	S2+WMP	192.165	192.065	186.47	5.59483	839.225	0.0053628	0.00119158	2.27061	2.92388	4.50059
[truncated: 21 more columns]
