# Supplementary material for: Polyethylene microplastic can adsorb phosphate but is unlikely to limit its availability in soil
Source: Heliyon. 2023 Dec 17;10(1):e23179. doi: 10.1016/j.heliyon.2023.e23179 (PMC10772576; doi:10.1016/j.heliyon.2023.e23179)
Supplement: Multimedia component 5 [file mmc5.xlsx]

## Sheet: pH2 0.01M ionic strength
pH & ionic strength experiments		accuracy	98.19																																											Linear constrained through 0
pH 2	0.01 M	precision	0.91											Kd												Langmuir										Freundlich										Solid type	Kd	lower 95	upper 95
		detection limit	0.06																																											PMP	14.222	12.4609	15.9832
													PMP	SUMMARY OUTPUT												SUMMARY OUTPUT										SUMMARY OUTPUT										WMP	15.7478	12.8746	18.621
																																														S1	19.3157	13.7296	24.9018
Dose (mg/L)	solidtype	control initial	average	actual conc	Diff	Cs	1/Caq	1/Cs	logCaq	logCs	Kd			Regression Statistics												Regression Statistics										Regression Statistics										S2	48.1573	42.9684	53.3462
0.2	PMP	0.1992	0.198267	0.1112	0.0870667	13.06	8.99281	0.0765697	-0.953895	1.11594	117.446			Multiple R	0.95074											Multiple R	0.979235									Multiple R	0.978574									S1+PMP	14.4778	11.2017	17.7538
	PMP	0.1967	0.198267	0.1075	0.0907667	13.615	9.30233	0.0734484	-0.968592	1.13402	126.651			R Square	0.903907											R Square	0.958901									R Square	0.957607									S1+WMP	13.9374	11.1364	16.7384
	PMP	0.1989	0.198267	0.1127	0.0855667	12.835	8.87311	0.077912	-0.948076	1.1084	113.886			Adjusted R Square	0.869424											Adjusted R Square	0.957434									Adjusted R Square	0.956093									S2+PMP	17.7039	12.2976	23.1102
0.5	PMP	0.4986	0.494367	0.2529	0.241467	36.22	3.95413	0.0276091	-0.597051	1.55895	143.219			Standard Error	313.256											Standard Error	0.00475108									Standard Error	0.156426									S2+WMP	27.0515	21.5706	32.5323
	PMP	0.4971	0.494367	0.2568	0.237567	35.635	3.89408	0.0280623	-0.590405	1.55188	138.766			Observations	30											Observations	30									Observations	30
	PMP	0.4874	0.494367	0.2495	0.244867	36.73	4.00802	0.0272257	-0.602929	1.56502	147.214
1	PMP	0.9886	0.988533	0.7038	0.284733	42.71	1.42086	0.0234137	-0.152551	1.63053	60.6849			ANOVA												ANOVA										ANOVA
	PMP	0.9887	0.988533	0.7043	0.284233	42.635	1.41985	0.0234549	-0.152242	1.62977	60.5353				df	SS	MS	F	Significance F								df	SS	MS	F	Significance F						df	SS	MS	F	Significance F
	PMP	0.9883	0.988533	0.7519	0.236633	35.495	1.32996	0.028173	-0.12384	1.55017	47.2071			Regression	1	2.67687e+07	2.67687e+07	272.79	5.73799e-16							Regression	1	0.0147465	0.0147465	653.289	5.97801e-21					Regression	1	15.4763	15.4763	632.484	9.23407e-21
2	PMP	1.9963	1.99303	1.2891	0.703933	105.59	0.775735	0.00947059	0.110287	2.02362	81.9099			Residual	29	2.84576e+06	98129.6									Residual	28	0.000632037	2.25728e-05							Residual	28	0.685135	0.0244691
	PMP	1.9861	1.99303	1.2978	0.695233	104.285	0.770535	0.00958911	0.113208	2.01822	80.3552			Total	30	2.96145e+07										Total	29	0.0153786								Total	29	16.1615
	PMP	1.9967	1.99303	1.2779	0.715133	107.27	0.782534	0.00932227	0.106497	2.03048	83.9424
5	PMP	4.9849	4.98507	2.8478	2.13727	320.59	0.351148	0.00311925	0.454509	2.50595	112.575				Coefficients	Standard Error	t Stat	P-value	Lower 95%	Upper 95%	Lower 95.0%	Upper 95.0%					Coefficients	Standard Error	t Stat	P-value	Lower 95%	Upper 95%	Lower 95.0%	Upper 95.0%			Coefficients	Standard Error	t Stat	P-value	Lower 95%	Upper 95%	Lower 95.0%	Upper 95.0%
	PMP	4.9846	4.98507	2.8457	2.13937	320.905	0.351407	0.00311619	0.454189	2.50638	112.768			Intercept	0	#N/A	#N/A	#N/A	#N/A	#N/A	#N/A	#N/A				Intercept	0.00192684	0.00100042	1.92602	0.0643106	-0.000122441	0.00397611	-0.000122441	0.00397611		Intercept	1.92705	0.0340714	56.5591	2.05783e-30	1.85725	1.99684	1.85725	1.99684
	PMP	4.9857	4.98507	2.8498	2.13527	320.29	0.350902	0.00312217	0.454814	2.50554	112.39			X Variable 1	14.222	0.861089	16.5163	2.73223e-16	12.4609	15.9832	12.4609	15.9832				X Variable 1	0.00807174	0.000315802	25.5595	5.97801e-21	0.00742485	0.00871864	0.00742485	0.00871864		X Variable 1	0.695381	0.0276502	25.1492	9.23407e-21	0.638742	0.75202	0.638742	0.75202
10	PMP	9.9365	9.9326	6.5129	3.4197	512.955	0.153541	0.00194949	0.813774	2.71008	78.7598
	PMP	9.9265	9.9326	6.5138	3.4188	512.82	0.15352	0.00195	0.813834	2.70996	78.7282															Csm	518.986				-8167.22	251.502
	PMP	9.9348	9.9326	6.6343	3.2983	494.745	0.150732	0.00202124	0.821795	2.69438	74.5738															b	0.238714				-0.0164906	0.456048
20	PMP	19.9898	19.9872	15.6928	4.29443	644.165	0.0637235	0.0015524	1.1957	2.809	41.0484
	PMP	19.9877	19.9872	15.7539	4.23333	635	0.0634763	0.0015748	1.19739	2.80277	40.3075
	PMP	19.9842	19.9872	15.6129	4.37433	656.15	0.0640496	0.00152404	1.19348	2.817	42.0261
50	PMP	49.9885	49.7832	41.5429	8.2403	1236.04	0.0240715	0.000809032	1.6185	3.09203	29.7535
	PMP	49.8135	49.7832	41.5328	8.2504	1237.56	0.0240774	0.000808042	1.61839	3.09257	29.7972
	PMP	49.5476	49.7832	41.5248	8.2584	1238.76	0.024082	0.000807259	1.61831	3.09299	29.8318
100	PMP	99.9853	99.887	90.4267	9.46033	1419.05	0.0110587	0.000704697	1.9563	3.152	15.6928
	PMP	99.8969	99.887	90.3734	9.51363	1427.05	0.0110652	0.000700749	1.95604	3.15444	15.7905
	PMP	99.7789	99.887	90.3672	9.51983	1427.98	0.011066	0.000700292	1.95601	3.15472	15.8019
200	PMP	199.689	199.837	184.194	15.6429	2346.43	0.00542907	0.000426179	2.26527	3.37041	12.7389
	PMP	199.974	199.837	184.325	15.5113	2326.69	0.00542519	0.000429795	2.26558	3.36674	12.6227
	PMP	199.846	199.837	184.002	15.8343	2375.14	0.00543471	0.000421028	2.26482	3.37569	12.9082
0.2	WMP	0.1992	0.198267	0.0981	0.100167	15.025	10.1937	0.0665557	-1.00833	1.17681	153.16
	WMP	0.1967	0.198267	0.0984	0.0998667	14.98	10.1626	0.0667557	-1.007	1.17551	152.236		WMP	SUMMARY OUTPUT												SUMMARY OUTPUT										SUMMARY OUTPUT
	WMP	0.1989	0.198267	0.0936	0.104667	15.7	10.6838	0.0636943	-1.02872	1.1959	167.735
0.5	WMP	0.4986	0.494367	0.2113	0.283067	42.46	4.73261	0.0235516	-0.675101	1.62798	200.947			Regression Statistics												Regression Statistics										Regression Statistics
	WMP	0.4971	0.494367	0.2136	0.280767	42.115	4.68165	0.0237445	-0.670399	1.62444	197.168			Multiple R	0.901384											Multiple R	0.990033									Multiple R	0.968698
	WMP	0.4874	0.494367	0.2134	0.280967	42.145	4.68604	0.0237276	-0.670806	1.62475	197.493			R Square	0.812492											R Square	0.980166									R Square	0.938377
1	WMP	0.9886	0.988533	0.5838	0.404733	60.71	1.71292	0.0164718	-0.233736	1.78326	103.991			Adjusted R Square	0.77801											Adjusted R Square	0.979457									Adjusted R Square	0.936176
	WMP	0.9887	0.988533	0.5839	0.404633	60.695	1.71262	0.0164758	-0.233662	1.78315	103.948			Standard Error	506.032											Standard Error	0.00283342									Standard Error	0.187707
	WMP	0.9883	0.988533	0.5832	0.405333	60.8	1.71468	0.0164474	-0.234182	1.7839	104.252			Observations	30											Observations	30									Observations	30
2	WMP	1.9963	1.99303	1.0781	0.914933	137.24	0.927558	0.00728651	0.032659	2.13748	127.298
	WMP	1.9861	1.99303	1.0888	0.904233	135.635	0.918442	0.00737273	0.0369481	2.13237	124.573			ANOVA												ANOVA										ANOVA
	WMP	1.9967	1.99303	1.0779	0.915133	137.27	0.92773	0.00728491	0.0325785	2.13758	127.349				df	SS	MS	F	Significance F								df	SS	MS	F	Significance F						df	SS	MS	F	Significance F
5	WMP	4.9849	4.98507	2.2411	2.74397	411.595	0.446209	0.00242957	0.350461	2.61447	183.658			Regression	1	3.21777e+07	3.21777e+07	125.66	7.30026e-12							Regression	1	0.0111086	0.0111086	1383.69	2.19986e-25					Regression	1	15.0228	15.0228	426.372	1.75306e-18
	WMP	4.9846	4.98507	2.1301	2.85497	428.245	0.469462	0.00233511	0.3284	2.63169	201.045			Residual	29	7.42598e+06	256068									Residual	28	0.000224791	8.02824e-06							Residual	28	0.986549	0.0352339
	WMP	4.9857	4.98507	2.1197	2.86537	429.805	0.471765	0.00232664	0.326274	2.63327	202.767			Total	30	3.96036e+07										Total	29	0.0113334								Total	29	16.0093
10	WMP	9.9365	9.9326	5.2335	4.6991	704.865	0.191077	0.00141871	0.718792	2.84811	134.683
	WMP	9.9265	9.9326	5.5985	4.3341	650.115	0.178619	0.00153819	0.748072	2.81299	116.123				Coefficients	Standard Error	t Stat	P-value	Lower 95%	Upper 95%	Lower 95.0%	Upper 95.0%					Coefficients	Standard Error	t Stat	P-value	Lower 95%	Upper 95%	Lower 95.0%	Upper 95.0%			Coefficients	Standard Error	t Stat	P-value	Lower 95%	Upper 95%	Lower 95.0%	Upper 95.0%
	WMP	9.9348	9.9326	5.6219	4.3107	646.605	0.177876	0.00154654	0.749883	2.81064	115.015			Intercept	0	#N/A	#N/A	#N/A	#N/A	#N/A	#N/A	#N/A				Intercept	0.000696035	0.000599477	1.16107	0.255416	-0.000531937	0.00192401	-0.000531937	0.00192401		Intercept	2.08964	0.0396011	52.7671	1.41164e-29	2.00852	2.17076	2.00852	2.17076
20	WMP	19.9898	19.9872	13.5923	6.39493	959.24	0.0735711	0.00104249	1.13329	2.98193	70.5723			X Variable 1	15.7478	1.40482	11.2098	4.65246e-12	12.8746	18.621	12.8746	18.621				X Variable 1	0.00610892	0.000164227	37.198	2.19986e-25	0.00577252	0.00644532	0.00577252	0.00644532		X Variable 1	0.669442	0.0324204	20.6488	1.75306e-18	0.603032	0.735852	0.603032	0.735852
	WMP	19.9877	19.9872	13.7172	6.27003	940.505	0.0729012	0.00106326	1.13727	2.97336	68.5639
	WMP	19.9842	19.9872	13.6914	6.29583	944.375	0.0730385	0.0010589	1.13645	2.97514	68.9758															Csm	1436.71				-1879.92	519.748
50	WMP	49.9885	49.7832	38.5271	11.2561	1688.42	0.0259558	0.000592271	1.58577	3.22748	43.8241															b	0.113938				-0.09215	0.298512
	WMP	49.8135	49.7832	38.5712	11.212	1681.8	0.0259261	0.000594601	1.58626	3.22577	43.6025
	WMP	49.5476	49.7832	38.5718	11.2114	1681.71	0.0259257	0.000594633	1.58627	3.22575	43.5995
100	WMP	99.9853	99.887	88.5659	11.3211	1698.17	0.011291	0.000588869	1.94727	3.22998	19.1741
	WMP	99.8969	99.887	89.2984	10.5886	1588.3	0.0111984	0.000629606	1.95084	3.20093	17.7864
	WMP	99.7789	99.887	88.3562	11.5308	1729.63	0.0113178	0.00057816	1.94624	3.23795	19.5756
200	WMP	199.689	199.837	183.518	16.3183	2447.74	0.00544905	0.00040854	2.26368	3.38877	13.3379																																		14.222
	WMP	199.974	199.837	183.418	16.4182	2462.72	0.00545202	0.000406054	2.26344	3.39142	13.4268
	WMP	199.846	199.837	183.511	16.3258	2448.86	0.00544927	0.000408352	2.26366	3.38896	13.3445
0.2	S1	0.1992	0.198267	0.0502	0.148067	22.21	19.9203	0.0450248	-1.2993	1.34655	442.43
	S1	0.1967	0.198267	0.0517	0.146567	21.985	19.3424	0.0454856	-1.28651	1.34213	425.242		S1	SUMMARY OUTPUT												SUMMARY OUTPUT										SUMMARY OUTPUT
	S1	0.1989	0.198267	0.0521	0.146167	21.925	19.1939	0.04561	-1.28316	1.34094	420.825
0.5	S1	0.4986	0.494367	0.2015	0.292867	43.93	4.96278	0.0227635	-0.695725	1.64276	218.015			Regression Statistics												Regression Statistics										Regression Statistics
	S1	0.4971	0.494367	0.2016	0.292767	43.915	4.96032	0.0227713	-0.695509	1.64261	217.832			Multiple R	0.795596											Multiple R	0.958216									Multiple R	0.957175
	S1	0.4874	0.494367	0.2021	0.292267	43.84	4.94805	0.0228102	-0.694434	1.64187	216.922			R Square	0.632973											R Square	0.918179									R Square	0.916183
1	S1	0.9886	0.988533	0.5156	0.472933	70.94	1.93949	0.0140964	-0.287687	1.85089	137.587			Adjusted R Square	0.59849											Adjusted R Square	0.915257									Adjusted R Square	0.91319
	S1	0.9887	0.988533	0.5244	0.464133	69.62	1.90694	0.0143637	-0.280337	1.84273	132.761			Standard Error	960.492											Standard Error	0.00412922									Standard Error	0.221473
	S1	0.9883	0.988533	0.5169	0.471633	70.745	1.93461	0.0141353	-0.286593	1.8497	136.864			Observations	30											Observations	30									Observations	30
2	S1	1.9963	1.99303	0.8572	1.13583	170.375	1.16659	0.00586941	-0.0669178	2.23141	198.758
	S1	1.9861	1.99303	0.8768	1.11623	167.435	1.14051	0.00597247	-0.0570995	2.22385	190.961			ANOVA												ANOVA										ANOVA
	S1	1.9967	1.99303	0.8656	1.12743	169.115	1.15527	0.00591314	-0.0626828	2.22818	195.373				df	SS	MS	F	Significance F								df	SS	MS	F	Significance F						df	SS	MS	F	Significance F
5	S1	4.9849	4.98507	1.7632	3.22187	483.28	0.567151	0.00206919	0.246302	2.6842	274.093			Regression	1	4.61396e+07	4.61396e+07	50.0133	1.07919e-07							Regression	1	0.00535743	0.00535743	314.209	9.37269e-17					Regression	1	15.0124	15.0124	306.062	1.31467e-16
	S1	4.9846	4.98507	1.7497	3.23537	485.305	0.571527	0.00206056	0.242964	2.68601	277.365			Residual	29	2.67538e+07	922546									Residual	28	0.000477414	1.70505e-05							Residual	28	1.3734	0.0490501
	S1	4.9857	4.98507	1.7546	3.23047	484.57	0.56993	0.00206369	0.244178	2.68536	276.171			Total	30	7.28934e+07										Total	29	0.00583484								Total	29	16.3858
10	S1	9.9365	9.9326	4.3274	5.6052	840.78	0.231086	0.00118937	0.636227	2.92468	194.292
	S1	9.9265	9.9326	4.3169	5.6157	842.355	0.231648	0.00118715	0.635172	2.9255	195.13				Coefficients	Standard Error	t Stat	P-value	Lower 95%	Upper 95%	Lower 95.0%	Upper 95.0%					Coefficients	Standard Error	t Stat	P-value	Lower 95%	Upper 95%	Lower 95.0%	Upper 95.0%			Coefficients	Standard Error	t Stat	P-value	Lower 95%	Upper 95%	Lower 95.0%	Upper 95.0%
	S1	9.9348	9.9326	4.3132	5.6194	842.91	0.231846	0.00118637	0.6348	2.92578	195.426			Intercept	0	#N/A	#N/A	#N/A	#N/A	#N/A	#N/A	#N/A				Intercept	0.00272821	0.000841663	3.24145	0.00306534	0.00100414	0.00445228	0.00100414	0.00445228		Intercept	2.25203	0.0448695	50.1907	5.65298e-29	2.16012	2.34394	2.16012	2.34394
20	S1	19.9898	19.9872	11.5682	8.41903	1262.85	0.0864439	0.000791857	1.06327	3.10135	109.166			X Variable 1	19.3157	2.73129	7.07201	8.84355e-08	13.7296	24.9018	13.7296	24.9018				X Variable 1	0.0023306	0.00013148	17.726	9.37269e-17	0.00206128	0.00259992	0.00206128	0.00259992		X Variable 1	0.643268	0.0367695	17.4946	1.31467e-16	0.567949	0.718586	0.567949	0.718586
	S1	19.9877	19.9872	11.5826	8.40463	1260.69	0.0863364	0.000793213	1.06381	3.10061	108.844
	S1	19.9842	19.9872	11.5619	8.42533	1263.8	0.086491	0.000791264	1.06303	3.10168	109.307															Csm	366.541				995.874	224.604
50	S1	49.9885	49.7832	39.2348	10.5484	1582.26	0.0254876	0.000632007	1.59367	3.19928	40.328															b	1.1706				0.487146	1.71246
	S1	49.8135	49.7832	39.2183	10.5649	1584.74	0.0254983	0.00063102	1.59349	3.19996	40.408
	S1	49.5476	49.7832	19.1659	30.6173	4592.6	0.052176	0.000217742	1.28253	3.66206	239.623
100	S1	99.9853	99.887	85.4412	14.4458	2166.88	0.011704	0.000461494	1.93167	3.33583	25.361
	S1	99.8969	99.887	85.4184	14.4686	2170.3	0.0117071	0.000460767	1.93155	3.33652	25.4078
	S1	99.7789	99.887	85.4315	14.4555	2168.33	0.0117053	0.000461184	1.93162	3.33613	25.3809
200	S1	199.689	199.837	180.673	19.1641	2874.61	0.00553488	0.000347873	2.25689	3.45858	15.9106
	S1	199.974	199.837	180.565	19.2721	2890.81	0.00553819	0.000345924	2.25663	3.46102	16.0098
	S1	199.846	199.837	180.585	19.2518	2887.76	0.00553756	0.000346289	2.25668	3.46056	15.9912
0.2	S2	0.1992	0.198267	0.0315	0.166767	25.015	31.746	0.039976	-1.50169	1.3982	794.127
	S2	0.1967	0.198267	0.0316	0.166667	25	31.6456	0.04	-1.50031	1.39794	791.139		S2	SUMMARY OUTPUT												SUMMARY OUTPUT										SUMMARY OUTPUT
	S2	0.1989	0.198267	0.0312	0.167067	25.06	32.0513	0.0399042	-1.50585	1.39898	803.205
0.5	S2	0.4986	0.494367	0.1744	0.319967	47.995	5.73394	0.0208355	-0.758454	1.6812	275.201			Regression Statistics												Regression Statistics										Regression Statistics
	S2	0.4971	0.494367	0.1749	0.319467	47.92	5.71755	0.0208681	-0.75721	1.68052	273.985			Multiple R	0.962032											Multiple R	0.940948									Multiple R	0.962308
	S2	0.4874	0.494367	0.1736	0.320767	48.115	5.76037	0.0207835	-0.76045	1.68228	277.16			R Square	0.925506											R Square	0.885383									R Square	0.926037
1	S2	0.9886	0.988533	0.3361	0.652433	97.865	2.9753	0.0102182	-0.473531	1.99063	291.178			Adjusted R Square	0.891023											Adjusted R Square	0.881289									Adjusted R Square	0.923396
	S2	0.9887	0.988533	0.3382	0.650333	97.55	2.95683	0.0102512	-0.470826	1.98923	288.439			Standard Error	763.399											Standard Error	0.00432645									Standard Error	0.223536
	S2	0.9883	0.988533	0.3583	0.630233	94.535	2.79096	0.0105781	-0.445753	1.97559	263.843			Observations	30											Observations	30									Observations	30
2	S2	1.9963	1.99303	0.5633	1.42973	214.46	1.77525	0.00466287	-0.24926	2.33135	380.721
	S2	1.9861	1.99303	0.5674	1.42563	213.845	1.76243	0.00467628	-0.246111	2.3301	376.886			ANOVA												ANOVA										ANOVA
	S2	1.9967	1.99303	0.5685	1.42453	213.68	1.75901	0.0046799	-0.24527	2.32976	375.866				df	SS	MS	F	Significance F								df	SS	MS	F	Significance F						df	SS	MS	F	Significance F
5	S2	4.9849	4.98507	1.6581	3.32697	499.045	0.6031	0.00200383	0.219611	2.69814	300.974			Regression	1	2.0997e+08	2.0997e+08	360.292	1.59079e-17							Regression	1	0.00404857	0.00404857	216.291	1.06797e-14					Regression	1	17.5173	17.5173	350.569	2.27091e-17
	S2	4.9846	4.98507	1.6592	3.32587	498.88	0.6027	0.00200449	0.219899	2.698	300.675			Residual	29	1.69005e+07	582778									Residual	28	0.000524108	1.87181e-05							Residual	28	1.39911	0.0499683
	S2	4.9857	4.98507	1.649	3.33607	500.41	0.606428	0.00199836	0.217221	2.69933	303.463			Total	30	2.26871e+08										Total	29	0.00457268								Total	29	18.9164
10	S2	9.9365	9.9326	1.6132	8.3194	1247.91	0.619886	0.00080134	0.207688	3.09618	773.562
	S2	9.9265	9.9326	1.6231	8.3095	1246.42	0.616105	0.000802295	0.210345	3.09567	767.929				Coefficients	Standard Error	t Stat	P-value	Lower 95%	Upper 95%	Lower 95.0%	Upper 95.0%					Coefficients	Standard Error	t Stat	P-value	Lower 95%	Upper 95%	Lower 95.0%	Upper 95.0%			Coefficients	Standard Error	t Stat	P-value	Lower 95%	Upper 95%	Lower 95.0%	Upper 95.0%
	S2	9.9348	9.9326	1.6331	8.2995	1244.92	0.612332	0.000803261	0.213013	3.09514	762.308			Intercept	0	#N/A	#N/A	#N/A	#N/A	#N/A	#N/A	#N/A				Intercept	0.00256307	0.000872246	2.93847	0.00653717	0.000776355	0.00434978	0.000776355	0.00434978		Intercept	2.4546	0.0431883	56.8348	1.79791e-30	2.36613	2.54307	2.36613	2.54307
20	S2	19.9898	19.9872	8.2464	11.7408	1761.12	0.121265	0.000567819	0.916264	3.24579	213.563			X Variable 1	48.1573	2.53709	18.9814	6.73695e-18	42.9684	53.3462	42.9684	53.3462				X Variable 1	0.00124747	8.48227e-05	14.7069	1.06797e-14	0.00107372	0.00142123	0.00107372	0.00142123		X Variable 1	0.667293	0.0356393	18.7235	2.27091e-17	0.594289	0.740297	0.594289	0.740297
	S2	19.9877	19.9872	8.2526	11.7346	1760.19	0.121174	0.000568119	0.916591	3.24556	213.29
	S2	19.9842	19.9872	8.2585	11.7287	1759.31	0.121087	0.000568405	0.916901	3.24534	213.03															Csm	390.157				1288.07	229.896
50	S2	49.9885	49.7832	32.1406	17.6426	2646.39	0.0311133	0.000377873	1.50705	3.42265	82.3379															b	2.05461				0.72305	3.06059
	S2	49.8135	49.7832	32.1527	17.6305	2644.57	0.0311016	0.000378133	1.50722	3.42236	82.2505
	S2	49.5476	49.7832	32.1578	17.6254	2643.81	0.0310967	0.000378242	1.50729	3.42223	82.2136
100	S2	99.9853	99.887	80.5646	19.3224	2898.37	0.0124124	0.000345022	1.90614	3.46215	35.9757
	S2	99.8969	99.887	80.5783	19.3087	2896.31	0.0124103	0.000345267	1.90622	3.46185	35.944
	S2	99.7789	99.887	80.4571	19.4299	2914.49	0.012429	0.000343113	1.90556	3.46456	36.2241
200	S2	199.689	199.837	150.238	49.5988	7439.81	0.00665611	0.000134412	2.17678	3.87156	49.5203
	S2	199.974	199.837	150.265	49.5717	7435.75	0.00665491	0.000134485	2.17686	3.87132	49.4843
	S2	199.846	199.837	150.359	49.4777	7421.65	0.00665075	0.000134741	2.17713	3.8705	49.3596
0.2	S1+PMP	0.1992	0.198267	0.1487	0.0495667	7.435	6.72495	0.134499	-0.827689	0.871281	50
	S1+PMP	0.1967	0.198267	0.1485	0.0497667	7.465	6.73401	0.133958	-0.828274	0.87303	50.2694		S1+PMP	SUMMARY OUTPUT												SUMMARY OUTPUT										SUMMARY OUTPUT
	S1+PMP	0.1989	0.198267	0.1471	0.0511667	7.675	6.7981	0.130293	-0.832387	0.885078	52.1754
0.5	S1+PMP	0.4986	0.494367	0.1252	0.369167	55.375	7.98722	0.0180587	-0.902396	1.74331	442.292			Regression Statistics												Regression Statistics										Regression Statistics
	S1+PMP	0.4971	0.494367	0.2655	0.228867	34.33	3.76648	0.029129	-0.575935	1.53567	129.303			Multiple R	0.859077											Multiple R	0.822236									Multiple R	0.939619
	S1+PMP	0.4874	0.494367	0.2551	0.239267	35.89	3.92003	0.0278629	-0.59329	1.55497	140.69			R Square	0.738014											R Square	0.676072									R Square	0.882885
1	S1+PMP	0.9886	0.988533	0.6247	0.363833	54.575	1.60077	0.0183234	-0.204328	1.73699	87.3619			Adjusted R Square	0.703531											Adjusted R Square	0.664503									Adjusted R Square	0.878702
	S1+PMP	0.9887	0.988533	0.6345	0.354033	53.105	1.57604	0.0188306	-0.197568	1.72514	83.6958			Standard Error	581.249											Standard Error	0.0227379									Standard Error	0.274533
	S1+PMP	0.9883	0.988533	0.6448	0.343733	51.56	1.55087	0.0193949	-0.190575	1.71231	79.9628			Observations	30											Observations	30									Observations	30
2	S1+PMP	1.9963	1.99303	1.4274	0.565633	84.845	0.700574	0.0117862	0.154546	1.92863	59.4402
	S1+PMP	1.9861	1.99303	1.4275	0.565533	84.83	0.700525	0.0117883	0.154576	1.92855	59.4256			ANOVA												ANOVA										ANOVA
	S1+PMP	1.9967	1.99303	1.4279	0.565133	84.77	0.700329	0.0117966	0.154698	1.92824	59.3669				df	SS	MS	F	Significance F								df	SS	MS	F	Significance F						df	SS	MS	F	Significance F
5	S1+PMP	4.9849	4.98507	2.3923	2.59277	388.915	0.418008	0.00257126	0.378816	2.58985	162.569			Regression	1	2.76e+07	2.76e+07	81.6928	8.53809e-10							Regression	1	0.0302136	0.0302136	58.439	2.50648e-08					Regression	1	15.9088	15.9088	211.081	1.44616e-14
	S1+PMP	4.9846	4.98507	2.3824	2.60267	390.4	0.419745	0.00256148	0.377015	2.59151	163.868			Residual	29	9.79767e+06	337851									Residual	28	0.0144763	0.00051701							Residual	28	2.11031	0.0753682
	S1+PMP	4.9857	4.98507	2.3725	2.61257	391.885	0.421496	0.00255177	0.375206	2.59316	165.178			Total	30	3.73976e+07										Total	29	0.0446899								Total	29	18.0191
10	S1+PMP	9.9365	9.9326	8.2462	1.6864	252.96	0.121268	0.00395319	0.916254	2.40305	30.6759
	S1+PMP	9.9265	9.9326	8.2559	1.6767	251.505	0.121125	0.00397606	0.916764	2.40055	30.4637				Coefficients	Standard Error	t Stat	P-value	Lower 95%	Upper 95%	Lower 95.0%	Upper 95.0%					Coefficients	Standard Error	t Stat	P-value	Lower 95%	Upper 95%	Lower 95.0%	Upper 95.0%			Coefficients	Standard Error	t Stat	P-value	Lower 95%	Upper 95%	Lower 95.0%	Upper 95.0%
	S1+PMP	9.9348	9.9326	8.2658	1.6668	250.02	0.12098	0.00399968	0.917285	2.39797	30.2475			Intercept	0	#N/A	#N/A	#N/A	#N/A	#N/A	#N/A	#N/A				Intercept	0.000160342	0.00488628	0.0328147	0.974055	-0.00984874	0.0101694	-0.00984874	0.0101694		Intercept	1.88902	0.0598307	31.5727	1.95504e-23	1.76646	2.01157	1.76646	2.01157
20	S1+PMP	19.9898	19.9872	13.5663	6.42093	963.14	0.0737121	0.00103827	1.13246	2.98369	70.995			X Variable 1	14.4778	1.60181	9.03841	6.21092e-10	11.2017	17.7538	11.2017	17.7538				X Variable 1	0.0132161	0.00172882	7.64454	2.50648e-08	0.00967474	0.0167574	0.00967474	0.0167574		X Variable 1	0.707545	0.0487001	14.5286	1.44616e-14	0.607788	0.807303	0.607788	0.807303
	S1+PMP	19.9877	19.9872	13.5668	6.42043	963.065	0.0737093	0.00103835	1.13248	2.98366	70.9869
	S1+PMP	19.9842	19.9872	13.5684	6.41883	962.825	0.0737007	0.00103861	1.13253	2.98355	70.9608															Csm	6236.69				-101.536	98.334
50	S1+PMP	49.9885	49.7832	45.5842	4.199	629.85	0.0219374	0.00158768	1.65881	2.79924	13.8173															b	0.0121323				-1.01799	0.606861
	S1+PMP	49.8135	49.7832	45.5944	4.1888	628.32	0.0219325	0.00159155	1.65891	2.79818	13.7806
	S1+PMP	49.5476	49.7832	45.5952	4.188	628.2	0.0219321	0.00159185	1.65892	2.7981	13.7778
100	S1+PMP	99.9853	99.887	82.4222	17.4648	2619.73	0.0121327	0.000381719	1.91604	3.41826	31.7842
	S1+PMP	99.8969	99.887	82.362	17.525	2628.76	0.0121415	0.000380408	1.91573	3.41975	31.9171
	S1+PMP	99.7789	99.887	82.4023	17.4847	2622.71	0.0121356	0.000381285	1.91594	3.41875	31.8281
200	S1+PMP	199.689	199.837	186.466	13.3703	2005.54	0.0053629	0.000498619	2.2706	3.30223	10.7555
	S1+PMP	199.974	199.837	186.451	13.3853	2007.79	0.00536333	0.00049806	2.27057	3.30272	10.7684
	S1+PMP	199.846	199.837	186.435	13.402	2010.29	0.00536381	0.000497439	2.27053	3.30326	10.7828
0.2	S1+WMP	0.1992	0.198267	0.0713	0.126967	19.045	14.0252	0.0525072	-1.14691	1.27978	267.111
	S1+WMP	0.1967	0.198267	0.0654	0.132867	19.93	15.2905	0.0501756	-1.18442	1.29951	304.74		S1+WMP	SUMMARY OUTPUT												SUMMARY OUTPUT										SUMMARY OUTPUT
	S1+WMP	0.1989	0.198267	0.0616	0.136667	20.5	16.2338	0.0487805	-1.21042	1.31175	332.792
0.5	S1+WMP	0.4986	0.494367	0.1725	0.321867	48.28	5.7971	0.0207125	-0.763211	1.68377	279.884			Regression Statistics												Regression Statistics										Regression Statistics
	S1+WMP	0.4971	0.494367	0.1726	0.321767	48.265	5.79374	0.0207189	-0.762959	1.68363	279.635			Multiple R	0.883879											Multiple R	0.989379									Multiple R	0.967692
	S1+WMP	0.4874	0.494367	0.1721	0.322267	48.34	5.81058	0.0206868	-0.764219	1.68431	280.883			R Square	0.781243											R Square	0.978871									R Square	0.936427
1	S1+WMP	0.9886	0.988533	0.4368	0.551733	82.76	2.28938	0.0120831	-0.359717	1.91782	189.469			Adjusted R Square	0.74676											Adjusted R Square	0.978116									Adjusted R Square	0.934157
	S1+WMP	0.9887	0.988533	0.4369	0.551633	82.745	2.28885	0.0120853	-0.359618	1.91774	189.391			Standard Error	498.782											Standard Error	0.00224853									Standard Error	0.175733
	S1+WMP	0.9883	0.988533	0.4342	0.554333	83.15	2.30309	0.0120265	-0.36231	1.91986	191.502			Observations	30											Observations	30									Observations	30
2	S1+WMP	1.9963	1.99303	1.1384	0.854633	128.195	0.878426	0.00780062	0.0562949	2.10787	112.61
	S1+WMP	1.9861	1.99303	1.1486	0.844433	126.665	0.870625	0.00789484	0.0601688	2.10266	110.278			ANOVA												ANOVA										ANOVA
	S1+WMP	1.9967	1.99303	1.1769	0.816133	122.42	0.84969	0.0081686	0.0707396	2.08785	104.019				df	SS	MS	F	Significance F								df	SS	MS	F	Significance F						df	SS	MS	F	Significance F
5	S1+WMP	4.9849	4.98507	1.9225	3.06257	459.385	0.520156	0.00217682	0.283866	2.66218	238.952			Regression	1	2.57658e+07	2.57658e+07	103.567	6.52783e-11							Regression	1	0.00655847	0.00655847	1297.19	5.33467e-25					Regression	1	12.7371	12.7371	412.44	2.7137e-18
	S1+WMP	4.9846	4.98507	1.9219	3.06317	459.475	0.520318	0.0021764	0.283731	2.66226	239.073			Residual	29	7.21473e+06	248784									Residual	28	0.000141565	5.05589e-06							Residual	28	0.864702	0.0308822
	S1+WMP	4.9857	4.98507	1.9216	3.06347	459.52	0.5204	0.00217618	0.283663	2.6623	239.134			Total	30	3.29805e+07										Total	29	0.00670003								Total	29	13.6018
10	S1+WMP	9.9365	9.9326	5.2336	4.699	704.85	0.191073	0.00141874	0.718801	2.8481	134.678
	S1+WMP	9.9265	9.9326	5.1856	4.747	712.05	0.192842	0.0014044	0.714799	2.85251	137.313				Coefficients	Standard Error	t Stat	P-value	Lower 95%	Upper 95%	Lower 95.0%	Upper 95.0%					Coefficients	Standard Error	t Stat	P-value	Lower 95%	Upper 95%	Lower 95.0%	Upper 95.0%			Coefficients	Standard Error	t Stat	P-value	Lower 95%	Upper 95%	Lower 95.0%	Upper 95.0%
	S1+WMP	9.9348	9.9326	5.2152	4.7174	707.61	0.191747	0.00141321	0.717271	2.84979	135.682			Intercept	0	#N/A	#N/A	#N/A	#N/A	#N/A	#N/A	#N/A				Intercept	0.00176031	0.000467715	3.76363	0.000789013	0.000802237	0.00271838	0.000802237	0.00271838		Intercept	2.16164	0.0361782	59.7497	4.48111e-31	2.08753	2.23575	2.08753	2.23575
20	S1+WMP	19.9898	19.9872	16.3679	3.61933	542.9	0.0610952	0.00184196	1.21399	2.73472	33.1686			X Variable 1	13.9374	1.36953	10.1768	4.42813e-11	11.1364	16.7384	11.1364	16.7384				X Variable 1	0.00323404	8.9793e-05	36.0166	5.33467e-25	0.0030501	0.00341797	0.0030501	0.00341797		X Variable 1	0.587243	0.028916	20.3086	2.7137e-18	0.528012	0.646475	0.528012	0.646475
	S1+WMP	19.9877	19.9872	16.3647	3.62253	543.38	0.0611071	0.00184033	1.21391	2.7351	33.2044
	S1+WMP	19.9842	19.9872	16.3652	3.62202	543.303	0.0611052	0.00184059	1.21392	2.73504	33.1987															Csm	568.083				1246.51	367.866
50	S1+WMP	49.9885	49.7832	39.4792	10.304	1545.6	0.0253298	0.000646998	1.59637	3.1891	39.1497															b	0.544307				0.26302	0.795319
	S1+WMP	49.8135	49.7832	39.4701	10.3131	1546.96	0.0253356	0.000646427	1.59627	3.18948	39.1933
	S1+WMP	49.5476	49.7832	39.4782	10.305	1545.75	0.0253304	0.000646935	1.59636	3.18914	39.1545
100	S1+WMP	99.9853	99.887	87.5738	12.3132	1846.99	0.0114189	0.000541423	1.94237	3.26646	21.0906
	S1+WMP	99.8969	99.887	87.5732	12.3138	1847.08	0.011419	0.000541397	1.94237	3.26648	21.0918
	S1+WMP	99.7789	99.887	87.5728	12.3142	1847.14	0.0114191	0.000541379	1.94237	3.2665	21.0926
200	S1+WMP	199.689	199.837	186.236	13.6009	2040.13	0.00536954	0.000490165	2.27006	3.30966	10.9546
	S1+WMP	199.974	199.837	186.246	13.5903	2038.54	0.00536923	0.000490547	2.27009	3.30932	10.9454
	S1+WMP	199.846	199.837	186.244	13.5928	2038.91	0.00536931	0.000490457	2.27008	3.3094	10.9476
0.2	S2+PMP	0.1992	0.198267	0.1458	0.0524667	7.87	6.85871	0.127065	-0.836242	0.895975	53.9781
	S2+PMP	0.1967	0.198267	0.1445	0.0537667	8.065	6.92042	0.123993	-0.840132	0.906604	55.8131		S2+PMP	SUMMARY OUTPUT												SUMMARY OUTPUT										SUMMARY OUTPUT
	S2+PMP	0.1989	0.198267	0.1442	0.0540667	8.11	6.93481	0.123305	-0.841035	0.909021	56.2413
0.5	S2+PMP	0.4986	0.494367	0.1645	0.329867	49.48	6.07903	0.0202102	-0.783834	1.69443	300.79			Regression Statistics												Regression Statistics										Regression Statistics
	S2+PMP	0.4971	0.494367	0.1646	0.329767	49.465	6.07533	0.0202163	-0.78357	1.6943	300.516			Multiple R	0.779321											Multiple R	0.76639									Multiple R	0.916915
	S2+PMP	0.4874	0.494367	0.1847	0.309667	46.45	5.41419	0.0215285	-0.733533	1.66699	251.489			R Square	0.607341											R Square	0.587354									R Square	0.840733
1	S2+PMP	0.9886	0.988533	0.8552	0.133333	20	1.16932	0.05	-0.0679323	1.30103	23.3863			Adjusted R Square	0.572858											Adjusted R Square	0.572617									Adjusted R Square	0.835045
	S2+PMP	0.9887	0.988533	0.8633	0.125233	18.785	1.15835	0.053234	-0.0638383	1.27381	21.7595			Standard Error	938.676											Standard Error	0.0252014									Standard Error	0.366605
	S2+PMP	0.9883	0.988533	0.8826	0.105933	15.89	1.13302	0.0629327	-0.0542361	1.20112	18.0036			Observations	30											Observations	30									Observations	30
2	S2+PMP	1.9963	1.99303	1.6353	0.357733	53.66	0.611509	0.0186359	0.213597	1.72965	32.8136
	S2+PMP	1.9861	1.99303	1.6254	0.367633	55.145	0.615233	0.018134	0.21096	1.74151	33.927			ANOVA												ANOVA										ANOVA
	S2+PMP	1.9967	1.99303	1.5455	0.447533	67.13	0.64704	0.0148965	0.189069	1.82692	43.4358				df	SS	MS	F	Significance F								df	SS	MS	F	Significance F						df	SS	MS	F	Significance F
5	S2+PMP	4.9849	4.98507	2.6273	2.35777	353.665	0.380619	0.00282753	0.41951	2.54859	134.612			Regression	1	3.95227e+07	3.95227e+07	44.8554	2.86362e-07							Regression	1	0.0253121	0.0253121	39.8548	7.91499e-07					Regression	1	19.8649	19.8649	147.805	1.09449e-12
	S2+PMP	4.9846	4.98507	2.6173	2.36777	355.165	0.382073	0.00281559	0.417854	2.55043	135.699			Residual	29	2.55523e+07	881112									Residual	28	0.0177831	0.000635109							Residual	28	3.76318	0.134399
	S2+PMP	4.9857	4.98507	2.6148	2.37027	355.54	0.382438	0.00281262	0.417438	2.55089	135.972			Total	30	6.50749e+07										Total	29	0.0430952								Total	29	23.6281
10	S2+PMP	9.9365	9.9326	5.2374	4.6952	704.28	0.190934	0.00141989	0.719116	2.84775	134.471
	S2+PMP	9.9265	9.9326	5.2364	4.6962	704.43	0.190971	0.00141959	0.719033	2.84784	134.526				Coefficients	Standard Error	t Stat	P-value	Lower 95%	Upper 95%	Lower 95.0%	Upper 95.0%					Coefficients	Standard Error	t Stat	P-value	Lower 95%	Upper 95%	Lower 95.0%	Upper 95.0%			Coefficients	Standard Error	t Stat	P-value	Lower 95%	Upper 95%	Lower 95.0%	Upper 95.0%
	S2+PMP	9.9348	9.9326	5.2374	4.6952	704.28	0.190934	0.00141989	0.719116	2.84775	134.471			Intercept	0	#N/A	#N/A	#N/A	#N/A	#N/A	#N/A	#N/A				Intercept	0.00450016	0.00540974	0.831864	0.412524	-0.00658118	0.0155815	-0.00658118	0.0155815		Intercept	1.88732	0.079569	23.7193	4.42976e-20	1.72433	2.05031	1.72433	2.05031
20	S2+PMP	19.9898	19.9872	11.5723	8.41493	1262.24	0.0864132	0.000792242	1.06342	3.10114	109.074			X Variable 1	17.7039	2.64339	6.69742	2.39801e-07	12.2976	23.1102	12.2976	23.1102				X Variable 1	0.011785	0.00186676	6.31307	7.91499e-07	0.00796111	0.0156089	0.00796111	0.0156089		X Variable 1	0.804771	0.0661953	12.1575	1.09449e-12	0.669176	0.940366	0.669176	0.940366
	S2+PMP	19.9877	19.9872	11.5122	8.47503	1271.25	0.0868644	0.000786624	1.06116	3.10423	110.427
	S2+PMP	19.9842	19.9872	11.4921	8.49513	1274.27	0.0870163	0.000784763	1.0604	3.10526	110.882															Csm	222.214				-151.948	64.1787
50	S2+PMP	49.9885	49.7832	41.5771	8.2061	1230.91	0.0240517	0.000812404	1.61885	3.09023	29.6056															b	0.381855				-0.826666	0.998246
	S2+PMP	49.8135	49.7832	41.3612	8.422	1263.3	0.0241772	0.000791578	1.61659	3.10151	30.5431
	S2+PMP	49.5476	49.7832	41.4413	8.3419	1251.29	0.0241305	0.000799178	1.61743	3.09736	30.1942
100	S2+PMP	99.9853	99.887	75.7922	24.0948	3614.23	0.013194	0.000276684	1.87962	3.55802	47.686
	S2+PMP	99.8969	99.887	75.5421	24.3449	3651.74	0.0132377	0.000273842	1.87819	3.5625	48.3405
	S2+PMP	99.7789	99.887	75.3723	24.5147	3677.21	0.0132675	0.000271945	1.87721	3.56552	48.7873
200	S2+PMP	199.689	199.837	185.262	14.5743	2186.14	0.00539775	0.000457427	2.26779	3.33968	11.8002
	S2+PMP	199.974	199.837	185.676	14.1603	2124.04	0.00538572	0.000470801	2.26876	3.32716	11.4395
	S2+PMP	199.846	199.837	185.742	14.095	2114.24	0.00538382	0.000472982	2.26891	3.32516	11.3827
0.2	S2+WMP	0.1992	0.198267	0.1556	0.0426667	6.4	6.42674	0.15625	-0.80799	0.80618	41.1311
	S2+WMP	0.1967	0.198267	0.1554	0.0428667	6.43	6.43501	0.155521	-0.808549	0.808211	41.3771		S2+WMP	SUMMARY OUTPUT												SUMMARY OUTPUT										SUMMARY OUTPUT
	S2+WMP	0.1989	0.198267	0.1561	0.0421667	6.325	6.40615	0.158103	-0.806597	0.801061	40.5189
0.5	S2+WMP	0.4986	0.494367	0.1468	0.347567	52.135	6.81199	0.019181	-0.833274	1.71713	355.143			Regression Statistics												Regression Statistics										Regression Statistics
	S2+WMP	0.4971	0.494367	0.1454	0.348967	52.345	6.87758	0.019104	-0.837436	1.71888	360.007			Multiple R	0.8823											Multiple R	0.684106									Multiple R	0.903902
	S2+WMP	0.4874	0.494367	0.1459	0.348467	52.27	6.85401	0.0191314	-0.835945	1.71825	358.259			R Square	0.778453											R Square	0.468001									R Square	0.817039
1	S2+WMP	0.9886	0.988533	0.6463	0.342233	51.335	1.54727	0.0194799	-0.189566	1.71041	79.4291			Adjusted R Square	0.74397											Adjusted R Square	0.449001									Adjusted R Square	0.810504
	S2+WMP	0.9887	0.988533	0.6521	0.336433	50.465	1.53351	0.0198157	-0.185686	1.70299	77.3884			Standard Error	901.628											Standard Error	0.0346814									Standard Error	0.418999
	S2+WMP	0.9883	0.988533	0.6549	0.333633	50.045	1.52695	0.019982	-0.183825	1.69936	76.4162			Observations	30											Observations	30									Observations	30
2	S2+WMP	1.9963	1.99303	1.8231	0.169933	25.49	0.548516	0.0392311	0.26081	1.40637	13.9817
	S2+WMP	1.9861	1.99303	1.8273	0.165733	24.86	0.547256	0.0402253	0.26181	1.3955	13.6048			ANOVA												ANOVA										ANOVA
	S2+WMP	1.9967	1.99303	1.8285	0.164533	24.68	0.546896	0.0405186	0.262095	1.39235	13.4974				df	SS	MS	F	Significance F								df	SS	MS	F	Significance F						df	SS	MS	F	Significance F
5	S2+WMP	4.9849	4.98507	1.8254	3.15967	473.95	0.547825	0.00210993	0.261358	2.67573	259.642			Regression	1	8.2836e+07	8.2836e+07	101.898	7.81797e-11							Regression	1	0.0296269	0.0296269	24.6316	3.06839e-05					Regression	1	21.9517	21.9517	125.038	7.73052e-12
	S2+WMP	4.9846	4.98507	1.8256	3.15947	473.92	0.547765	0.00211006	0.261406	2.67571	259.597			Residual	29	2.35751e+07	812933									Residual	28	0.0336784	0.0012028							Residual	28	4.91569	0.17556
	S2+WMP	4.9857	4.98507	1.8259	3.15917	473.875	0.547675	0.00211026	0.261477	2.67566	259.53			Total	30	1.06411e+08										Total	29	0.0633053								Total	29	26.8674
10	S2+WMP	9.9365	9.9326	5.3656	4.567	685.05	0.186372	0.00145975	0.729618	2.83572	127.674
	S2+WMP	9.9265	9.9326	5.3858	4.5468	682.02	0.185673	0.00146623	0.73125	2.8338	126.633				Coefficients	Standard Error	t Stat	P-value	Lower 95%	Upper 95%	Lower 95.0%	Upper 95.0%					Coefficients	Standard Error	t Stat	P-value	Lower 95%	Upper 95%	Lower 95.0%	Upper 95.0%			Coefficients	Standard Error	t Stat	P-value	Lower 95%	Upper 95%	Lower 95.0%	Upper 95.0%
	S2+WMP	9.9348	9.9326	5.4387	4.4939	674.085	0.183867	0.00148349	0.735495	2.82871	123.942			Intercept	0	#N/A	#N/A	#N/A	#N/A	#N/A	#N/A	#N/A				Intercept	0.00401724	0.00751139	0.534819	0.596997	-0.0113692	0.0194036	-0.0113692	0.0194036		Intercept	1.96987	0.0891413	22.0983	2.91717e-19	1.78727	2.15246	1.78727	2.15246
20	S2+WMP	19.9898	19.9872	9.3674	10.6198	1592.97	0.106753	0.000627756	0.971619	3.20221	170.055			X Variable 1	27.0515	2.67984	10.0944	5.33002e-11	21.5706	32.5323	21.5706	32.5323				X Variable 1	0.0123478	0.00248795	4.96303	3.06839e-05	0.00725144	0.0174441	0.00725144	0.0174441		X Variable 1	0.844195	0.0754957	11.182	7.73052e-12	0.689549	0.99884	0.689549	0.99884
	S2+WMP	19.9877	19.9872	9.3682	10.619	1592.85	0.106744	0.000627804	0.971656	3.20218	170.028
	S2+WMP	19.9842	19.9872	9.3685	10.6187	1592.81	0.106741	0.000627821	0.97167	3.20216	170.018															Csm	248.927				-87.9573	51.5367
50	S2+WMP	49.9885	49.7832	35.0862	14.697	2204.55	0.0285012	0.000453607	1.54514	3.34332	62.8324															b	0.325341				-1.56785	1.11233
	S2+WMP	49.8135	49.7832	35.0919	14.6913	2203.69	0.0284966	0.000453783	1.54521	3.34315	62.7978
	S2+WMP	49.5476	49.7832	35.0922	14.691	2203.65	0.0284964	0.000453793	1.54521	3.34314	62.796
100	S2+WMP	99.9853	99.887	75.0466	24.8404	3726.07	0.0133251	0.00026838	1.87533	3.57125	49.65
	S2+WMP	99.8969	99.887	75.0463	24.8407	3726.11	0.0133251	0.000268376	1.87533	3.57126	49.6508
	S2+WMP	99.7789	99.887	75.0458	24.8412	3726.19	0.0133252	0.000268371	1.87533	3.57126	49.6521
200	S2+WMP	199.689	199.837	175.262	24.5743	3686.14	0.00570573	0.000271286	2.24369	3.56657	21.0321
	S2+WMP	199.974	199.837	175.376	24.4603	3669.04	0.00570202	0.000272551	2.24397	3.56455	20.921
	S2+WMP	199.846	199.837	175.392	24.445	3666.74	0.00570153	0.000272721	2.24401	3.56428	20.906
[truncated: 20 more columns]

## Sheet: pH5 0.01M ionic strength
		accuracy	98.26																																											Linear constrained through 0
pH 5	0.01 M	precision	0.81											Kd												Langmuir										Freundlich										Solid type	Kd	lower 95	upper 95
		detection limit	0.05																																											PMP	13.3255	11.7329	14.9181
													PMP	SUMMARY OUTPUT												SUMMARY OUTPUT										SUMMARY OUTPUT										WMP	17.0493	15.8944	18.2042
																																														S1	12.7447	7.1592	18.3302
	solidtype	control initial	average	actual conc	Diff	Cs	1/Caq	1/Cs	logCaq	logCs	Kd			Regression Statistics												Regression Statistics										Regression Statistics										S2	33.106	27.4552	38.7569
0.2	PMP	0.1983	0.198233	0.1738	0.0244333	3.665	5.75374	0.272851	-0.75995	0.564074	21.0875			Multiple R	0.953884											Multiple R	0.773222									Multiple R	0.933861									S1+PMP	13.5265	11.7983	15.2546
	PMP	0.1987	0.198233	0.1749	0.0233333	3.5	5.71755	0.285714	-0.75721	0.544068	20.0114			R Square	0.909895											R Square	0.597872									R Square	0.872097									S1+WMP	20.6021	18.7342	22.4699
	PMP	0.1977	0.198233	0.1751	0.0231333	3.47	5.71102	0.288184	-0.756714	0.540329	19.8172			Adjusted R Square	0.875412											Adjusted R Square	0.583511									Adjusted R Square	0.867529									S2+PMP	16.5245	12.3451	20.704
0.5	PMP	0.4957	0.495433	0.2055	0.289933	43.49	4.86618	0.0229938	-0.687188	1.63839	211.63			Standard Error	284.039											Standard Error	0.0541435									Standard Error	0.312418									S2+WMP	20.7647	16.7166	24.8128
	PMP	0.4944	0.495433	0.2066	0.288833	43.325	4.84027	0.0230814	-0.68487	1.63674	209.705			Observations	30											Observations	30									Observations	30
	PMP	0.4962	0.495433	0.2057	0.289733	43.46	4.86145	0.0230097	-0.686766	1.63809	211.279
1	PMP	0.9871	0.986667	0.7672	0.219467	32.92	1.30344	0.0303767	-0.115091	1.51746	42.9093			ANOVA												ANOVA										ANOVA
	PMP	0.9867	0.986667	0.7596	0.227067	34.06	1.31648	0.02936	-0.119415	1.53224	44.8394				df	SS	MS	F	Significance F								df	SS	MS	F	Significance F						df	SS	MS	F	Significance F
	PMP	0.9862	0.986667	0.7696	0.217067	32.56	1.29938	0.0307125	-0.113735	1.51268	42.3077			Regression	1	2.36264e+07	2.36264e+07	292.847	2.31724e-16							Regression	1	0.122038	0.122038	41.6296	5.47017e-07					Regression	1	18.6344	18.6344	190.916	4.9938e-14
2	PMP	1.9924	1.99083	1.7123	0.278533	41.78	0.58401	0.0239349	0.23358	1.62097	24.3999			Residual	29	2.33967e+06	80678.2									Residual	28	0.0820825	0.00293152							Residual	28	2.73295	0.0976053
	PMP	1.9844	1.99083	1.6926	0.298233	44.735	0.590807	0.0223539	0.228554	1.65065	26.4298			Total	30	2.59661e+07										Total	29	0.204121								Total	29	21.3674
	PMP	1.9957	1.99083	1.7223	0.268533	40.28	0.580619	0.0248262	0.236109	1.60509	23.3873
5	PMP	4.9904	4.98733	2.7336	2.25373	338.06	0.365818	0.00295805	0.436735	2.52899	123.668				Coefficients	Standard Error	t Stat	P-value	Lower 95%	Upper 95%	Lower 95.0%	Upper 95.0%					Coefficients	Standard Error	t Stat	P-value	Lower 95%	Upper 95%	Lower 95.0%	Upper 95.0%			Coefficients	Standard Error	t Stat	P-value	Lower 95%	Upper 95%	Lower 95.0%	Upper 95.0%
	PMP	4.9905	4.98733	2.7137	2.27363	341.045	0.368501	0.00293216	0.433562	2.53281	125.675			Intercept	0	#N/A	#N/A	#N/A	#N/A	#N/A	#N/A	#N/A				Intercept	-0.00388609	0.0117433	-0.330919	0.743169	-0.0279412	0.020169	-0.0279412	0.020169		Intercept	1.69596	0.0696658	24.3442	2.20952e-20	1.55325	1.83866	1.55325	1.83866
	PMP	4.9811	4.98733	2.6839	2.30343	345.515	0.372592	0.00289423	0.428766	2.53847	128.736			X Variable 1	13.3255	0.778689	17.1128	1.07144e-16	11.7329	14.9181	11.7329	14.9181				X Variable 1	0.0313028	0.00485157	6.4521	5.47017e-07	0.0213648	0.0412408	0.0213648	0.0412408		X Variable 1	0.780729	0.056504	13.8172	4.9938e-14	0.664985	0.896472	0.664985	0.896472
10	PMP	9.9835	9.98003	8.1956	1.78443	267.665	0.122017	0.00373601	0.913581	2.42759	32.6596
	PMP	9.9787	9.98003	8.1858	1.79423	269.135	0.122163	0.00371561	0.913061	2.42997	32.8783															Csm	-257.328				-35.7895	49.581
	PMP	9.9779	9.98003	8.1887	1.79133	268.7	0.12212	0.00372162	0.913215	2.42927	32.8135															b	-0.124145				-1.30781	0.489054
20	PMP	19.5847	19.539	16.7852	2.75383	413.075	0.0595763	0.00242087	1.22493	2.61603	24.6095
	PMP	19.5456	19.539	16.7455	2.79353	419.03	0.0597175	0.00238646	1.2239	2.62225	25.0234
	PMP	19.4868	19.539	16.6453	2.89373	434.06	0.060077	0.00230383	1.22129	2.63755	26.077
50	PMP	49.9372	49.487	40.2371	9.2499	1387.48	0.0248527	0.000720729	1.60463	3.14223	34.4827
	PMP	49.7174	49.487	41.2612	8.2258	1233.87	0.0242358	0.000810458	1.61554	3.09127	29.9039
	PMP	48.8064	49.487	41.1212	8.3658	1254.87	0.0243184	0.000796895	1.61407	3.0986	30.5164
100	PMP	99.6559	99.5457	91.0446	8.50113	1275.17	0.0109836	0.000784209	1.95925	3.10557	14.006
	PMP	99.5142	99.5457	91.0452	8.50053	1275.08	0.0109836	0.000784265	1.95926	3.10554	14.0049
	PMP	99.4671	99.5457	91.0544	8.49133	1273.7	0.0109824	0.000785114	1.9593	3.10507	13.9883
200	PMP	199.326	199.365	184.413	14.9519	2242.78	0.00542261	0.000445875	2.26579	3.35079	12.1617
	PMP	199.17	199.365	184.513	14.8522	2227.83	0.00541969	0.000448866	2.26603	3.34788	12.0742
	PMP	199.598	199.365	184.516	14.849	2227.34	0.00541959	0.000448965	2.26603	3.34779	12.0713
0.2	WMP	0.1983	0.198233	0.1636	0.0346333	5.195	6.11247	0.192493	-0.786217	0.715586	31.7543
	WMP	0.1987	0.198233	0.1646	0.0336333	5.045	6.07533	0.198216	-0.78357	0.702861	30.6501		WMP	SUMMARY OUTPUT												SUMMARY OUTPUT										SUMMARY OUTPUT
	WMP	0.1977	0.198233	0.1648	0.0334333	5.015	6.06796	0.199402	-0.783043	0.700271	30.4308
0.5	WMP	0.4957	0.495433	0.3945	0.100933	15.14	2.53485	0.0660502	-0.403953	1.18013	38.3777			Regression Statistics												Regression Statistics										Regression Statistics
	WMP	0.4944	0.495433	0.3246	0.170833	25.625	3.08071	0.0390244	-0.488651	1.40866	78.9433			Multiple R	0.984464											Multiple R	0.960049									Multiple R	0.9564
	WMP	0.4962	0.495433	0.3347	0.160733	24.11	2.98775	0.0414766	-0.475344	1.3822	72.0347			R Square	0.969169											R Square	0.921695									R Square	0.9147
1	WMP	0.9871	0.986667	0.8252	0.161467	24.22	1.21183	0.0412882	-0.0834408	1.38417	29.3505			Adjusted R Square	0.934686											Adjusted R Square	0.918898									Adjusted R Square	0.911654
	WMP	0.9867	0.986667	0.8316	0.155067	23.26	1.2025	0.0429923	-0.0800855	1.36661	27.9702			Standard Error	201.418											Standard Error	0.0168179									Standard Error	0.267161
	WMP	0.9862	0.986667	0.8946	0.0920667	13.81	1.11782	0.0724113	-0.0483711	1.14019	15.4371			Observations	30											Observations	30									Observations	30
2	WMP	1.9924	1.99083	1.7442	0.246633	36.995	0.573329	0.0270307	0.241596	1.56814	21.2103
	WMP	1.9844	1.99083	1.7484	0.242433	36.365	0.571951	0.027499	0.242641	1.56068	20.799			ANOVA												ANOVA										ANOVA
	WMP	1.9957	1.99083	1.7473	0.243533	36.53	0.572312	0.0273748	0.242367	1.56265	20.9065				df	SS	MS	F	Significance F								df	SS	MS	F	Significance F						df	SS	MS	F	Significance F
5	WMP	4.9904	4.98733	3.2238	1.76353	264.53	0.310193	0.00378029	0.508368	2.42247	82.0553			Regression	1	3.69829e+07	3.69829e+07	911.6	6.60119e-23							Regression	1	0.0932178	0.0932178	329.575	5.05867e-17					Regression	1	21.4306	21.4306	300.254	1.68181e-16
	WMP	4.9905	4.98733	3.2239	1.76343	264.515	0.310183	0.0037805	0.508382	2.42245	82.0481			Residual	29	1.17651e+06	40569.2									Residual	28	0.00791959	0.000282842							Residual	28	1.9985	0.0713749
	WMP	4.9811	4.98733	3.2229	1.76443	264.665	0.31028	0.00377836	0.508247	2.4227	82.1201			Total	30	3.81594e+07										Total	29	0.101137								Total	29	23.4291
10	WMP	9.9835	9.98003	6.2443	3.73573	560.36	0.160146	0.00178457	0.795484	2.74847	89.7394
	WMP	9.9787	9.98003	6.2441	3.73593	560.39	0.160151	0.00178447	0.79547	2.74849	89.7471				Coefficients	Standard Error	t Stat	P-value	Lower 95%	Upper 95%	Lower 95.0%	Upper 95.0%					Coefficients	Standard Error	t Stat	P-value	Lower 95%	Upper 95%	Lower 95.0%	Upper 95.0%			Coefficients	Standard Error	t Stat	P-value	Lower 95%	Upper 95%	Lower 95.0%	Upper 95.0%
	WMP	9.9779	9.98003	6.2475	3.73253	559.88	0.160064	0.0017861	0.795706	2.74809	89.6166			Intercept	0	#N/A	#N/A	#N/A	#N/A	#N/A	#N/A	#N/A				Intercept	-0.000363866	0.00359284	-0.101275	0.920054	-0.00772347	0.00699573	-0.00772347	0.00699573		Intercept	1.59314	0.0608964	26.1615	3.19514e-21	1.4684	1.71788	1.4684	1.71788
20	WMP	19.5847	19.539	15.7434	3.79563	569.345	0.0635187	0.0017564	1.1971	2.75538	36.164			X Variable 1	17.0493	0.564682	30.1927	1.8355e-23	15.8944	18.2042	15.8944	18.2042				X Variable 1	0.0300369	0.00165454	18.1542	5.05867e-17	0.0266478	0.0334261	0.0266478	0.0334261		X Variable 1	0.865863	0.0499695	17.3278	1.68181e-16	0.763506	0.968221	0.763506	0.968221
	WMP	19.5456	19.539	15.7438	3.79523	569.285	0.0635171	0.00175659	1.19711	2.75533	36.1593
	WMP	19.4868	19.539	15.7419	3.79713	569.57	0.0635247	0.00175571	1.19706	2.75555	36.1818															Csm	-2748.27				-129.476	142.944
50	WMP	49.9372	49.487	45.2734	4.2136	632.04	0.022088	0.00158218	1.65584	2.80074	13.9605															b	-0.0121139				-0.289835	0.209289
	WMP	49.7174	49.487	45.2362	4.2508	637.62	0.0221062	0.00156833	1.65549	2.80456	14.0953
	WMP	48.8064	49.487	45.3865	4.1005	615.075	0.022033	0.00162582	1.65693	2.78893	13.5519
100	WMP	99.6559	99.5457	90.3522	9.19353	1379.03	0.0110678	0.000725147	1.95594	3.13957	15.2628
	WMP	99.5142	99.5457	90.3942	9.15153	1372.73	0.0110627	0.000728475	1.95614	3.13759	15.186
	WMP	99.4671	99.5457	90.2723	9.27343	1391.01	0.0110776	0.0007189	1.95555	3.14333	15.4091
200	WMP	199.326	199.365	178.622	20.7425	3111.37	0.00559841	0.000321402	2.25194	3.49295	17.4187
	WMP	199.17	199.365	178.536	20.8285	3124.27	0.0056011	0.000320075	2.25173	3.49475	17.4994
	WMP	199.598	199.365	178.622	20.7432	3111.47	0.00559843	0.000321391	2.25193	3.49297	17.4194
0.2	S1	0.1983	0.198233	0.1942	0.00403333	0.605	5.14933	1.65289	-0.711751	-0.218245	3.11535
	S1	0.1987	0.198233	0.1951	0.00313333	0.47	5.12558	2.12766	-0.709743	-0.327902	2.40902		S1	SUMMARY OUTPUT												SUMMARY OUTPUT										SUMMARY OUTPUT
	S1	0.1977	0.198233	0.1847	0.0135333	2.03	5.41419	0.492611	-0.733533	0.307496	10.9908
0.5	S1	0.4957	0.495433	0.4435	0.0519333	7.79	2.25479	0.12837	-0.353106	0.891537	17.5648			Regression Statistics												Regression Statistics										Regression Statistics
	S1	0.4944	0.495433	0.4236	0.0718333	10.775	2.36072	0.0928074	-0.373044	1.03242	25.4367			Multiple R	0.654896											Multiple R	0.785961									Multiple R	0.892296
	S1	0.4962	0.495433	0.4437	0.0517333	7.76	2.25378	0.128866	-0.352911	0.889862	17.4893			R Square	0.428888											R Square	0.617734									R Square	0.796193
1	S1	0.9871	0.986667	0.5578	0.428867	64.33	1.79276	0.0155448	-0.253521	1.80841	115.328			Adjusted R Square	0.394406											Adjusted R Square	0.604082									Adjusted R Square	0.788914
	S1	0.9867	0.986667	0.5488	0.437867	65.68	1.82216	0.0152253	-0.260586	1.81743	119.679			Standard Error	995.994											Standard Error	0.303344									Standard Error	0.522135
	S1	0.9862	0.986667	0.4899	0.496767	74.515	2.04123	0.0134201	-0.309893	1.87224	152.102			Observations	30											Observations	30									Observations	30
2	S1	1.9924	1.99083	1.8453	0.145533	21.83	0.541917	0.0458085	0.266067	1.33905	11.8301
	S1	1.9844	1.99083	1.8456	0.145233	21.785	0.541829	0.0459031	0.266138	1.33816	11.8037			ANOVA												ANOVA										ANOVA
	S1	1.9957	1.99083	1.8422	0.148633	22.295	0.542829	0.0448531	0.265337	1.34821	12.1024				df	SS	MS	F	Significance F								df	SS	MS	F	Significance F						df	SS	MS	F	Significance F
5	S1	4.9904	4.98733	4.7958	0.191533	28.73	0.208516	0.0348068	0.680861	1.45834	5.99066			Regression	1	2.1604e+07	2.1604e+07	21.7782	6.89636e-05							Regression	1	4.16355	4.16355	45.2475	2.65238e-07					Regression	1	29.821	29.821	109.385	3.54329e-11
	S1	4.9905	4.98733	4.8277	0.159633	23.945	0.207138	0.0417624	0.68374	1.37921	4.95992			Residual	29	2.87681e+07	992003									Residual	28	2.57649	0.0920174							Residual	28	7.63349	0.272625
	S1	4.9811	4.98733	4.8252	0.162133	24.32	0.207245	0.0411184	0.683515	1.38596	5.04021			Total	30	5.03721e+07										Total	29	6.74004								Total	29	37.4545
10	S1	9.9835	9.98003	8.6398	1.34023	201.035	0.115743	0.00497426	0.936504	2.30327	23.2685
	S1	9.9787	9.98003	8.6393	1.34073	201.11	0.11575	0.0049724	0.936479	2.30343	23.2785				Coefficients	Standard Error	t Stat	P-value	Lower 95%	Upper 95%	Lower 95.0%	Upper 95.0%					Coefficients	Standard Error	t Stat	P-value	Lower 95%	Upper 95%	Lower 95.0%	Upper 95.0%			Coefficients	Standard Error	t Stat	P-value	Lower 95%	Upper 95%	Lower 95.0%	Upper 95.0%
	S1	9.9779	9.98003	8.6384	1.34163	201.245	0.115762	0.00496907	0.936433	2.30373	23.2966			Intercept	0	#N/A	#N/A	#N/A	#N/A	#N/A	#N/A	#N/A				Intercept	-0.0768181	0.0660123	-1.16369	0.254369	-0.212038	0.0584019	-0.212038	0.0584019		Intercept	1.2959	0.120219	10.7795	1.78954e-11	1.04964	1.54216	1.04964	1.54216
20	S1	19.5847	19.539	11.2624	8.27663	1241.5	0.088791	0.00080548	1.05163	3.09394	110.234			X Variable 1	12.7447	2.73098	4.66671	6.40038e-05	7.1592	18.3302	7.1592	18.3302				X Variable 1	0.232299	0.0345343	6.72662	2.65238e-07	0.161559	0.303039	0.161559	0.303039		X Variable 1	1.04207	0.0996369	10.4587	3.54329e-11	0.837978	1.24617	0.837978	1.24617
	S1	19.5456	19.539	11.3255	8.21353	1232.03	0.0882963	0.000811669	1.05406	3.09062	108.784
	S1	19.4868	19.539	11.6528	7.88623	1182.94	0.0858163	0.000845355	1.06643	3.07296	101.515															Csm	-13.0178				-4.71613	17.1227
50	S1	49.9372	49.487	39.1545	10.3325	1549.87	0.0255398	0.000645213	1.59278	3.1903	39.5836															b	-0.330686				-1.31245	0.192721
	S1	49.7174	49.487	39.1626	10.3244	1548.66	0.0255346	0.00064572	1.59287	3.18996	39.5444
	S1	48.8064	49.487	39.2127	10.2743	1541.14	0.0255019	0.000648868	1.59343	3.18784	39.3022
100	S1	99.6559	99.5457	76.3362	23.2095	3481.43	0.0130999	0.000287238	1.88273	3.54176	45.6065
	S1	99.5142	99.5457	77.3763	22.1694	3325.41	0.0129239	0.000300714	1.88861	3.52185	42.9772
	S1	99.4671	99.5457	77.4174	22.1283	3319.25	0.012917	0.000301273	1.88884	3.52104	42.8747
200	S1	199.326	199.365	192.742	6.62247	993.37	0.00518827	0.00100667	2.28498	2.99711	5.15388
	S1	199.17	199.365	191.796	7.56847	1135.27	0.00521386	0.000880848	2.28284	3.0551	5.91914
	S1	199.598	199.365	189.642	9.72317	1458.47	0.0052731	0.000685648	2.27793	3.1639	7.69069
0.2	S2	0.1983	0.198233	0.1669	0.0313333	4.7	5.99161	0.212766	-0.777544	0.672098	28.1606
	S2	0.1987	0.198233	0.1656	0.0326333	4.895	6.03865	0.20429	-0.78094	0.689753	29.5592		S2	SUMMARY OUTPUT												SUMMARY OUTPUT										SUMMARY OUTPUT
	S2	0.1977	0.198233	0.1663	0.0319333	4.79	6.01323	0.208768	-0.779108	0.680336	28.8034
0.5	S2	0.4957	0.495433	0.3253	0.170133	25.52	3.07409	0.039185	-0.487716	1.40688	78.4507			Regression Statistics												Regression Statistics										Regression Statistics
	S2	0.4944	0.495433	0.3259	0.169533	25.43	3.06843	0.0393236	-0.486916	1.40535	78.0301			Multiple R	0.912115											Multiple R	0.848022									Multiple R	0.937707
	S2	0.4962	0.495433	0.3263	0.169133	25.37	3.06466	0.0394166	-0.486383	1.40432	77.7505			R Square	0.831954											R Square	0.719141									R Square	0.879295
1	S2	0.9871	0.986667	0.8238	0.162867	24.43	1.21389	0.0409333	-0.0841782	1.38792	29.6553			Adjusted R Square	0.797471											Adjusted R Square	0.70911									Adjusted R Square	0.874984
	S2	0.9867	0.986667	0.8278	0.158867	23.83	1.20802	0.0419639	-0.0820746	1.37712	28.7871			Standard Error	896.296											Standard Error	0.0356107									Standard Error	0.384989
	S2	0.9862	0.986667	0.8369	0.149767	22.465	1.19489	0.0445137	-0.0773264	1.35151	26.8431			Observations	30											Observations	30									Observations	30
2	S2	1.9924	1.99083	1.9411	0.0497333	7.46	0.515172	0.134048	0.288048	0.872739	3.84318
	S2	1.9844	1.99083	1.9323	0.0585333	8.78	0.517518	0.113895	0.286075	0.943495	4.54381			ANOVA												ANOVA										ANOVA
	S2	1.9957	1.99083	1.8815	0.109333	16.4	0.531491	0.0609756	0.274504	1.21484	8.71645				df	SS	MS	F	Significance F								df	SS	MS	F	Significance F						df	SS	MS	F	Significance F
5	S2	4.9904	4.98733	3.6536	1.33373	200.06	0.273703	0.0049985	0.562721	2.30116	54.757			Regression	1	1.15338e+08	1.15338e+08	143.572	1.54296e-12							Regression	1	0.0909168	0.0909168	71.6941	3.30695e-09					Regression	1	30.2317	30.2317	203.97	2.21116e-14
	S2	4.9905	4.98733	3.5937	1.39363	209.045	0.278265	0.00478366	0.555542	2.32024	58.1699			Residual	29	2.32971e+07	803347									Residual	28	0.0355074	0.00126812							Residual	28	4.15005	0.148216
	S2	4.9811	4.98733	3.7239	1.26343	189.515	0.268536	0.00527663	0.570998	2.27764	50.8915			Total	30	1.38635e+08										Total	29	0.126424								Total	29	34.3817
10	S2	9.9835	9.98003	8.3365	1.64353	246.53	0.119954	0.0040563	0.920984	2.39187	29.5724
	S2	9.9787	9.98003	8.4864	1.49363	224.045	0.117836	0.00446339	0.928723	2.35034	26.4005				Coefficients	Standard Error	t Stat	P-value	Lower 95%	Upper 95%	Lower 95.0%	Upper 95.0%					Coefficients	Standard Error	t Stat	P-value	Lower 95%	Upper 95%	Lower 95.0%	Upper 95.0%			Coefficients	Standard Error	t Stat	P-value	Lower 95%	Upper 95%	Lower 95.0%	Upper 95.0%
	S2	9.9779	9.98003	8.3861	1.59393	239.09	0.119245	0.00418253	0.92356	2.37856	28.5103			Intercept	0	#N/A	#N/A	#N/A	#N/A	#N/A	#N/A	#N/A				Intercept	0.00676919	0.00761993	0.888354	0.381919	-0.00883952	0.0223779	-0.00883952	0.0223779		Intercept	1.54848	0.0876277	17.6712	1.01512e-16	1.36899	1.72798	1.36899	1.72798
20	S2	19.5847	19.539	9.4703	10.0687	1510.31	0.105593	0.000662116	0.976364	3.17907	159.479			X Variable 1	33.106	2.76294	11.9822	9.39428e-13	27.4552	38.7569	27.4552	38.7569				X Variable 1	0.0296286	0.00349921	8.46723	3.30695e-09	0.0224608	0.0367964	0.0224608	0.0367964		X Variable 1	1.06468	0.0745479	14.2818	2.21116e-14	0.911974	1.21738	0.911974	1.21738
	S2	19.5456	19.539	9.5965	9.94253	1491.38	0.104205	0.00067052	0.982113	3.17359	155.409
	S2	19.4868	19.539	9.5812	9.95783	1493.68	0.104371	0.00066949	0.98142	3.17426	155.896															Csm	147.728				-113.128	44.6869
50	S2	49.9372	49.487	34.5745	14.9125	2236.87	0.0289231	0.000447052	1.53876	3.34964	64.6972															b	0.228468				-0.393553	0.608155
	S2	49.7174	49.487	34.3726	15.1144	2267.16	0.0290929	0.00044108	1.53621	3.35548	65.9584
	S2	48.8064	49.487	34.4227	15.0643	2259.64	0.0290506	0.000442547	1.53684	3.35404	65.644
100	S2	99.6559	99.5457	70.8362	28.7095	4306.43	0.0141171	0.000232211	1.85026	3.63412	60.7942
	S2	99.5142	99.5457	70.8163	28.7294	4309.41	0.014121	0.00023205	1.85013	3.63442	60.8534
	S2	99.4671	99.5457	70.7474	28.7983	4319.75	0.0141348	0.000231495	1.84971	3.63546	61.0588
200	S2	199.326	199.365	169.482	29.8825	4482.37	0.00590032	0.000223096	2.22912	3.65151	26.4474
	S2	199.17	199.365	169.456	29.9085	4486.27	0.00590123	0.000222902	2.22906	3.65189	26.4745
	S2	199.598	199.365	169.282	30.0832	4512.48	0.00590732	0.000221608	2.22861	3.65441	26.6566
0.2	S1+PMP	0.1983	0.198233	0.1737	0.0245333	3.68	5.75705	0.271739	-0.7602	0.565848	21.186
	S1+PMP	0.1987	0.198233	0.1742	0.0240333	3.605	5.74053	0.277393	-0.758952	0.556905	20.6946		S1+PMP	SUMMARY OUTPUT												SUMMARY OUTPUT										SUMMARY OUTPUT
	S1+PMP	0.1977	0.198233	0.1734	0.0248333	3.725	5.76701	0.268456	-0.760951	0.571126	21.4821
0.5	S1+PMP	0.4944	0.495433	0.3846	0.110833	16.625	2.6001	0.0601504	-0.414991	1.22076	43.2267			Regression Statistics												Regression Statistics										Regression Statistics
	S1+PMP	0.4962	0.495433	0.4447	0.0507333	7.61	2.24871	0.131406	-0.351933	0.881385	17.1127			Multiple R	0.94962											Multiple R	0.919666									Multiple R	0.928486
1	S1+PMP	0.9871	0.986667	0.8761	0.110567	16.585	1.14142	0.0602954	-0.0574463	1.21972	18.9305			R Square	0.901778											R Square	0.845786									R Square	0.862086
	S1+PMP	0.9867	0.986667	0.8462	0.140467	21.07	1.18175	0.0474608	-0.072527	1.32366	24.8996			Adjusted R Square	0.866064											Adjusted R Square	0.840075									Adjusted R Square	0.856978
	S1+PMP	0.9862	0.986667	0.7163	0.270367	40.555	1.39606	0.0246579	-0.144905	1.60804	56.6173			Standard Error	307.342											Standard Error	0.0348262									Standard Error	0.376289
2	S1+PMP	1.9924	1.99083	1.9463	0.0445333	6.68	0.513795	0.149701	0.28921	0.824776	3.43215			Observations	29											Observations	29									Observations	29
	S1+PMP	1.9844	1.99083	1.9196	0.0712333	10.685	0.520942	0.0935891	0.283211	1.02877	5.56626
	S1+PMP	1.9957	1.99083	1.9263	0.0645333	9.68	0.51913	0.103306	0.284724	0.985875	5.02518			ANOVA												ANOVA										ANOVA
5	S1+PMP	4.9904	4.98733	2.6436	2.34373	351.56	0.378272	0.00284446	0.422196	2.546	132.985				df	SS	MS	F	Significance F								df	SS	MS	F	Significance F						df	SS	MS	F	Significance F
	S1+PMP	4.9905	4.98733	2.6637	2.32363	348.545	0.375418	0.00286907	0.425485	2.54226	130.85			Regression	1	2.42824e+07	2.42824e+07	257.068	2.53844e-15							Regression	1	0.179603	0.179603	148.082	1.80128e-12					Regression	1	23.8973	23.8973	168.774	3.95197e-13
	S1+PMP	4.9811	4.98733	2.6739	2.31343	347.015	0.373986	0.00288172	0.427145	2.54035	129.779			Residual	28	2.64485e+06	94458.8									Residual	27	0.0327474	0.00121287							Residual	27	3.82302	0.141593
10	S1+PMP	9.9835	9.98003	8.3456	1.63443	245.165	0.119824	0.00407889	0.921458	2.38946	29.3766			Total	29	2.69272e+07										Total	28	0.21235								Total	28	27.7203
	S1+PMP	9.9787	9.98003	8.3259	1.65413	248.12	0.120107	0.00403031	0.920431	2.39466	29.801
	S1+PMP	9.9779	9.98003	8.3958	1.58423	237.635	0.119107	0.00420813	0.924062	2.37591	28.304				Coefficients	Standard Error	t Stat	P-value	Lower 95%	Upper 95%	Lower 95.0%	Upper 95.0%					Coefficients	Standard Error	t Stat	P-value	Lower 95%	Upper 95%	Lower 95.0%	Upper 95.0%			Coefficients	Standard Error	t Stat	P-value	Lower 95%	Upper 95%	Lower 95.0%	Upper 95.0%
20	S1+PMP	19.5847	19.539	16.4836	3.05543	458.315	0.0606664	0.00218191	1.21705	2.66116	27.8043			Intercept	0	#N/A	#N/A	#N/A	#N/A	#N/A	#N/A	#N/A				Intercept	0.00694618	0.00747093	0.929761	0.360733	-0.0083829	0.0222753	-0.0083829	0.0222753		Intercept	1.4096	0.0902228	15.6236	4.78212e-15	1.22448	1.59473	1.22448	1.59473
	S1+PMP	19.5456	19.539	16.5226	3.01643	452.465	0.0605232	0.00221012	1.21808	2.65558	27.3846			X Variable 1	13.5265	0.843646	16.0334	1.21982e-15	11.7983	15.2546	11.7983	15.2546				X Variable 1	0.0452412	0.00371778	12.1689	1.80128e-12	0.037613	0.0528695	0.037613	0.0528695		X Variable 1	0.946242	0.0728366	12.9913	3.95197e-13	0.796794	1.09569	0.796794	1.09569
	S1+PMP	19.4868	19.539	16.5928	2.94623	441.935	0.0602671	0.00226278	1.21992	2.64536	26.6341
50	S1+PMP	49.9372	49.487	40.1371	9.3499	1402.48	0.0249146	0.00071302	1.60355	3.1469	34.9424															Csm	143.964				-119.29	44.8928
	S1+PMP	49.7174	49.487	41.1812	8.3058	1245.87	0.0242829	0.000802652	1.6147	3.09547	30.2534															b	0.153537				-0.222873	0.421326
	S1+PMP	48.8064	49.487	41.1782	8.3088	1246.32	0.0242847	0.000802362	1.61467	3.09563	30.2665
100	S1+PMP	99.6559	99.5457	89.8822	9.66353	1449.53	0.0111257	0.000689879	1.95367	3.16123	16.127
	S1+PMP	99.5142	99.5457	89.8942	9.65153	1447.73	0.0111242	0.000690737	1.95373	3.16069	16.1048
	S1+PMP	99.4671	99.5457	89.8423	9.70343	1455.52	0.0111306	0.000687042	1.95348	3.16302	16.2008
200	S1+PMP	199.326	199.365	184.782	14.5825	2187.37	0.00541177	0.00045717	2.26666	3.33992	11.8376
	S1+PMP	199.17	199.365	184.756	14.6085	2191.27	0.00541254	0.000456356	2.2666	3.3407	11.8603
	S1+PMP	199.598	199.365	184.765	14.6002	2190.02	0.00541229	0.000456616	2.26662	3.34045	11.8531
	S1+PMP
0.2	S1+WMP	0.1983	0.198233	0.1702	0.0280333	4.205	5.87544	0.237812	-0.76904	0.623766	24.7062
	S1+WMP	0.1987	0.198233	0.1711	0.0271333	4.07	5.84454	0.2457	-0.76675	0.609594	23.7873		S1+WMP	SUMMARY OUTPUT												SUMMARY OUTPUT										SUMMARY OUTPUT
	S1+WMP	0.1977	0.198233	0.1721	0.0261333	3.92	5.81058	0.255102	-0.764219	0.593286	22.7775
0.5	S1+WMP	0.4957	0.495433	0.1346	0.360833	54.125	7.42942	0.0184758	-0.870955	1.7334	402.117			Regression Statistics												Regression Statistics										Regression Statistics
	S1+WMP	0.4944	0.495433	0.1656	0.329833	49.475	6.03865	0.0202122	-0.78094	1.69439	298.762			Multiple R	0.972668											Multiple R	0.585887									Multiple R	0.897082
	S1+WMP	0.4962	0.495433	0.1261	0.369333	55.4	7.93021	0.0180505	-0.899285	1.74351	439.334			R Square	0.946084											R Square	0.343263									R Square	0.804757
1	S1+WMP	0.9871	0.986667	0.4461	0.540567	81.085	2.24165	0.0123327	-0.350568	1.90894	181.764			Adjusted R Square	0.911601											Adjusted R Square	0.319809									Adjusted R Square	0.797784
	S1+WMP	0.9867	0.986667	0.5362	0.450467	67.57	1.86498	0.0147995	-0.270673	1.82975	126.016			Standard Error	318.899											Standard Error	0.0607089									Standard Error	0.407602
	S1+WMP	0.9862	0.986667	0.6963	0.290367	43.555	1.43616	0.0229595	-0.157204	1.63904	62.5521			Observations	30											Observations	30									Observations	30
2	S1+WMP	1.9924	1.99083	1.8789	0.111933	16.79	0.532226	0.0595593	0.273904	1.22505	8.93608
	S1+WMP	1.9844	1.99083	1.8747	0.116133	17.42	0.533419	0.0574053	0.272932	1.24105	9.29215			ANOVA												ANOVA										ANOVA
	S1+WMP	1.9957	1.99083	1.8755	0.115333	17.3	0.533191	0.0578035	0.273117	1.23805	9.22421				df	SS	MS	F	Significance F								df	SS	MS	F	Significance F						df	SS	MS	F	Significance F
5	S1+WMP	4.9904	4.98733	2.9683	2.01903	302.855	0.336893	0.00330191	0.472508	2.48123	102.03			Regression	1	5.17504e+07	5.17504e+07	508.87	1.68799e-19							Regression	1	0.0539386	0.0539386	14.6351	0.000669436					Regression	1	19.1743	19.1743	115.411	1.93317e-11
	S1+WMP	4.9905	4.98733	2.9688	2.01853	302.78	0.336836	0.00330273	0.472581	2.48113	101.987			Residual	29	2.94921e+06	101697									Residual	28	0.103196	0.00368558							Residual	28	4.65191	0.16614
	S1+WMP	4.9811	4.98733	2.9673	2.02003	303.005	0.337007	0.00330028	0.472361	2.48145	102.115			Total	30	5.46997e+07										Total	29	0.157135								Total	29	23.8262
10	S1+WMP	9.9835	9.98003	8.5129	1.46713	220.07	0.117469	0.00454401	0.930078	2.34256	25.8514
	S1+WMP	9.9787	9.98003	8.5242	1.45583	218.375	0.117313	0.00457928	0.930654	2.3392	25.6182				Coefficients	Standard Error	t Stat	P-value	Lower 95%	Upper 95%	Lower 95.0%	Upper 95.0%					Coefficients	Standard Error	t Stat	P-value	Lower 95%	Upper 95%	Lower 95.0%	Upper 95.0%			Coefficients	Standard Error	t Stat	P-value	Lower 95%	Upper 95%	Lower 95.0%	Upper 95.0%
	S1+WMP	9.9779	9.98003	8.5328	1.44723	217.085	0.117195	0.00460649	0.931092	2.33663	25.4412			Intercept	0	#N/A	#N/A	#N/A	#N/A	#N/A	#N/A	#N/A				Intercept	0.00856863	0.0130865	0.654768	0.517961	-0.0182379	0.0353751	-0.0182379	0.0353751		Intercept	1.75305	0.0889742	19.7029	6.00488e-18	1.57079	1.9353	1.57079	1.9353
20	S1+WMP	19.5847	19.539	16.7223	2.81673	422.51	0.0598004	0.00236681	1.2233	2.62584	25.2663			X Variable 1	20.6021	0.913287	22.5581	6.14031e-20	18.7342	22.4699	18.7342	22.4699				X Variable 1	0.0167249	0.00437186	3.82558	0.000669436	0.00776955	0.0256802	0.00776955	0.0256802		X Variable 1	0.770324	0.0717052	10.7429	1.93317e-11	0.623443	0.917206	0.623443	0.917206
	S1+WMP	19.5456	19.539	16.7526	2.78643	417.965	0.0596922	0.00239254	1.22408	2.62114	24.9493
	S1+WMP	19.4868	19.539	16.6928	2.84623	426.935	0.0599061	0.00234228	1.22253	2.63036	25.576															Csm	116.705				-54.8309	28.2684
50	S1+WMP	49.9372	49.487	38.1924	11.2946	1694.19	0.0261832	0.000590253	1.58198	3.22896	44.3593															b	0.512328				-2.34736	1.37752
	S1+WMP	49.7174	49.487	38.2326	11.2544	1688.16	0.0261557	0.000592361	1.58243	3.22741	44.155
	S1+WMP	48.8064	49.487	38.2925	11.1945	1679.17	0.0261148	0.000595531	1.58311	3.2251	43.8513
100	S1+WMP	99.6559	99.5457	89.3122	10.2335	1535.03	0.0111967	0.000651453	1.95091	3.18612	17.1872
	S1+WMP	99.5142	99.5457	89.3842	10.1615	1524.23	0.0111877	0.000656069	1.95126	3.18305	17.0526
	S1+WMP	99.4671	99.5457	89.4123	10.1334	1520.01	0.0111841	0.000657888	1.9514	3.18185	17.0001
200	S1+WMP	199.326	199.365	175.482	23.8825	3582.37	0.00569858	0.000279145	2.24423	3.55417	20.4144
	S1+WMP	199.17	199.365	175.576	23.7885	3568.27	0.00569553	0.000280248	2.24447	3.55246	20.3232
	S1+WMP	199.598	199.365	175.675	23.6902	3553.53	0.00569234	0.000281411	2.24471	3.55066	20.2279
0.2	S2+PMP	0.1983	0.198233	0.1231	0.0751333	11.27	8.12348	0.0887311	-0.909742	1.05192	91.5516
	S2+PMP	0.1987	0.198233	0.1379	0.0603333	9.05	7.25163	0.110497	-0.860436	0.956649	65.6273		S2+PMP	SUMMARY OUTPUT												SUMMARY OUTPUT										SUMMARY OUTPUT
	S2+PMP	0.1977	0.198233	0.1638	0.0344333	5.165	6.10501	0.193611	-0.785686	0.71307	31.5324
0.5	S2+PMP	0.4957	0.495433	0.3245	0.170933	25.64	3.08166	0.0390016	-0.488785	1.40892	79.0139			Regression Statistics												Regression Statistics										Regression Statistics
	S2+PMP	0.4944	0.495433	0.3916	0.103833	15.575	2.55363	0.0642055	-0.407157	1.19243	39.7727			Multiple R	0.832322											Multiple R	0.80762									Multiple R	0.943363
	S2+PMP	0.4962	0.495433	0.4247	0.0707333	10.61	2.3546	0.0942507	-0.371918	1.02572	24.9823			R Square	0.69276											R Square	0.65225									R Square	0.889933
1	S2+PMP	0.9871	0.986667	0.8261	0.160567	24.085	1.21051	0.0415196	-0.0829674	1.38175	29.1551			Adjusted R Square	0.658277											Adjusted R Square	0.639831									Adjusted R Square	0.886002
	S2+PMP	0.9867	0.986667	0.8562	0.130467	19.57	1.16795	0.0510986	-0.0674248	1.29159	22.8568			Standard Error	729.733											Standard Error	0.027746									Standard Error	0.323986
	S2+PMP	0.9862	0.986667	0.9163	0.0703667	10.555	1.09135	0.0947418	-0.0379623	1.02346	11.5192			Observations	30											Observations	30									Observations	30
2	S2+PMP	1.9924	1.99083	1.8723	0.118533	17.78	0.534102	0.056243	0.272375	1.24993	9.49634
	S2+PMP	1.9844	1.99083	1.8026	0.188233	28.235	0.554754	0.035417	0.255899	1.45079	15.6635			ANOVA												ANOVA										ANOVA
	S2+PMP	1.9957	1.99083	1.7623	0.228533	34.28	0.56744	0.0291715	0.24608	1.53504	19.4519				df	SS	MS	F	Significance F								df	SS	MS	F	Significance F						df	SS	MS	F	Significance F
5	S2+PMP	4.9904	4.98733	2.7416	2.24573	336.86	0.364751	0.00296859	0.438004	2.52745	122.87			Regression	1	3.48202e+07	3.48202e+07	65.3887	8.35535e-09							Regression	1	0.0404303	0.0404303	52.5177	6.87996e-08					Regression	1	23.7636	23.7636	226.391	6.04256e-15
	S2+PMP	4.9905	4.98733	2.7737	2.21363	332.045	0.360529	0.00301164	0.443059	2.5212	119.712			Residual	29	1.54428e+07	532510									Residual	28	0.0215556	0.000769842							Residual	28	2.93908	0.104967
	S2+PMP	4.9811	4.98733	2.7129	2.27443	341.165	0.368609	0.00293113	0.433434	2.53296	125.757			Total	30	5.0263e+07										Total	29	0.0619859								Total	29	26.7027
10	S2+PMP	9.9835	9.98003	8.5556	1.42443	213.665	0.116883	0.00468022	0.93225	2.32973	24.9737
	S2+PMP	9.9787	9.98003	8.5959	1.38413	207.62	0.116335	0.00481649	0.934291	2.31727	24.1534				Coefficients	Standard Error	t Stat	P-value	Lower 95%	Upper 95%	Lower 95.0%	Upper 95.0%					Coefficients	Standard Error	t Stat	P-value	Lower 95%	Upper 95%	Lower 95.0%	Upper 95.0%			Coefficients	Standard Error	t Stat	P-value	Lower 95%	Upper 95%	Lower 95.0%	Upper 95.0%
	S2+PMP	9.9779	9.98003	8.5058	1.47423	221.135	0.117567	0.00452212	0.929715	2.34466	25.9981			Intercept	0	#N/A	#N/A	#N/A	#N/A	#N/A	#N/A	#N/A				Intercept	0.0102664	0.00581625	1.76513	0.0884479	-0.00164761	0.0221805	-0.00164761	0.0221805		Intercept	1.60065	0.0735522	21.762	4.38e-19	1.44998	1.75131	1.44998	1.75131
20	S2+PMP	19.5847	19.539	14.3836	5.15543	773.315	0.0695236	0.00129313	1.15787	2.88836	53.7637			X Variable 1	16.5245	2.04351	8.08633	6.44343e-09	12.3451	20.704	12.3451	20.704				X Variable 1	0.0170752	0.0023562	7.24691	6.87996e-08	0.0122487	0.0219016	0.0122487	0.0219016		X Variable 1	0.916802	0.0609321	15.0463	6.04256e-15	0.791989	1.04162	0.791989	1.04162
	S2+PMP	19.5456	19.539	14.5826	4.95643	743.465	0.0685749	0.00134505	1.16383	2.87126	50.983
	S2+PMP	19.4868	19.539	14.6128	4.92623	738.935	0.0684332	0.0013533	1.16473	2.86861	50.5677															Csm	97.4048				-606.939	45.0847
50	S2+PMP	49.9372	49.487	34.1869	15.3001	2295.01	0.029251	0.000435727	1.53386	3.36079	67.1314															b	0.601249				-0.134513	1.01273
	S2+PMP	49.7174	49.487	34.1934	15.2936	2294.04	0.0292454	0.000435912	1.53394	3.3606	67.0901
	S2+PMP	48.8064	49.487	34.1857	15.3013	2295.19	0.029252	0.000435693	1.53384	3.36082	67.139
100	S2+PMP	99.6559	99.5457	83.3422	16.2035	2430.53	0.0119987	0.000411433	1.92086	3.3857	29.1633
	S2+PMP	99.5142	99.5457	83.3842	16.1615	2424.23	0.0119927	0.000412502	1.92108	3.38457	29.073
	S2+PMP	99.4671	99.5457	83.4223	16.1234	2418.51	0.0119872	0.000413477	1.92128	3.38355	28.9912
200	S2+PMP	199.326	199.365	184.586	14.7792	2216.88	0.00541754	0.000451085	2.2662	3.34574	12.01
	S2+PMP	199.17	199.365	184.642	14.7232	2208.47	0.0054159	0.000452801	2.26633	3.34409	11.9609
	S2+PMP	199.598	199.365	184.667	14.698	2204.7	0.00541516	0.000453577	2.26639	3.34335	11.9388
0.2	S2+WMP	0.1983	0.198233	0.14723	0.0510033	7.6505	6.79209	0.13071	-0.832004	0.88369	51.9629
	S2+WMP	0.1987	0.198233	0.18415	0.0140833	2.1125	5.43036	0.473373	-0.734828	0.324797	11.4716		S2+WMP	SUMMARY OUTPUT												SUMMARY OUTPUT										SUMMARY OUTPUT
	S2+WMP	0.1977	0.198233	0.19654	0.00169333	0.254	5.08802	3.93701	-0.706549	-0.595166	1.29236
0.5	S2+WMP	0.4957	0.495433	0.4613	0.0341333	5.12	2.16779	0.195312	-0.336017	0.70927	11.0991			Regression Statistics												Regression Statistics										Regression Statistics
	S2+WMP	0.4944	0.495433	0.4215	0.0739333	11.09	2.37248	0.0901713	-0.375202	1.04493	26.3108			Multiple R	0.889639											Multiple R	0.514291									Multiple R	0.864338
	S2+WMP	0.4962	0.495433	0.4914	0.00403333	0.605	2.035	1.65289	-0.308565	-0.218245	1.23118			R Square	0.791458											R Square	0.264495									R Square	0.747081
1	S2+WMP	0.9871	0.986667	0.5526	0.434067	65.11	1.80963	0.0153586	-0.257589	1.81365	117.825			Adjusted R Square	0.756976											Adjusted R Square	0.238227									Adjusted R Square	0.738048
	S2+WMP	0.9867	0.986667	0.6824	0.304267	45.64	1.46542	0.0219106	-0.165961	1.65935	66.8816			Standard Error	689.41											Standard Error	0.669714									Standard Error	0.594313
	S2+WMP	0.9862	0.986667	0.4925	0.494167	74.125	2.03046	0.0134907	-0.307594	1.86996	150.508			Observations	30											Observations	30									Observations	30
2	S2+WMP	1.9924	1.99083	1.5691	0.421733	63.26	0.637308	0.0158078	0.195651	1.80113	40.3161
	S2+WMP	1.9844	1.99083	1.4578	0.533033	79.955	0.685965	0.012507	0.163698	1.90285	54.8463			ANOVA												ANOVA										ANOVA
	S2+WMP	1.9957	1.99083	1.1989	0.791933	118.79	0.834098	0.00841822	0.078783	2.07478	99.0825				df	SS	MS	F	Significance F								df	SS	MS	F	Significance F						df	SS	MS	F	Significance F
5	S2+WMP	4.9904	4.98733	1.3901	3.59723	539.585	0.719373	0.00185328	0.143046	2.73206	388.163			Regression	1	5.23104e+07	5.23104e+07	110.061	3.30605e-11							Regression	1	4.51616	4.51616	10.0691	0.00364386					Regression	1	29.2129	29.2129	82.7072	7.49496e-10
	S2+WMP	4.9905	4.98733	1.9003	3.08703	463.055	0.526233	0.00215957	0.278822	2.66563	243.675			Residual	29	1.37833e+07	475286									Residual	28	12.5585	0.448517							Residual	28	9.88983	0.353208
	S2+WMP	4.9811	4.98733	1.5704	3.41693	512.54	0.63678	0.00195107	0.19601	2.70973	326.375			Total	30	6.60937e+07										Total	29	17.0746								Total	29	39.1027
10	S2+WMP	9.9835	9.98003	5.1536	4.82643	723.965	0.194039	0.00138128	0.712111	2.85972	140.478
	S2+WMP	9.9787	9.98003	5.1856	4.79443	719.165	0.192842	0.0013905	0.714799	2.85683	138.685				Coefficients	Standard Error	t Stat	P-value	Lower 95%	Upper 95%	Lower 95.0%	Upper 95.0%					Coefficients	Standard Error	t Stat	P-value	Lower 95%	Upper 95%	Lower 95.0%	Upper 95.0%			Coefficients	Standard Error	t Stat	P-value	Lower 95%	Upper 95%	Lower 95.0%	Upper 95.0%
	S2+WMP	9.9779	9.98003	5.1952	4.78483	717.725	0.192485	0.00139329	0.715602	2.85596	138.152			Intercept	0	#N/A	#N/A	#N/A	#N/A	#N/A	#N/A	#N/A				Intercept	-0.0358882	0.146395	-0.245145	0.808132	-0.335765	0.263989	-0.335765	0.263989		Intercept	1.61729	0.131321	12.3156	8.05532e-13	1.34829	1.88629	1.34829	1.88629
20	S2+WMP	19.5847	19.539	16.4668	3.07223	460.835	0.0607283	0.00216997	1.21661	2.66355	27.9857			X Variable 1	20.7647	1.97929	10.491	2.20017e-11	16.7166	24.8128	16.7166	24.8128				X Variable 1	0.224525	0.0707568	3.17318	0.00364386	0.0795857	0.369463	0.0795857	0.369463		X Variable 1	1.01236	0.111318	9.09435	7.49496e-10	0.784339	1.24039	0.784339	1.24039
	S2+WMP	19.5456	19.539	16.4675	3.07153	460.73	0.0607257	0.00217047	1.21663	2.66345	27.9781
	S2+WMP	19.4868	19.539	16.4637	3.07533	461.3	0.0607397	0.00216779	1.21653	2.66398	28.0192															Csm	-27.8643				-2.97827	3.78804
50	S2+WMP	49.9372	49.487	34.4791	15.0079	2251.18	0.0290031	0.00044421	1.53756	3.35241	65.2913															b	-0.159841				-4.21892	0.71452
	S2+WMP	49.7174	49.487	34.4793	15.0077	2251.15	0.0290029	0.000444216	1.53756	3.35241	65.29
	S2+WMP	48.8064	49.487	34.4781	15.0089	2251.33	0.0290039	0.000444181	1.53754	3.35244	65.2975
100	S2+WMP	99.6559	99.5457	81.5723	17.9734	2696.01	0.0122591	0.000370918	1.91154	3.43072	33.0506
	S2+WMP	99.5142	99.5457	81.5718	17.9739	2696.09	0.0122591	0.000370907	1.91154	3.43073	33.0517
	S2+WMP	99.4671	99.5457	81.5721	17.9736	2696.04	0.0122591	0.000370914	1.91154	3.43073	33.0511
200	S2+WMP	199.326	199.365	179.743	19.6217	2943.25	0.0055635	0.00033976	2.25465	3.46883	16.3748
	S2+WMP	199.17	199.365	179.735	19.6295	2944.42	0.00556374	0.000339625	2.25463	3.469	16.382
	S2+WMP	199.598	199.365	179.642	19.7232	2958.47	0.00556664	0.000338012	2.25441	3.47107	16.4688
[truncated: 20 more columns]

## Sheet: pH7 0.01M ionic stength
pH 7	0.01 M	accuracy	98.26																																											Linear constrained through 0
		precision	0.81											Kd												Langmuir										Freundlich										Solid type	Kd	lower 95	upper 95
		detection limit	0.05																																											PMP	8.40618	6.62625	10.1861
													PMP	SUMMARY OUTPUT												SUMMARY OUTPUT										SUMMARY OUTPUT										WMP	12.4184	9.78189	15.0549
																																														S1	7.90656	5.52446	10.2887
	solidtype	control initial	average	actual	Diff	Cs	1/Caq	1/Cs	logCaq	logCs	Kd			Regression Statistics												Regression Statistics										Regression Statistics										S2	21.1359	18.3871	23.8846
0.2	PMP	0.1895	0.1891	0.1213	0.0678	10.17	8.24402	0.0983284	-0.916139	1.00732	83.8417			Multiple R	0.873428											Multiple R	0.864651									Multiple R	0.930646									S1+PMP	8.20969	5.86193	10.5574
	PMP	0.1884	0.1891	0.1251	0.064	9.6	7.99361	0.104167	-0.902743	0.982271	76.7386			R Square	0.762877											R Square	0.747622									R Square	0.866101									S1+WMP	12.6706	10.0635	15.2776
	PMP	0.1894	0.1891	0.1366	0.0525	7.875	7.32064	0.126984	-0.864549	0.896251	57.6501			Adjusted R Square	0.728394											Adjusted R Square	0.738608									Adjusted R Square	0.861319									S2+PMP	10.5365	8.24486	12.8281
0.5	PMP	0.4787	0.478667	0.4113	0.0673667	10.105	2.43132	0.0989609	-0.385841	1.00454	24.5684			Standard Error	321.631											Standard Error	0.02029									Standard Error	0.298574									S2+WMP	17.027	13.6078	20.4462
	PMP	0.4781	0.478667	0.4223	0.0563667	8.455	2.36798	0.118273	-0.374379	0.927114	20.0213			Observations	30											Observations	30									Observations	30
	PMP	0.4792	0.478667	0.3365	0.142167	21.325	2.97177	0.0468933	-0.473015	1.32889	63.373
1	PMP	0.9603	0.9657	0.78148	0.18422	27.633	1.27962	0.0361886	-0.107082	1.44143	35.3598			ANOVA												ANOVA										ANOVA
	PMP	0.9739	0.9657	0.74443	0.22127	33.1905	1.34331	0.0301291	-0.128176	1.52101	44.5851				df	SS	MS	F	Significance F								df	SS	MS	F	Significance F						df	SS	MS	F	Significance F
	PMP	0.9629	0.9657	0.72512	0.24058	36.087	1.37908	0.0277108	-0.13959	1.55735	49.7669			Regression	1	9.65146e+06	9.65146e+06	93.2993	2.05788e-10							Regression	1	0.0341468	0.0341468	82.9446	7.27117e-10					Regression	1	16.1457	16.1457	181.113	9.51379e-14
2	PMP	1.9679	1.96403	1.4291	0.534933	80.24	0.699741	0.0124626	0.155063	1.90439	56.1472			Residual	29	2.99994e+06	103446									Residual	28	0.0115271	0.000411683							Residual	28	2.49611	0.0891467
	PMP	1.9589	1.96403	1.4378	0.526233	78.935	0.695507	0.0126687	0.157698	1.89727	54.8998			Total	30	1.26514e+07										Total	29	0.045674								Total	29	18.6418
	PMP	1.9653	1.96403	1.4989	0.465133	69.77	0.667156	0.0143328	0.175773	1.84367	46.5475
5	PMP	4.7895	4.8251	4.4401	0.385	57.75	0.22522	0.017316	0.647393	1.76155	13.0065				Coefficients	Standard Error	t Stat	P-value	Lower 95%	Upper 95%	Lower 95.0%	Upper 95.0%					Coefficients	Standard Error	t Stat	P-value	Lower 95%	Upper 95%	Lower 95.0%	Upper 95.0%			Coefficients	Standard Error	t Stat	P-value	Lower 95%	Upper 95%	Lower 95.0%	Upper 95.0%
	PMP	4.7891	4.8251	4.4901	0.335	50.25	0.222712	0.0199005	0.652256	1.70114	11.1913			Intercept	0	#N/A	#N/A	#N/A	#N/A	#N/A	#N/A	#N/A				Intercept	0.00808493	0.00423983	1.9069	0.0668421	-0.000599967	0.0167698	-0.000599967	0.0167698		Intercept	1.63508	0.0672866	24.3002	2.31916e-20	1.49724	1.77291	1.49724	1.77291
	PMP	4.8967	4.8251	4.5187	0.3064	45.96	0.221303	0.0217581	0.655014	1.66238	10.1711			X Variable 1	8.40618	0.870281	9.65916	1.4409e-10	6.62625	10.1861	6.62625	10.1861				X Variable 1	0.0144982	0.00159191	9.10739	7.27117e-10	0.0112373	0.017759	0.0112373	0.017759		X Variable 1	0.737783	0.0548218	13.4578	9.51379e-14	0.625485	0.85008	0.625485	0.85008
10	PMP	9.8795	9.8617	6.3489	3.5128	526.92	0.157508	0.00189782	0.802698	2.72174	82.9939
	PMP	9.8798	9.8617	6.5784	3.2833	492.495	0.152013	0.00203048	0.81812	2.6924	74.8655															Csm	123.687				-1666.76	59.6309
	PMP	9.8258	9.8617	6.7313	3.1304	469.56	0.14856	0.00212965	0.828099	2.67169	69.7577															b	0.557652				-0.0533908	0.944298
20	PMP	18.9841	18.8841	13.4823	5.4018	810.27	0.0741713	0.00123416	1.12976	2.90863	60.0988
	PMP	18.8851	18.8841	12.647	6.2371	935.565	0.0790701	0.00106887	1.10199	2.97107	73.9753
	PMP	18.7831	18.8841	13.5112	5.3729	805.935	0.0740127	0.00124079	1.13069	2.9063	59.6494
50	PMP	48.9735	48.8912	43.2471	5.6441	846.615	0.0231229	0.00118117	1.63596	2.92769	19.5762
	PMP	48.8873	48.8912	43.3712	5.52	828	0.0230568	0.00120773	1.6372	2.91803	19.091
	PMP	48.8128	48.8912	43.4413	5.4499	817.485	0.0230196	0.00122326	1.6379	2.91248	18.8182
100	PMP	96.8645	96.7304	92.4189	4.3115	646.725	0.0108203	0.00154625	1.96576	2.81072	6.99776
	PMP	96.5623	96.7304	92.4884	4.242	636.3	0.0108122	0.00157159	1.96609	2.80366	6.87978
	PMP	96.7644	96.7304	92.4959	4.2345	635.175	0.0108113	0.00157437	1.96612	2.80289	6.86706
200	PMP	196.746	196.44	186.789	9.65097	1447.64	0.00535364	0.000690777	2.27135	3.16066	7.75017
	PMP	196.446	196.44	186.623	9.81637	1472.45	0.00535839	0.000679138	2.27097	3.16804	7.88998
	PMP	196.127	196.44	186.69	9.74977	1462.46	0.00535648	0.000683777	2.27112	3.16509	7.83366
0.2	WMP	0.1895	0.1891	0.1423	0.0468	7.02	7.02741	0.14245	-0.846795	0.846337	49.3324
	WMP	0.1884	0.1891	0.1524	0.0367	5.505	6.56168	0.181653	-0.817015	0.740757	36.122		WMP	SUMMARY OUTPUT												SUMMARY OUTPUT										SUMMARY OUTPUT
	WMP	0.1894	0.1891	0.1426	0.0465	6.975	7.01262	0.143369	-0.84588	0.843544	48.913
0.5	WMP	0.4787	0.478667	0.1713	0.307367	46.105	5.83771	0.0216896	-0.766243	1.66375	269.148			Regression Statistics												Regression Statistics										Regression Statistics
	WMP	0.4781	0.478667	0.1636	0.315067	47.26	6.11247	0.0211595	-0.786217	1.67449	288.875			Multiple R	0.872875											Multiple R	0.805798									Multiple R	0.931161
	WMP	0.4792	0.478667	0.2024	0.276267	41.44	4.94071	0.0241313	-0.693789	1.61742	204.743			R Square	0.761911											R Square	0.64931									R Square	0.867061
1	WMP	0.9603	0.9657	0.6348	0.3309	49.635	1.5753	0.0201471	-0.197363	1.69579	78.19			Adjusted R Square	0.727428											Adjusted R Square	0.636786									Adjusted R Square	0.862313
	WMP	0.9739	0.9657	0.7649	0.2008	30.12	1.30736	0.0332005	-0.116395	1.47885	39.3777			Standard Error	464.422											Standard Error	0.0281573									Standard Error	0.300093
	WMP	0.9629	0.9657	0.7952	0.1705	25.575	1.25755	0.0391007	-0.0995236	1.40782	32.1617			Observations	30											Observations	30									Observations	30
2	WMP	1.9679	1.96403	1.2491	0.714933	107.24	0.800576	0.00932488	0.0965972	2.03036	85.8538
	WMP	1.9589	1.96403	1.2478	0.716233	107.435	0.80141	0.00930795	0.096145	2.03115	86.0995			ANOVA												ANOVA										ANOVA
	WMP	1.9653	1.96403	1.3789	0.585133	87.77	0.725216	0.0113934	0.139533	1.94335	63.6522				df	SS	MS	F	Significance F								df	SS	MS	F	Significance F						df	SS	MS	F	Significance F
5	WMP	4.7895	4.8251	2.6501	2.175	326.25	0.377344	0.00306513	0.423262	2.51355	123.109			Regression	1	2.00165e+07	2.00165e+07	92.8031	2.18069e-10							Regression	1	0.0411025	0.0411025	51.8427	7.75642e-08					Regression	1	16.4463	16.4463	182.623	8.59804e-14
	WMP	4.7891	4.8251	2.4401	2.385	357.75	0.409819	0.00279525	0.387408	2.55358	146.613			Residual	29	6.25494e+06	215687									Residual	28	0.0221993	0.000792831							Residual	28	2.52157	0.0900561
	WMP	4.8967	4.8251	2.5987	2.2264	333.96	0.384808	0.00299437	0.414756	2.52369	128.51			Total	30	2.62714e+07										Total	29	0.0633017								Total	29	18.9679
10	WMP	9.8795	9.8617	5.4765	4.3852	657.78	0.182598	0.00152027	0.738503	2.81808	120.11
	WMP	9.8798	9.8617	5.6784	4.1833	627.495	0.176106	0.00159364	0.754226	2.79761	110.506				Coefficients	Standard Error	t Stat	P-value	Lower 95%	Upper 95%	Lower 95.0%	Upper 95.0%					Coefficients	Standard Error	t Stat	P-value	Lower 95%	Upper 95%	Lower 95.0%	Upper 95.0%			Coefficients	Standard Error	t Stat	P-value	Lower 95%	Upper 95%	Lower 95.0%	Upper 95.0%
	WMP	9.8258	9.8617	5.7313	4.1304	619.56	0.17448	0.00161405	0.758253	2.79208	108.101			Intercept	0	#N/A	#N/A	#N/A	#N/A	#N/A	#N/A	#N/A				Intercept	-0.000826997	0.00608958	-0.135805	0.892947	-0.0133009	0.0116469	-0.0133009	0.0116469		Intercept	1.91095	0.0647751	29.5013	1.23893e-22	1.77826	2.04363	1.77826	2.04363
20	WMP	18.9841	18.8841	13.4223	5.4618	819.27	0.0745029	0.0012206	1.12783	2.91343	61.038			X Variable 1	12.4184	1.28909	9.63343	1.5293e-10	9.78189	15.0549	9.78189	15.0549				X Variable 1	0.0153235	0.00212821	7.20019	7.75642e-08	0.0109641	0.019683	0.0109641	0.019683		X Variable 1	0.720869	0.0533432	13.5138	8.59804e-14	0.611601	0.830138	0.611601	0.830138
	WMP	18.8851	18.8841	13.4571	5.427	814.05	0.0743102	0.00122843	1.12895	2.91065	60.4922
	WMP	18.7831	18.8841	13.8612	5.0229	753.435	0.0721438	0.00132725	1.1418	2.87705	54.3557															Csm	-1209.19				-75.1826	85.8594
50	WMP	48.9735	48.8912	38.5883	10.3029	1545.44	0.0259146	0.000647067	1.58646	3.18905	40.0493															b	-0.0539691				-1.21314	0.591728
	WMP	48.8873	48.8912	38.5925	10.2987	1544.81	0.0259118	0.000647331	1.5865	3.18887	40.0286
	WMP	48.8128	48.8912	38.5732	10.318	1547.7	0.0259247	0.00064612	1.58629	3.18969	40.1237
100	WMP	96.8645	96.7304	88.5793	8.1511	1222.66	0.0112893	0.000817886	1.94733	3.08731	13.8031
	WMP	96.5623	96.7304	89.3271	7.4033	1110.49	0.0111948	0.000900499	1.95098	3.04552	12.4318
	WMP	96.7644	96.7304	88.3452	8.3852	1257.78	0.0113192	0.000795052	1.94618	3.0996	14.2371
200	WMP	196.746	196.44	183.595	12.8443	1926.64	0.00544676	0.000519038	2.26386	3.2848	10.4939
	WMP	196.446	196.44	183.455	12.9845	1947.67	0.00545092	0.000513434	2.26353	3.28952	10.6166
	WMP	196.127	196.44	183.466	12.9735	1946.02	0.0054506	0.000513869	2.26356	3.28915	10.607
0.2	S1	0.1895	0.1891	0.14113	0.04797	7.1955	7.08567	0.138976	-0.850381	0.857061	50.9849
	S1	0.1884	0.1891	0.1422	0.0469	7.035	7.03235	0.142146	-0.8471	0.847264	49.4726		S1	SUMMARY OUTPUT												SUMMARY OUTPUT										SUMMARY OUTPUT
	S1	0.1894	0.1891	0.1504	0.0387	5.805	6.64894	0.172265	-0.822752	0.763802	38.5971
0.5	S1	0.4787	0.478667	0.2413	0.237367	35.605	4.14422	0.0280859	-0.617443	1.55151	147.555			Regression Statistics												Regression Statistics										Regression Statistics
	S1	0.4781	0.478667	0.2923	0.186367	27.955	3.42114	0.0357718	-0.534171	1.44646	95.638			Multiple R	0.783429											Multiple R	0.922577									Multiple R	0.905696
	S1	0.4792	0.478667	0.2365	0.242167	36.325	4.22833	0.0275292	-0.626169	1.56021	153.594			R Square	0.613761											R Square	0.851149									R Square	0.820286
1	S1	0.9603	0.9657	0.5848	0.3809	57.135	1.70999	0.0175024	-0.232993	1.7569	97.7001			Adjusted R Square	0.579278											Adjusted R Square	0.845833									Adjusted R Square	0.813867
	S1	0.9739	0.9657	0.6436	0.3221	48.315	1.55376	0.0206975	-0.191384	1.68408	75.0699			Standard Error	431.653											Standard Error	0.0176693									Standard Error	0.325473
	S1	0.9629	0.9657	0.7244	0.2413	36.195	1.38045	0.0276281	-0.140022	1.55865	49.9655			Observations	30											Observations	30									Observations	30
2	S1	1.9679	1.96403	1.2891	0.674933	101.24	0.775735	0.00987752	0.110287	2.00535	78.5354
	S1	1.9589	1.96403	1.3878	0.576233	86.435	0.720565	0.0115694	0.142327	1.93669	62.282			ANOVA												ANOVA										ANOVA
	S1	1.9653	1.96403	1.7148	0.249233	37.385	0.583158	0.0267487	0.234213	1.5727	21.8014				df	SS	MS	F	Significance F								df	SS	MS	F	Significance F						df	SS	MS	F	Significance F
5	S1	4.7895	4.8251	2.6418	2.1833	327.495	0.37853	0.00305348	0.4219	2.5152	123.967			Regression	1	8.58639e+06	8.58639e+06	46.083	2.25586e-07							Regression	1	0.0499862	0.0499862	160.107	4.22195e-13					Regression	1	13.5385	13.5385	127.803	6.00541e-12
	S1	4.7891	4.8251	2.6464	2.1787	326.805	0.377872	0.00305993	0.422655	2.51429	123.49			Residual	29	5.40341e+06	186324									Residual	28	0.00874172	0.000312204							Residual	28	2.96611	0.105933
	S1	4.8967	4.8251	2.6351	2.19	328.5	0.379492	0.00304414	0.420797	2.51654	124.663			Total	30	1.39898e+07										Total	29	0.0587279								Total	29	16.5046
10	S1	9.8795	9.8617	6.3277	3.534	530.1	0.158035	0.00188644	0.801246	2.72436	83.7745
	S1	9.8798	9.8617	6.3175	3.5442	531.63	0.15829	0.00188101	0.800545	2.72561	84.152				Coefficients	Standard Error	t Stat	P-value	Lower 95%	Upper 95%	Lower 95.0%	Upper 95.0%					Coefficients	Standard Error	t Stat	P-value	Lower 95%	Upper 95%	Lower 95.0%	Upper 95.0%			Coefficients	Standard Error	t Stat	P-value	Lower 95%	Upper 95%	Lower 95.0%	Upper 95.0%
	S1	9.8258	9.8617	6.3172	3.5445	531.675	0.158298	0.00188085	0.800525	2.72565	84.1631			Intercept	0	#N/A	#N/A	#N/A	#N/A	#N/A	#N/A	#N/A				Intercept	-0.00273443	0.00381139	-0.717437	0.479047	-0.0105417	0.00507284	-0.0105417	0.00507284		Intercept	1.84161	0.0713591	25.8077	4.60965e-21	1.69544	1.98779	1.69544	1.98779
20	S1	18.9841	18.8841	13.6393	5.2448	786.72	0.0733175	0.0012711	1.13479	2.89582	57.6804			X Variable 1	7.90656	1.16471	6.78844	1.87925e-07	5.52446	10.2887	5.52446	10.2887				X Variable 1	0.018685	0.00147668	12.6534	4.22195e-13	0.0156601	0.0217098	0.0156601	0.0217098		X Variable 1	0.661597	0.0585226	11.305	6.00541e-12	0.541719	0.781475	0.541719	0.781475
	S1	18.8851	18.8841	13.6816	5.2025	780.375	0.0730909	0.00128144	1.13614	2.8923	57.0383
	S1	18.7831	18.8841	13.8149	5.0692	760.38	0.0723856	0.00131513	1.14035	2.88103	55.0406															Csm	-365.707				-94.8613	197.128
50	S1	48.9735	48.8912	40.2326	8.6586	1298.79	0.0248555	0.000769947	1.60458	3.11354	32.282															b	-0.146344				-0.673156	0.233666
	S1	48.8873	48.8912	40.3747	8.5165	1277.48	0.024768	0.000782794	1.60611	3.10635	31.6405
	S1	48.8128	48.8912	40.4226	8.4686	1270.29	0.0247386	0.000787222	1.60662	3.1039	31.4252
100	S1	96.8645	96.7304	93.5612	3.1692	475.38	0.0106882	0.00210358	1.9711	2.67704	5.08095
	S1	96.5623	96.7304	93.5884	3.142	471.3	0.0106851	0.00212179	1.97122	2.6733	5.03588
	S1	96.7644	96.7304	93.6815	3.0489	457.335	0.0106745	0.00218658	1.97165	2.66023	4.88181
200	S1	196.746	196.44	187.429	9.01117	1351.67	0.00533537	0.000739823	2.27284	3.13087	7.21168
	S1	196.446	196.44	187.442	8.99727	1349.59	0.00533497	0.000740966	2.27287	3.1302	7.20003
	S1	196.127	196.44	187.626	8.81357	1322.03	0.00532975	0.00075641	2.27329	3.12124	7.04611
0.2	S2	0.1895	0.1891	0.1011	0.088	13.2	9.8912	0.0757576	-0.995249	1.12057	130.564
	S2	0.1884	0.1891	0.1012	0.0879	13.185	9.88142	0.0758438	-0.994819	1.12008	130.287		S2	SUMMARY OUTPUT												SUMMARY OUTPUT										SUMMARY OUTPUT
	S2	0.1894	0.1891	0.1611	0.028	4.2	6.20732	0.238095	-0.792904	0.623249	26.0708
0.5	S2	0.4787	0.478667	0.3763	0.102367	15.355	2.65745	0.0651254	-0.424466	1.18625	40.8052			Regression Statistics												Regression Statistics										Regression Statistics
	S2	0.4781	0.478667	0.3772	0.101467	15.22	2.65111	0.065703	-0.423428	1.18241	40.3499			Multiple R	0.946068											Multiple R	0.686835									Multiple R	0.930395
	S2	0.4792	0.478667	0.3752	0.103467	15.52	2.66525	0.064433	-0.425737	1.19089	41.3646			R Square	0.895045											R Square	0.471742									R Square	0.865634
1	S2	0.9603	0.9657	0.3639	0.6018	90.27	2.74801	0.0110779	-0.439018	1.95554	248.063			Adjusted R Square	0.860562											Adjusted R Square	0.452875									Adjusted R Square	0.860836
	S2	0.9739	0.9657	0.3628	0.6029	90.435	2.75634	0.0110577	-0.440333	1.95634	249.27			Standard Error	459.548											Standard Error	0.0355267									Standard Error	0.309199
	S2	0.9629	0.9657	0.3658	0.5999	89.985	2.73373	0.011113	-0.436756	1.95417	245.995			Observations	30											Observations	30									Observations	30
2	S2	1.9679	1.96403	0.7489	1.21513	182.27	1.33529	0.00548637	-0.125576	2.26072	243.384
	S2	1.9589	1.96403	0.7583	1.20573	180.86	1.31874	0.00552914	-0.120159	2.25734	238.507			ANOVA												ANOVA										ANOVA
	S2	1.9653	1.96403	0.6542	1.30983	196.475	1.52858	0.00508971	-0.184289	2.29331	300.329				df	SS	MS	F	Significance F								df	SS	MS	F	Significance F						df	SS	MS	F	Significance F
5	S2	4.7895	4.8251	2.6513	2.1738	326.07	0.377173	0.00306683	0.423459	2.51331	122.985			Regression	1	5.22278e+07	5.22278e+07	247.309	1.99008e-15							Regression	1	0.0315592	0.0315592	25.0044	2.77002e-05					Regression	1	17.2457	17.2457	180.387	9.99149e-14
	S2	4.7891	4.8251	2.6527	2.1724	325.86	0.376974	0.0030688	0.423688	2.51303	122.841			Residual	29	6.12434e+06	211184									Residual	28	0.0353402	0.00126215							Residual	28	2.67692	0.0956042
	S2	4.8967	4.8251	2.6518	2.1733	325.995	0.377102	0.00306753	0.423541	2.51321	122.933			Total	30	5.83521e+07										Total	29	0.0668994								Total	29	19.9226
10	S2	9.8795	9.8617	6.7532	3.1085	466.275	0.148078	0.00214466	0.82951	2.66864	69.045
	S2	9.8798	9.8617	6.6931	3.1686	475.29	0.149408	0.00210398	0.825627	2.67696	71.0119				Coefficients	Standard Error	t Stat	P-value	Lower 95%	Upper 95%	Lower 95.0%	Upper 95.0%					Coefficients	Standard Error	t Stat	P-value	Lower 95%	Upper 95%	Lower 95.0%	Upper 95.0%			Coefficients	Standard Error	t Stat	P-value	Lower 95%	Upper 95%	Lower 95.0%	Upper 95.0%
	S2	9.8258	9.8617	6.7231	3.1386	470.79	0.148741	0.00212409	0.82757	2.67283	70.0257			Intercept	0	#N/A	#N/A	#N/A	#N/A	#N/A	#N/A	#N/A				Intercept	0.00208132	0.00761005	0.273496	0.78648	-0.0135072	0.0176698	-0.0135072	0.0176698		Intercept	1.97317	0.0657756	29.9985	7.86719e-23	1.83843	2.1079	1.83843	2.1079
20	S2	18.9841	18.8841	14.3964	4.4877	673.155	0.0694618	0.00148554	1.15825	2.82812	46.7586			X Variable 1	21.1359	1.344	15.7261	9.86242e-16	18.3871	23.8846	18.3871	23.8846				X Variable 1	0.0123637	0.00247253	5.00044	2.77002e-05	0.00729897	0.0174285	0.00729897	0.0174285		X Variable 1	0.728224	0.0542204	13.4308	9.99149e-14	0.617158	0.839289	0.617158	0.839289
	S2	18.8851	18.8841	14.4666	4.4175	662.625	0.0691247	0.00150915	1.16037	2.82127	45.8038
	S2	18.7831	18.8841	14.5965	4.2876	643.14	0.0685096	0.00155487	1.16425	2.80831	44.0612															Csm	480.465				-74.0347	56.5937
50	S2	48.9735	48.8912	36.2826	12.6086	1891.29	0.0275614	0.00052874	1.5597	3.27676	52.1266															b	0.168341				-1.85056	1.01385
	S2	48.8873	48.8912	36.3727	12.5185	1877.78	0.0274931	0.000532545	1.56078	3.27364	51.6259
	S2	48.8128	48.8912	37.2928	11.5984	1739.76	0.0268148	0.000574792	1.57162	3.24049	46.6514
100	S2	96.8645	96.7304	89.253	7.4774	1121.61	0.0112041	0.000891576	1.95062	3.04984	12.5666
	S2	96.5623	96.7304	88.482	8.2484	1237.26	0.0113017	0.000808238	1.94685	3.09246	13.9832
	S2	96.7644	96.7304	89.581	7.1494	1072.41	0.0111631	0.000932479	1.95222	3.03036	11.9714
200	S2	196.746	196.44	171.726	24.7134	3707	0.00582322	0.00026976	2.23484	3.56902	21.5867
	S2	196.446	196.44	171.396	25.0435	3756.52	0.00583444	0.000266204	2.234	3.57479	21.9172
	S2	196.127	196.44	171.486	24.9538	3743.06	0.00583138	0.000267161	2.23423	3.57323	21.8272
0.2	S1+PMP	0.1895	0.1891	0.1662	0.0229	3.435	6.01685	0.291121	-0.779369	0.535927	20.6679
	S1+PMP	0.1884	0.1891	0.1653	0.0238	3.57	6.04961	0.280112	-0.781727	0.552668	21.5971		S1+PMP	SUMMARY OUTPUT												SUMMARY OUTPUT										SUMMARY OUTPUT
	S1+PMP	0.1894	0.1891	0.1745	0.0146	2.19	5.73066	0.456621	-0.758205	0.340444	12.5501
0.5	S1+PMP	0.4787	0.478667	0.3446	0.134067	20.11	2.90192	0.0497265	-0.462685	1.30341	58.3575			Regression Statistics												Regression Statistics										Regression Statistics
	S1+PMP	0.4781	0.478667	0.1864	0.292267	43.84	5.36481	0.0228102	-0.729554	1.64187	235.193			Multiple R	0.798856											Multiple R	0.792951									Multiple R	0.864967
	S1+PMP	0.4792	0.478667	0.3732	0.105467	15.82	2.67953	0.0632111	-0.428058	1.19921	42.3901			R Square	0.63817											R Square	0.628771									R Square	0.748168
1	S1+PMP	0.9603	0.9657	0.9034	0.0623	9.345	1.10693	0.107009	-0.0441199	0.970579	10.3443			Adjusted R Square	0.603688											Adjusted R Square	0.615513									Adjusted R Square	0.739174
	S1+PMP	0.9739	0.9657	0.9225	0.0432	6.48	1.08401	0.154321	-0.0350336	0.811575	7.02439			Standard Error	424.627											Standard Error	0.0668724									Standard Error	0.437359
	S1+PMP	0.9629	0.9657	0.8228	0.1429	21.435	1.21536	0.0466527	-0.0847057	1.33112	26.0513			Observations	30											Observations	30									Observations	30
2	S1+PMP	1.9679	1.96403	0.5253	1.43873	215.81	1.90367	0.00463371	-0.279593	2.33407	410.832
	S1+PMP	1.9589	1.96403	0.7154	1.24863	187.295	1.39782	0.00533917	-0.145451	2.27253	261.805			ANOVA												ANOVA										ANOVA
	S1+PMP	1.9653	1.96403	0.6155	1.34853	202.28	1.6247	0.00494364	-0.210772	2.30595	328.643				df	SS	MS	F	Significance F								df	SS	MS	F	Significance F						df	SS	MS	F	Significance F
5	S1+PMP	4.7895	4.8251	3.3923	1.4328	214.92	0.294785	0.00465289	0.530494	2.33228	63.3552			Regression	1	9.22242e+06	9.22242e+06	51.1482	8.78438e-08							Regression	1	0.212081	0.212081	47.4251	1.74599e-07					Regression	1	15.9119	15.9119	83.1851	7.05166e-10
	S1+PMP	4.7891	4.8251	3.5924	1.2327	184.905	0.278365	0.00540818	0.555385	2.26695	51.4712			Residual	29	5.22892e+06	180308									Residual	28	0.125214	0.00447192							Residual	28	5.35593	0.191283
	S1+PMP	4.8967	4.8251	3.7825	1.0426	156.39	0.264375	0.00639427	0.577779	2.19421	41.3457			Total	30	1.44513e+07										Total	29	0.337295								Total	29	21.2679
10	S1+PMP	9.8795	9.8617	8.2763	1.5854	237.81	0.120827	0.00420504	0.917836	2.37623	28.7339
	S1+PMP	9.8798	9.8617	8.1858	1.6759	251.385	0.122163	0.00397796	0.913061	2.40034	30.7099				Coefficients	Standard Error	t Stat	P-value	Lower 95%	Upper 95%	Lower 95.0%	Upper 95.0%					Coefficients	Standard Error	t Stat	P-value	Lower 95%	Upper 95%	Lower 95.0%	Upper 95.0%			Coefficients	Standard Error	t Stat	P-value	Lower 95%	Upper 95%	Lower 95.0%	Upper 95.0%
	S1+PMP	9.8258	9.8617	8.2157	1.646	246.9	0.121718	0.00405022	0.914645	2.39252	30.0522			Intercept	0	#N/A	#N/A	#N/A	#N/A	#N/A	#N/A	#N/A				Intercept	-0.00436548	0.014648	-0.298027	0.767883	-0.0343705	0.0256395	-0.0343705	0.0256395		Intercept	1.61147	0.0968296	16.6423	4.72733e-16	1.41312	1.80982	1.41312	1.80982
20	S1+PMP	18.9841	18.8841	17.5686	1.3155	197.325	0.0569197	0.00506778	1.24474	2.29518	11.2317			X Variable 1	8.20969	1.14792	7.1518	7.16487e-08	5.86193	10.5574	5.86193	10.5574				X Variable 1	0.0433549	0.00629556	6.88659	1.74599e-07	0.030459	0.0562508	0.030459	0.0562508		X Variable 1	0.713799	0.0782624	9.12059	7.05166e-10	0.553486	0.874112	0.553486	0.874112
	S1+PMP	18.8851	18.8841	17.5664	1.3177	197.655	0.0569269	0.00505932	1.24468	2.29591	11.2519
	S1+PMP	18.7831	18.8841	17.5662	1.3179	197.685	0.0569275	0.00505855	1.24468	2.29597	11.2537															Csm	-229.07				-29.0947	39.0023
50	S1+PMP	48.9735	48.8912	45.5864	3.3048	495.72	0.0219364	0.00201727	1.65884	2.69524	10.8743															b	-0.100692				-1.12842	0.455807
	S1+PMP	48.8873	48.8912	45.5928	3.2984	494.76	0.0219333	0.00202118	1.6589	2.69439	10.8517
	S1+PMP	48.8128	48.8912	45.5948	3.2964	494.46	0.0219323	0.00202241	1.65892	2.69413	10.8447
100	S1+PMP	96.8645	96.7304	84.4348	12.2956	1844.34	0.0118435	0.000542199	1.92652	3.26584	21.8434
	S1+PMP	96.5623	96.7304	84.4518	12.2786	1841.79	0.0118411	0.00054295	1.92661	3.26524	21.8088
	S1+PMP	96.7644	96.7304	84.4646	12.2658	1839.87	0.0118393	0.000543517	1.92667	3.26479	21.7827
200	S1+PMP	196.746	196.44	189.662	6.77737	1016.6	0.00527253	0.000983666	2.27798	3.00715	5.36008
	S1+PMP	196.446	196.44	189.786	6.65337	998.005	0.00526908	0.001002	2.27826	2.99913	5.25857
	S1+PMP	196.127	196.44	189.842	6.59807	989.71	0.00526755	0.0010104	2.27839	2.99551	5.21335
0.2	S1+WMP	0.1895	0.1891	0.1712	0.0179	2.685	5.84112	0.372439	-0.766496	0.428944	15.6834
	S1+WMP	0.1884	0.1891	0.1323	0.0568	8.52	7.55858	0.117371	-0.87844	0.93044	64.3991		S1+WMP	SUMMARY OUTPUT												SUMMARY OUTPUT										SUMMARY OUTPUT
	S1+WMP	0.1894	0.1891	0.1435	0.0456	6.84	6.96864	0.146199	-0.843148	0.835056	47.6655
0.5	S1+WMP	0.4787	0.478667	0.1656	0.313067	46.96	6.03865	0.0212947	-0.78094	1.67173	283.575			Regression Statistics												Regression Statistics										Regression Statistics
	S1+WMP	0.4781	0.478667	0.1835	0.295167	44.275	5.44959	0.0225861	-0.736364	1.64616	241.281			Multiple R	0.879257											Multiple R	0.592508									Multiple R	0.873772
	S1+WMP	0.4792	0.478667	0.2031	0.275567	41.335	4.92368	0.0241926	-0.69229	1.61632	203.52			R Square	0.773093											R Square	0.351065									R Square	0.763478
1	S1+WMP	0.9603	0.9657	0.9034	0.0623	9.345	1.10693	0.107009	-0.0441199	0.970579	10.3443			Adjusted R Square	0.73861											Adjusted R Square	0.327889									Adjusted R Square	0.755031
	S1+WMP	0.9739	0.9657	0.9125	0.0532	7.98	1.09589	0.125313	-0.0397671	0.902003	8.74521			Standard Error	458.533											Standard Error	0.0626005									Standard Error	0.425096
	S1+WMP	0.9629	0.9657	0.7228	0.2429	36.435	1.38351	0.0274461	-0.140982	1.56152	50.4081			Observations	30											Observations	30									Observations	30
2	S1+WMP	1.9679	1.96403	0.5853	1.37873	206.81	1.70853	0.00483536	-0.232621	2.31557	353.34
	S1+WMP	1.9589	1.96403	0.5154	1.44863	217.295	1.94024	0.00460204	-0.287856	2.33705	421.605			ANOVA												ANOVA										ANOVA
	S1+WMP	1.9653	1.96403	0.6255	1.33853	200.78	1.59872	0.00498058	-0.203773	2.30272	320.991				df	SS	MS	F	Significance F								df	SS	MS	F	Significance F						df	SS	MS	F	Significance F
5	S1+WMP	4.7895	4.8251	2.7523	2.0728	310.92	0.363332	0.00321626	0.439696	2.49265	112.967			Regression	1	2.07741e+07	2.07741e+07	98.8054	1.09883e-10							Regression	1	0.0593609	0.0593609	15.1476	0.000560929					Regression	1	16.3326	16.3326	90.3821	2.90343e-10
	S1+WMP	4.7891	4.8251	2.7124	2.1127	316.905	0.368677	0.00315552	0.433354	2.50093	116.836			Residual	29	6.09732e+06	210252									Residual	28	0.109727	0.00391883							Residual	28	5.05978	0.180706
	S1+WMP	4.8967	4.8251	2.5425	2.2826	342.39	0.393314	0.00292065	0.405261	2.53452	134.667			Total	30	2.68714e+07										Total	29	0.169088								Total	29	21.3924
10	S1+WMP	9.8795	9.8617	8.7462	1.1155	167.325	0.114335	0.00597639	0.941819	2.22356	19.1312
	S1+WMP	9.8798	9.8617	8.7159	1.1458	171.87	0.114733	0.00581835	0.940312	2.2352	19.7191				Coefficients	Standard Error	t Stat	P-value	Lower 95%	Upper 95%	Lower 95.0%	Upper 95.0%					Coefficients	Standard Error	t Stat	P-value	Lower 95%	Upper 95%	Lower 95.0%	Upper 95.0%			Coefficients	Standard Error	t Stat	P-value	Lower 95%	Upper 95%	Lower 95.0%	Upper 95.0%
	S1+WMP	9.8258	9.8617	8.6858	1.1759	176.385	0.11513	0.00566942	0.93881	2.24646	20.3073			Intercept	0	#N/A	#N/A	#N/A	#N/A	#N/A	#N/A	#N/A				Intercept	0.00430218	0.0137259	0.313435	0.756273	-0.0238141	0.0324185	-0.0238141	0.0324185		Intercept	1.84023	0.0911593	20.187	3.17752e-18	1.6535	2.02697	1.6535	2.02697
20	S1+WMP	18.9841	18.8841	15.5823	3.3018	495.27	0.0641754	0.0020191	1.19263	2.69484	31.7841			X Variable 1	12.6706	1.27469	9.94009	7.56247e-11	10.0635	15.2776	10.0635	15.2776				X Variable 1	0.0187212	0.00481019	3.892	0.000560929	0.00886801	0.0285745	0.00886801	0.0285745		X Variable 1	0.703609	0.0740099	9.50695	2.90343e-10	0.552006	0.855211	0.552006	0.855211
	S1+WMP	18.8851	18.8841	15.6222	3.2619	489.285	0.0640115	0.0020438	1.19374	2.68956	31.3199
	S1+WMP	18.7831	18.8841	15.6921	3.192	478.8	0.0637263	0.00208855	1.19568	2.68015	30.5122															Csm	232.44				-41.9919	30.8466
50	S1+WMP	48.9735	48.8912	37.7863	11.1049	1665.74	0.0264646	0.000600336	1.57733	3.22161	44.083															b	0.229802				-2.68539	1.13453
	S1+WMP	48.8873	48.8912	38.7958	10.0954	1514.31	0.025776	0.000660367	1.58878	3.18021	39.0328
	S1+WMP	48.8128	48.8912	38.7941	10.0971	1514.57	0.0257771	0.000660256	1.58877	3.18029	39.0411
100	S1+WMP	96.8645	96.7304	85.4453	11.2851	1692.76	0.0117034	0.000590749	1.93169	3.2286	19.8111
	S1+WMP	96.5623	96.7304	85.4059	11.3245	1698.67	0.0117088	0.000588694	1.93149	3.23011	19.8894
	S1+WMP	96.7644	96.7304	85.6223	11.1081	1666.21	0.0116792	0.000600163	1.93259	3.22173	19.4601
200	S1+WMP	196.746	196.44	184.415	12.0248	1803.71	0.00542256	0.000554411	2.2658	3.25617	9.78074
	S1+WMP	196.446	196.44	184.457	11.9825	1797.37	0.00542131	0.000556368	2.2659	3.25464	9.7441
	S1+WMP	196.127	196.44	184.433	12.0071	1801.06	0.00542203	0.000555229	2.26584	3.25553	9.76541
0.2	S2+PMP	0.1895	0.1891	0.1003	0.0888	13.32	9.97009	0.0750751	-0.998699	1.1245	132.802
	S2+PMP	0.1884	0.1891	0.1021	0.087	13.05	9.79432	0.0766284	-0.990974	1.11561	127.816		S2+PMP	SUMMARY OUTPUT												SUMMARY OUTPUT										SUMMARY OUTPUT
	S2+PMP	0.1894	0.1891	0.0916	0.0975	14.625	10.917	0.0683761	-1.0381	1.1651	159.662
0.5	S2+PMP	0.4787	0.478667	0.4213	0.0573667	8.605	2.37361	0.116212	-0.375409	0.934751	20.4249			Regression Statistics												Regression Statistics										Regression Statistics
	S2+PMP	0.4781	0.478667	0.4723	0.00636667	0.955	2.1173	1.04712	-0.325782	-0.0199966	2.02202			Multiple R	0.867777											Multiple R	0.146199									Multiple R	0.852569
	S2+PMP	0.4792	0.478667	0.4165	0.0621667	9.325	2.40096	0.107239	-0.380385	0.969649	22.389			R Square	0.753037											R Square	0.0213742									R Square	0.726873
1	S2+PMP	0.9603	0.9657	0.6214	0.3443	51.645	1.60927	0.019363	-0.206629	1.71303	83.1107			Adjusted R Square	0.718555											Adjusted R Square	-0.0135768									Adjusted R Square	0.717119
	S2+PMP	0.9739	0.9657	0.5943	0.3714	55.71	1.68265	0.0179501	-0.225994	1.74593	93.7405			Standard Error	408.493											Standard Error	0.19181									Standard Error	0.465504
	S2+PMP	0.9629	0.9657	0.5512	0.4145	62.175	1.81422	0.0160836	-0.258691	1.79362	112.799			Observations	30											Observations	30									Observations	30
2	S2+PMP	1.9679	1.96403	0.6791	1.28493	192.74	1.47254	0.00518834	-0.168066	2.28497	283.817
	S2+PMP	1.9589	1.96403	0.6278	1.33623	200.435	1.59286	0.00498915	-0.202179	2.30197	319.266			ANOVA												ANOVA										ANOVA
	S2+PMP	1.9653	1.96403	0.4189	1.54513	231.77	2.3872	0.00431462	-0.37789	2.36506	553.282				df	SS	MS	F	Significance F								df	SS	MS	F	Significance F						df	SS	MS	F	Significance F
5	S2+PMP	4.7895	4.8251	4.2301	0.595	89.25	0.236401	0.0112045	0.626351	1.95061	21.0988			Regression	1	1.47554e+07	1.47554e+07	88.4267	3.67469e-10							Regression	1	0.0224995	0.0224995	0.611548	0.440769					Regression	1	16.1473	16.1473	74.5166	2.22618e-09
	S2+PMP	4.7891	4.8251	4.3801	0.445	66.75	0.228305	0.0149813	0.641484	1.82445	15.2394			Residual	29	4.83913e+06	166866									Residual	28	1.03015	0.0367911							Residual	28	6.06742	0.216694
	S2+PMP	4.8967	4.8251	4.1687	0.6564	98.46	0.239883	0.0101564	0.620001	1.99326	23.6189			Total	30	1.95946e+07										Total	29	1.05265								Total	29	22.2147
10	S2+PMP	9.8795	9.8617	5.5289	4.3328	649.92	0.180868	0.00153865	0.742639	2.81286	117.55
	S2+PMP	9.8798	9.8617	5.4784	4.3833	657.495	0.182535	0.00152092	0.738654	2.81789	120.016				Coefficients	Standard Error	t Stat	P-value	Lower 95%	Upper 95%	Lower 95.0%	Upper 95.0%					Coefficients	Standard Error	t Stat	P-value	Lower 95%	Upper 95%	Lower 95.0%	Upper 95.0%			Coefficients	Standard Error	t Stat	P-value	Lower 95%	Upper 95%	Lower 95.0%	Upper 95.0%
	S2+PMP	9.8258	9.8617	5.6113	4.2504	637.56	0.178212	0.00156848	0.749063	2.80452	113.621			Intercept	0	#N/A	#N/A	#N/A	#N/A	#N/A	#N/A	#N/A				Intercept	0.038498	0.0400507	0.961231	0.344664	-0.0435422	0.120538	-0.0435422	0.120538		Intercept	1.81808	0.100216	18.1415	5.15086e-17	1.61279	2.02336	1.61279	2.02336
20	S2+PMP	18.9841	18.8841	14.5223	4.3618	654.27	0.0688596	0.00152842	1.16204	2.81576	45.0528			X Variable 1	10.5365	1.12048	9.40355	2.61371e-10	8.24486	12.8281	8.24486	12.8281				X Variable 1	0.00917238	0.0117292	0.782015	0.440769	-0.0148537	0.0331985	-0.0148537	0.0331985		X Variable 1	0.703811	0.0815323	8.6323	2.22618e-09	0.5368	0.870823	0.5368	0.870823
	S2+PMP	18.8851	18.8841	14.4971	4.387	658.05	0.0689793	0.00151964	1.16128	2.81826	45.3918
	S2+PMP	18.7831	18.8841	14.5812	4.3029	645.435	0.0685815	0.00154934	1.16379	2.80985	44.2649															Csm	25.9754				-22.9662	8.29612
50	S2+PMP	48.9735	48.8912	41.3671	7.5241	1128.62	0.0241738	0.000886042	1.61666	3.05255	27.2829															b	4.19717				2.9314	3.63084
	S2+PMP	48.8873	48.8912	41.4212	7.47	1120.5	0.0241422	0.000892459	1.61722	3.04941	27.0514
	S2+PMP	48.8128	48.8912	41.5813	7.3099	1096.49	0.0240493	0.000912005	1.6189	3.04	26.3697
100	S2+PMP	96.8645	96.7304	86.5715	10.1589	1523.83	0.0115511	0.000656239	1.93737	3.18294	17.602
	S2+PMP	96.5623	96.7304	88.3236	8.4068	1261.02	0.011322	0.000793009	1.94608	3.10072	14.2773
	S2+PMP	96.7644	96.7304	86.3427	10.3877	1558.15	0.0115818	0.000641785	1.93623	3.19261	18.0462
200	S2+PMP	196.746	196.44	186.393	10.0472	1507.07	0.00536502	0.000663537	2.27043	3.17813	8.08549
	S2+PMP	196.446	196.44	186.375	10.0651	1509.76	0.00536554	0.000662357	2.27039	3.17891	8.10067
	S2+PMP	196.127	196.44	186.396	10.0441	1506.61	0.00536493	0.000663742	2.27044	3.178	8.08286
0.2	S2+WMP	0.1895	0.1891	0.1511	0.038	5.7	6.61813	0.175439	-0.820736	0.755875	37.7234
	S2+WMP	0.1884	0.1891	0.1524	0.0367	5.505	6.56168	0.181653	-0.817015	0.740757	36.122		S2+WMP	SUMMARY OUTPUT												SUMMARY OUTPUT										SUMMARY OUTPUT
	S2+WMP	0.1894	0.1891	0.1474	0.0417	6.255	6.78426	0.159872	-0.831503	0.796227	42.4355
0.5	S2+WMP	0.4787	0.478667	0.1456	0.333067	49.96	6.86813	0.020016	-0.836839	1.69862	343.132			Regression Statistics												Regression Statistics										Regression Statistics
	S2+WMP	0.4781	0.478667	0.1459	0.332767	49.915	6.85401	0.0200341	-0.835945	1.69823	342.118			Multiple R	0.884032											Multiple R	0.728034									Multiple R	0.939534
	S2+WMP	0.4792	0.478667	0.1573	0.321367	48.205	6.35728	0.0207447	-0.803271	1.68309	306.453			R Square	0.781512											R Square	0.530033									R Square	0.882723
1	S2+WMP	0.9603	0.9657	0.5317	0.434	65.1	1.88076	0.015361	-0.274333	1.81358	122.437			Adjusted R Square	0.747029											Adjusted R Square	0.513249									Adjusted R Square	0.878535
	S2+WMP	0.9739	0.9657	0.5123	0.4534	68.01	1.95198	0.0147037	-0.290476	1.83257	132.754			Standard Error	585.368											Standard Error	0.0357519									Standard Error	0.276754
	S2+WMP	0.9629	0.9657	0.5128	0.4529	67.935	1.95008	0.01472	-0.290052	1.83209	132.479			Observations	30											Observations	30									Observations	30
2	S2+WMP	1.9679	1.96403	1.2158	0.748233	112.235	0.822504	0.00890988	0.0848621	2.05013	92.3137
	S2+WMP	1.9589	1.96403	1.2642	0.699833	104.975	0.791014	0.00952608	0.101816	2.02109	83.0367			ANOVA												ANOVA										ANOVA
	S2+WMP	1.9653	1.96403	1.2758	0.688233	103.235	0.783822	0.00968664	0.105783	2.01383	80.9179				df	SS	MS	F	Significance F								df	SS	MS	F	Significance F						df	SS	MS	F	Significance F
5	S2+WMP	4.7895	4.8251	2.7412	2.0839	312.585	0.364804	0.00319913	0.437941	2.49497	114.032			Regression	1	3.55438e+07	3.55438e+07	103.731	6.41426e-11							Regression	1	0.0403638	0.0403638	31.5787	5.11942e-06					Regression	1	16.142	16.142	210.752	1.47447e-14
	S2+WMP	4.7891	4.8251	2.5816	2.2435	336.525	0.387357	0.00297155	0.411889	2.52702	130.355			Residual	29	9.937e+06	342655									Residual	28	0.0357895	0.0012782							Residual	28	2.14459	0.0765927
	S2+WMP	4.8967	4.8251	2.4814	2.3437	351.555	0.402998	0.00284451	0.394697	2.54599	141.676			Total	30	4.54808e+07										Total	29	0.0761533								Total	29	18.2866
10	S2+WMP	9.8795	9.8617	7.5862	2.2755	341.325	0.131818	0.00292976	0.880024	2.53317	44.9929
	S2+WMP	9.8798	9.8617	7.5259	2.3358	350.37	0.132874	0.00285413	0.876558	2.54453	46.5552				Coefficients	Standard Error	t Stat	P-value	Lower 95%	Upper 95%	Lower 95.0%	Upper 95.0%					Coefficients	Standard Error	t Stat	P-value	Lower 95%	Upper 95%	Lower 95.0%	Upper 95.0%			Coefficients	Standard Error	t Stat	P-value	Lower 95%	Upper 95%	Lower 95.0%	Upper 95.0%
	S2+WMP	9.8258	9.8617	7.6858	2.1759	326.385	0.13011	0.00306387	0.885689	2.51373	42.466			Intercept	0	#N/A	#N/A	#N/A	#N/A	#N/A	#N/A	#N/A				Intercept	-0.00121657	0.00778925	-0.156185	0.877008	-0.0171721	0.014739	-0.0171721	0.014739		Intercept	1.93448	0.0592234	32.6641	7.7353e-24	1.81316	2.05579	1.81316	2.05579
20	S2+WMP	18.9841	18.8841	14.4123	4.4718	670.77	0.0693852	0.00149082	1.15873	2.82657	46.5415			X Variable 1	17.027	1.6718	10.1848	4.34896e-11	13.6078	20.4462	13.6078	20.4462				X Variable 1	0.0143015	0.00254497	5.61949	5.11942e-06	0.00908831	0.0195146	0.00908831	0.0195146		X Variable 1	0.699056	0.0481533	14.5173	1.47447e-14	0.600418	0.797693	0.600418	0.797693
	S2+WMP	18.8851	18.8841	14.3822	4.5019	675.285	0.0695304	0.00148086	1.15783	2.82949	46.9528
	S2+WMP	18.7831	18.8841	14.6221	4.262	639.3	0.0683896	0.00156421	1.16501	2.8057	43.7215															Csm	-821.985				-58.2339	67.8472
50	S2+WMP	48.9735	48.8912	44.6771	4.2141	632.115	0.0223828	0.00158199	1.65008	2.8008	14.1485															b	-0.085066				-1.88947	0.755281
	S2+WMP	48.8873	48.8912	44.6912	4.2	630	0.0223758	0.0015873	1.65022	2.79934	14.0967
	S2+WMP	48.8128	48.8912	44.5113	4.3799	656.985	0.0224662	0.0015221	1.64847	2.81756	14.76
100	S2+WMP	96.8645	96.7304	77.3522	19.3782	2906.73	0.0129279	0.000344029	1.88847	3.4634	37.5779
	S2+WMP	96.5623	96.7304	77.3612	19.3692	2905.38	0.0129264	0.000344189	1.88852	3.4632	37.556
	S2+WMP	96.7644	96.7304	77.5923	19.1381	2870.71	0.0128879	0.000348345	1.88982	3.45799	36.9974
200	S2+WMP	196.746	196.44	181.682	14.7574	2213.6	0.00550411	0.000451752	2.25931	3.3451	12.1839
	S2+WMP	196.446	196.44	180.416	16.0234	2403.5	0.00554274	0.000416059	2.25628	3.38085	13.322
	S2+WMP	196.127	196.44	179.582	16.8581	2528.71	0.0055685	0.000395459	2.25426	3.4029	14.0811
[truncated: 20 more columns]

## Sheet: pH9 0.01M ionic strength
pH 9	0.01 M	accuracy	98.26																																											Linear constrained through 0
		precision	0.81																																											Solid type	Kd	lower 95	upper 95
		detection limit	0.05																																											PMP	7.01171	5.8421	8.18132
													PMP	SUMMARY OUTPUT												SUMMARY OUTPUT										SUMMARY OUTPUT										WMP	13.9445	12.1912	15.6978
																																														S1	12.1496	8.86297	15.4362
	solidtype	control	average	actual	Diff	Cs	1/Caq	1/Cs	logCaq	logCs	Kd			Regression Statistics												Regression Statistics										Regression Statistics										S2	20.6615	17.4634	23.8596
0.2	PMP	0.1708	0.171567	0.1423	0.0292667	4.39	7.02741	0.22779	-0.846795	0.642465	30.8503			Multiple R	0.918368											Multiple R	0.961033									Multiple R	0.909496									S1+PMP	7.93798	5.32944	10.5465
	PMP	0.1718	0.171567	0.1431	0.0284667	4.27	6.98812	0.234192	-0.84436	0.630428	29.8393			R Square	0.8434											R Square	0.923584									R Square	0.827183									S1+WMP	11.4864	8.89544	14.0773
	PMP	0.1721	0.171567	0.1436	0.0279667	4.195	6.96379	0.238379	-0.842846	0.622732	29.2131			Adjusted R Square	0.807686											Adjusted R Square	0.920754									Adjusted R Square	0.820783									S2+PMP	11.7576	8.19416	15.321
0.5	PMP	0.4327	0.963	0.4213	0.5417	81.255	2.37361	0.0123069	-0.375409	1.90985	192.867			Standard Error	210.99											Standard Error	0.0198259									Standard Error	0.301838									S2+WMP	15.5761	13.1798	17.9724
	PMP	0.4315	0.963	0.4023	0.5607	84.105	2.48571	0.0118899	-0.39545	1.92482	209.06			Observations	29											Observations	29									Observations	29
1	PMP	0.9603	0.963	0.65148	0.31152	46.728	1.53497	0.0214004	-0.186099	1.66958	71.7259
	PMP	0.9649	0.963	0.69443	0.26857	40.2855	1.44003	0.0248228	-0.158372	1.60515	58.0123			ANOVA												ANOVA										ANOVA
	PMP	0.9638	0.963	0.59512	0.36788	55.182	1.68033	0.0181219	-0.225395	1.7418	92.7242				df	SS	MS	F	Significance F								df	SS	MS	F	Significance F						df	SS	MS	F	Significance F
2	PMP	1.9379	1.9358	1.2591	0.6767	101.505	0.794218	0.00985173	0.10006	2.00649	80.6171			Regression	1	6.71311e+06	6.71311e+06	150.8	1.46118e-12							Regression	1	0.128269	0.128269	326.329	1.32206e-16					Regression	1	11.7741	11.7741	129.235	8.46758e-12
	PMP	1.9382	1.9358	1.2978	0.638	95.7	0.770535	0.0104493	0.113208	1.98091	73.7402			Residual	28	1.24647e+06	44516.7									Residual	27	0.0106128	0.000393067							Residual	27	2.45986	0.0911059
	PMP	1.9313	1.9358	1.3689	0.5669	85.035	0.730514	0.0117599	0.136372	1.9296	62.1192			Total	29	7.95957e+06										Total	28	0.138882								Total	28	14.2339
5	PMP	4.1895	4.19177	3.4601	0.731667	109.75	0.289009	0.00911162	0.539089	2.0404	31.7187
	PMP	4.1891	4.19177	3.4701	0.721667	108.25	0.288176	0.00923788	0.540342	2.03443	31.1951				Coefficients	Standard Error	t Stat	P-value	Lower 95%	Upper 95%	Lower 95.0%	Upper 95.0%					Coefficients	Standard Error	t Stat	P-value	Lower 95%	Upper 95%	Lower 95.0%	Upper 95.0%			Coefficients	Standard Error	t Stat	P-value	Lower 95%	Upper 95%	Lower 95.0%	Upper 95.0%
	PMP	4.1967	4.19177	3.5187	0.673067	100.96	0.284196	0.00990491	0.546382	2.00415	28.6924			Intercept	0	#N/A	#N/A	#N/A	#N/A	#N/A	#N/A	#N/A				Intercept	-0.00710524	0.00423258	-1.6787	0.104749	-0.0157898	0.00157931	-0.0157898	0.00157931		Intercept	1.71297	0.0702746	24.3754	6.40254e-20	1.56878	1.85717	1.56878	1.85717
10	PMP	9.0375	9.09353	6.2389	2.85463	428.195	0.160285	0.00233538	0.795108	2.63164	68.6331			X Variable 1	7.01171	0.570984	12.2801	8.62772e-13	5.8421	8.18132	5.8421	8.18132				X Variable 1	0.0317792	0.0017592	18.0646	1.32206e-16	0.0281697	0.0353888	0.0281697	0.0353888		X Variable 1	0.642275	0.0564977	11.3682	8.46758e-12	0.526351	0.758199	0.526351	0.758199
	PMP	9.0978	9.09353	6.3184	2.77513	416.27	0.158268	0.00240229	0.800607	2.61938	65.8822
	PMP	9.1453	9.09353	6.4513	2.64223	396.335	0.155008	0.00252312	0.809647	2.59806	61.4349															Csm	-140.741				-63.3321	633.189
20	PMP	18.1841	18.0574	17.3524	0.705033	105.755	0.0576289	0.00945582	1.23936	2.0243	6.09455															b	-0.223581				-0.560524	0.0446273
	PMP	18.1051	18.0574	17.2967	0.760733	114.11	0.0578145	0.00876347	1.23796	2.05732	6.59721
	PMP	17.8831	18.0574	15.1912	2.86623	429.935	0.0658276	0.00232593	1.18159	2.6334	28.3016
50	PMP	48.1735	48.0912	43.1171	4.9741	746.115	0.0231927	0.00134028	1.63465	2.87281	17.3044
	PMP	48.0873	48.0912	43.1512	4.94	741	0.0231743	0.00134953	1.63499	2.86982	17.1722
	PMP	48.0128	48.0912	43.1913	4.8999	734.985	0.0231528	0.00136057	1.6354	2.86628	17.017
100	PMP	95.1645	95.2304	90.6789	4.5515	682.725	0.0110279	0.00146472	1.95751	2.83425	7.52904
	PMP	95.2623	95.2304	90.4584	4.772	715.8	0.0110548	0.00139704	1.95645	2.85479	7.91303
	PMP	95.2644	95.2304	90.4159	4.8145	722.175	0.01106	0.00138471	1.95624	2.85864	7.98726
200	PMP	194.368	195.128	187.219	7.9089	1186.33	0.00534135	0.000842932	2.27235	3.07421	6.33663
	PMP	194.468	195.128	187.313	7.8143	1172.15	0.00533865	0.000853137	2.27257	3.06898	6.25767
	PMP	196.547	195.128	187.739	7.3885	1108.27	0.00532654	0.000902303	2.27355	3.04465	5.90327
	PMP
0.2	WMP	0.1708	0.171567	0.1147	0.0568667	8.53	8.7184	0.117233	-0.940437	0.930949	74.3679
	WMP	0.1718	0.171567	0.1135	0.0580667	8.71	8.81057	0.114811	-0.945004	0.940018	76.7401		WMP	SUMMARY OUTPUT												SUMMARY OUTPUT										SUMMARY OUTPUT
	WMP	0.1721	0.171567	0.1013	0.0702667	10.54	9.87167	0.0948767	-0.994391	1.02284	104.047
0.5	WMP	0.4327	0.437633	0.3552	0.0824333	12.365	2.81532	0.0808734	-0.449527	1.09219	34.8114			Regression Statistics												Regression Statistics										Regression Statistics
	WMP	0.4315	0.437633	0.3557	0.0819333	12.29	2.81136	0.081367	-0.448916	1.08955	34.5516			Multiple R	0.949329											Multiple R	0.706738									Multiple R	0.940563
	WMP	0.4487	0.437633	0.3541	0.0835333	12.53	2.82406	0.0798085	-0.450874	1.09795	35.3855			R Square	0.901225											R Square	0.499478									R Square	0.884659
1	WMP	0.9603	0.963	0.7652	0.1978	29.67	1.30685	0.0337041	-0.116225	1.47232	38.7742			Adjusted R Square	0.866743											Adjusted R Square	0.481603									Adjusted R Square	0.88054
	WMP	0.9649	0.963	0.7716	0.1914	28.71	1.29601	0.0348311	-0.112608	1.45803	37.2084			Standard Error	303.312											Standard Error	0.0321931									Standard Error	0.298379
	WMP	0.9638	0.963	0.7146	0.2484	37.26	1.39938	0.0268384	-0.145937	1.57124	52.1411			Observations	30											Observations	30									Observations	30
2	WMP	1.9379	1.9358	1.8232	0.1126	16.89	0.548486	0.0592066	0.260834	1.22763	9.26393
	WMP	1.9382	1.9358	1.8944	0.0414	6.21	0.527872	0.161031	0.277472	0.793092	3.27808			ANOVA												ANOVA										ANOVA
	WMP	1.9313	1.9358	1.7713	0.1645	24.675	0.564557	0.0405268	0.248292	1.39226	13.9304				df	SS	MS	F	Significance F								df	SS	MS	F	Significance F						df	SS	MS	F	Significance F
5	WMP	4.1895	4.19177	3.2441	0.947667	142.15	0.308252	0.00703482	0.511094	2.15275	43.818			Regression	1	2.43425e+07	2.43425e+07	264.597	8.45729e-16							Regression	1	0.0289587	0.0289587	27.9416	1.26947e-05					Regression	1	19.12	19.12	214.759	1.16677e-14
	WMP	4.1891	4.19177	3.2243	0.967467	145.12	0.310145	0.00689085	0.508435	2.16173	45.0082			Residual	29	2.66795e+06	91998.4									Residual	28	0.0290191	0.0010364							Residual	28	2.49284	0.0890299
	WMP	4.1967	4.19177	3.3644	0.827367	124.105	0.29723	0.00805769	0.526908	2.09379	36.8877			Total	30	2.70105e+07										Total	29	0.0579778								Total	29	21.6128
10	WMP	9.0375	9.09353	6.4956	2.59793	389.69	0.15395	0.00256614	0.812619	2.59072	59.9929
	WMP	9.0978	9.09353	6.5158	2.57773	386.66	0.153473	0.00258625	0.813968	2.58733	59.3419				Coefficients	Standard Error	t Stat	P-value	Lower 95%	Upper 95%	Lower 95.0%	Upper 95.0%					Coefficients	Standard Error	t Stat	P-value	Lower 95%	Upper 95%	Lower 95.0%	Upper 95.0%			Coefficients	Standard Error	t Stat	P-value	Lower 95%	Upper 95%	Lower 95.0%	Upper 95.0%
	WMP	9.1453	9.09353	6.3587	2.73483	410.225	0.157265	0.00243769	0.803368	2.61302	64.514			Intercept	0	#N/A	#N/A	#N/A	#N/A	#N/A	#N/A	#N/A				Intercept	0.0160665	0.00665825	2.41302	0.0226151	0.00242768	0.0297053	0.00242768	0.0297053		Intercept	1.53933	0.0667227	23.0705	9.28392e-20	1.40265	1.676	1.40265	1.676
20	WMP	18.1841	18.0574	16.6112	1.44623	216.935	0.0602003	0.00460968	1.2204	2.33633	13.0596			X Variable 1	13.9445	0.857257	16.2665	4.07775e-16	12.1912	15.6978	12.1912	15.6978				X Variable 1	0.0114897	0.00217361	5.28599	1.26947e-05	0.00703723	0.0159421	0.00703723	0.0159421		X Variable 1	0.795246	0.0542658	14.6547	1.16677e-14	0.684088	0.906404	0.684088	0.906404
	WMP	18.1051	18.0574	16.5932	1.46423	219.635	0.0602657	0.00455301	1.21993	2.3417	13.2364
	WMP	17.8831	18.0574	16.5125	1.54493	231.74	0.0605602	0.00431518	1.21781	2.365	14.0342															Csm	62.2414				411.915	33.664
50	WMP	48.1735	48.0912	45.2134	2.8778	431.67	0.0221173	0.00231658	1.65527	2.63515	9.54739															b	1.39834				0.344977	1.86332
	WMP	48.0873	48.0912	45.2062	2.885	432.75	0.0221209	0.0023108	1.6552	2.63624	9.5728
	WMP	48.0128	48.0912	45.2765	2.8147	422.205	0.0220865	0.00236852	1.65587	2.62552	9.32504
100	WMP	95.1645	95.2304	82.1822	13.0482	1957.23	0.0121681	0.000510926	1.91478	3.29164	23.8157
	WMP	95.2623	95.2304	82.3142	12.9162	1937.43	0.0121486	0.000516148	1.91547	3.28723	23.537
	WMP	95.2644	95.2304	82.2623	12.9681	1945.21	0.0121562	0.000514082	1.9152	3.28897	23.6465
200	WMP	194.368	195.128	180.642	14.4853	2172.79	0.0055358	0.000460237	2.25682	3.33702	12.0282
	WMP	194.468	195.128	180.486	14.6413	2196.19	0.00554059	0.000455333	2.25644	3.34167	12.1682
	WMP	196.547	195.128	180.422	14.706	2205.9	0.00554257	0.00045333	2.25629	3.34359	12.2264
0.2	S1	0.1708	0.171567	0.1432	0.0283667	4.255	6.98324	0.235018	-0.844057	0.6289	29.7137
	S1	0.1718	0.171567	0.1481	0.0234667	3.52	6.75219	0.284091	-0.829445	0.546543	23.7677		S1	SUMMARY OUTPUT												SUMMARY OUTPUT										SUMMARY OUTPUT
	S1	0.1721	0.171567	0.1427	0.0288667	4.33	7.00771	0.230947	-0.845576	0.636488	30.3434
0.5	S1	0.4327	0.437633	0.0645	0.373133	55.97	15.5039	0.0178667	-1.19044	1.74796	867.752			Regression Statistics												Regression Statistics										Regression Statistics
	S1	0.4315	0.437633	0.0646	0.373033	55.955	15.4799	0.0178715	-1.18977	1.74784	866.176			Multiple R	0.814509											Multiple R	0.321437									Multiple R	0.85612
	S1	0.4487	0.437633	0.0547	0.382933	57.44	18.2815	0.0174095	-1.26201	1.75921	1050.09			R Square	0.663425											R Square	0.103321									R Square	0.732942
1	S1	0.9603	0.963	0.8178	0.1452	21.78	1.22279	0.0459137	-0.0873529	1.33806	26.6324			Adjusted R Square	0.628942											Adjusted R Square	0.0712972									Adjusted R Square	0.723404
	S1	0.9649	0.963	0.8288	0.1342	20.13	1.20656	0.0496771	-0.0815503	1.30384	24.2881			Standard Error	574.279											Standard Error	0.0723091									Standard Error	0.444298
	S1	0.9638	0.963	0.8199	0.1431	21.465	1.21966	0.0465875	-0.0862391	1.33173	26.18			Observations	30											Observations	30									Observations	30
2	S1	1.9379	1.9358	0.7911	1.1447	171.705	1.26406	0.00582394	-0.101769	2.23478	217.046
	S1	1.9382	1.9358	0.7823	1.1535	173.025	1.27828	0.00577951	-0.106627	2.23811	221.175			ANOVA												ANOVA										ANOVA
	S1	1.9313	1.9358	0.8115	1.1243	168.645	1.23229	0.00592962	-0.0907115	2.22697	207.819				df	SS	MS	F	Significance F								df	SS	MS	F	Significance F						df	SS	MS	F	Significance F
5	S1	4.1895	4.19177	2.6236	1.56817	235.225	0.381156	0.00425125	0.418898	2.37148	89.6573			Regression	1	1.88518e+07	1.88518e+07	57.1619	3.09733e-08							Regression	1	0.0168693	0.0168693	3.22635	0.0832603					Regression	1	15.1695	15.1695	76.8462	1.61916e-09
	S1	4.1891	4.19177	2.6737	1.51807	227.71	0.374014	0.00439155	0.427113	2.35738	85.1666			Residual	29	9.56411e+06	329797									Residual	28	0.146401	0.00522861							Residual	28	5.52722	0.197401
	S1	4.1967	4.19177	2.8639	1.32787	199.18	0.349174	0.00502058	0.456958	2.29925	69.5485			Total	30	2.84159e+07										Total	29	0.16327								Total	29	20.6967
10	S1	9.0375	9.09353	6.7565	2.33703	350.555	0.148006	0.00285262	0.829722	2.54476	51.8841
	S1	9.0978	9.09353	7.7864	1.30713	196.07	0.128429	0.00510022	0.891337	2.29241	25.1811				Coefficients	Standard Error	t Stat	P-value	Lower 95%	Upper 95%	Lower 95.0%	Upper 95.0%					Coefficients	Standard Error	t Stat	P-value	Lower 95%	Upper 95%	Lower 95.0%	Upper 95.0%			Coefficients	Standard Error	t Stat	P-value	Lower 95%	Upper 95%	Lower 95.0%	Upper 95.0%
	S1	9.1453	9.09353	8.7161	0.377433	56.615	0.11473	0.0176632	0.940322	1.75293	6.49545			Intercept	0	#N/A	#N/A	#N/A	#N/A	#N/A	#N/A	#N/A				Intercept	0.0213025	0.014916	1.42816	0.164305	-0.00925158	0.0518565	-0.00925158	0.0518565		Intercept	1.89473	0.0922308	20.5434	2.0058e-18	1.70581	2.08366	1.70581	2.08366
20	S1	18.1841	18.0574	12.4703	5.58713	838.07	0.0801905	0.00119322	1.09588	2.92328	67.2053			X Variable 1	12.1496	1.60697	7.56055	2.46572e-08	8.86297	15.4362	8.86297	15.4362				X Variable 1	0.00471822	0.00262677	1.79621	0.0832603	-0.000662477	0.0100989	-0.000662477	0.0100989		X Variable 1	0.643188	0.0733714	8.7662	1.61916e-09	0.492893	0.793482	0.492893	0.793482
	S1	18.1051	18.0574	12.4865	5.57093	835.64	0.0800865	0.00119669	1.09644	2.92202	66.9235
	S1	17.8831	18.0574	12.5412	5.51623	827.435	0.0797372	0.00120855	1.09834	2.91773	65.9773															Csm	46.9429				-108.09	19.284
50	S1	48.1735	48.0912	43.2645	4.8267	724.005	0.0231136	0.00138121	1.63613	2.85974	16.7344															b	4.51494				13.9651	5.13486
	S1	48.0873	48.0912	43.2726	4.8186	722.79	0.0231093	0.00138353	1.63621	2.85901	16.7032
	S1	48.0128	48.0912	43.3827	4.7085	706.275	0.0230507	0.00141588	1.63732	2.84897	16.2801
100	S1	95.1645	95.2304	79.1962	16.0342	2405.13	0.0126269	0.000415778	1.8987	3.38114	30.3693
	S1	95.2623	95.2304	79.2263	16.0041	2400.61	0.0126221	0.00041656	1.89887	3.38032	30.3007
	S1	95.2644	95.2304	79.2174	16.013	2401.95	0.0126235	0.000416328	1.89882	3.38056	30.321
200	S1	194.368	195.128	184.482	10.6453	1596.79	0.00542057	0.000626254	2.26595	3.20325	8.65555
	S1	194.468	195.128	184.576	10.5513	1582.69	0.00541781	0.000631834	2.26618	3.1994	8.57475
	S1	196.547	195.128	185.692	9.436	1415.4	0.00538527	0.000706514	2.26879	3.15088	7.62232
0.2	S2	0.1708	0.171567	0.1472	0.0243667	3.655	6.79348	0.273598	-0.832092	0.562887	24.8302
	S2	0.1718	0.171567	0.1461	0.0254667	3.82	6.84463	0.26178	-0.83535	0.582063	26.1465		S2	SUMMARY OUTPUT												SUMMARY OUTPUT										SUMMARY OUTPUT
	S2	0.1721	0.171567	0.1487	0.0228667	3.43	6.72495	0.291545	-0.827689	0.535294	23.0666
0.5	S2	0.4327	0.437633	0.3251	0.112533	16.88	3.07598	0.0592417	-0.487983	1.22737	51.9225			Regression Statistics												Regression Statistics										Regression Statistics
	S2	0.4315	0.437633	0.3258	0.111833	16.775	3.06937	0.0596125	-0.487049	1.22466	51.4886			Multiple R	0.926045											Multiple R	0.967599									Multiple R	0.968467
	S2	0.4487	0.437633	0.3239	0.113733	17.06	3.08737	0.0586166	-0.489589	1.23198	52.6706			R Square	0.857559											R Square	0.936247									R Square	0.937928
1	S2	0.9603	0.963	0.8544	0.1086	16.29	1.17041	0.0613874	-0.0683388	1.21192	19.066			Adjusted R Square	0.823076											Adjusted R Square	0.933971									Adjusted R Square	0.935711
	S2	0.9649	0.963	0.8641	0.0989	14.835	1.15727	0.0674082	-0.063436	1.17129	17.1682			Standard Error	531.047											Standard Error	0.0211219									Standard Error	0.248124
	S2	0.9638	0.963	0.8472	0.1158	17.37	1.18036	0.0575705	-0.0720141	1.2398	20.5028			Observations	30											Observations	30									Observations	30
2	S2	1.9379	1.9358	1.6311	0.3047	45.705	0.613083	0.0218794	0.212481	1.65996	28.021
	S2	1.9382	1.9358	1.5923	0.3435	51.525	0.628022	0.0194081	0.202025	1.71202	32.3589			ANOVA												ANOVA										ANOVA
	S2	1.9313	1.9358	1.5215	0.4143	62.145	0.657246	0.0160914	0.182272	1.79341	40.8446				df	SS	MS	F	Significance F								df	SS	MS	F	Significance F						df	SS	MS	F	Significance F
5	S2	4.1895	4.19177	3.5236	0.668167	100.225	0.283801	0.00997755	0.546987	2.00098	28.4439			Regression	1	4.92371e+07	4.92371e+07	174.593	1.48581e-13							Regression	1	0.18345	0.18345	411.198	2.82345e-18					Regression	1	26.0478	26.0478	423.091	1.94068e-18
	S2	4.1891	4.19177	3.4937	0.698067	104.71	0.286229	0.00955019	0.543286	2.01999	29.9711			Residual	29	8.17832e+06	282011									Residual	28	0.0124918	0.000446136							Residual	28	1.72383	0.0615654
	S2	4.1967	4.19177	2.6139	1.57787	236.68	0.38257	0.00422511	0.417289	2.37416	90.5467			Total	30	5.74154e+07										Total	29	0.195942								Total	29	27.7716
10	S2	9.0375	9.09353	5.5165	3.57703	536.555	0.181274	0.00186374	0.741664	2.72961	97.2637
	S2	9.0978	9.09353	5.5964	3.49713	524.57	0.178686	0.00190632	0.747909	2.7198	93.7335				Coefficients	Standard Error	t Stat	P-value	Lower 95%	Upper 95%	Lower 95.0%	Upper 95.0%					Coefficients	Standard Error	t Stat	P-value	Lower 95%	Upper 95%	Lower 95.0%	Upper 95.0%			Coefficients	Standard Error	t Stat	P-value	Lower 95%	Upper 95%	Lower 95.0%	Upper 95.0%
	S2	9.1453	9.09353	6.4861	2.60743	391.115	0.154176	0.00255679	0.811984	2.5923	60.3005			Intercept	0	#N/A	#N/A	#N/A	#N/A	#N/A	#N/A	#N/A				Intercept	-0.00336429	0.00448802	-0.749616	0.459738	-0.0125576	0.005829	-0.0125576	0.005829		Intercept	1.52602	0.05582	27.3382	9.74944e-22	1.41167	1.64036	1.41167	1.64036
20	S2	18.1841	18.0574	16.4103	1.64713	247.07	0.0609373	0.00404744	1.21512	2.39282	15.0558			X Variable 1	20.6615	1.56368	13.2134	8.42908e-14	17.4634	23.8596	17.4634	23.8596				X Variable 1	0.0379689	0.00187242	20.278	2.82345e-18	0.0341334	0.0418044	0.0341334	0.0418044		X Variable 1	0.957033	0.0465275	20.5692	1.94068e-18	0.861726	1.05234	0.861726	1.05234
	S2	18.1051	18.0574	16.6265	1.43093	214.64	0.0601449	0.00465896	1.2208	2.33171	12.9095
	S2	17.8831	18.0574	16.6423	1.41513	212.27	0.0600878	0.00471098	1.22121	2.32689	12.7548															Csm	-297.239				-79.6332	171.556
50	S2	48.1735	48.0912	38.2645	9.8267	1474	0.0261339	0.000678424	1.5828	3.1685	38.5215															b	-0.0886064				-0.367897	0.139435
	S2	48.0873	48.0912	38.2426	9.8486	1477.29	0.0261488	0.000676915	1.58255	3.16947	38.6294
	S2	48.0128	48.0912	38.3127	9.7785	1466.77	0.026101	0.000681768	1.58334	3.16636	38.2843
100	S2	95.1645	95.2304	76.2862	18.9442	2841.63	0.0131085	0.000351911	1.88245	3.45357	37.2496
	S2	95.2623	95.2304	76.2963	18.9341	2840.11	0.0131068	0.000352098	1.8825	3.45334	37.2248
	S2	95.2644	95.2304	76.2474	18.983	2847.45	0.0131152	0.000351191	1.88223	3.45446	37.3449
200	S2	194.368	195.128	175.582	19.5453	2931.79	0.00569533	0.000341088	2.24448	3.46713	16.6976
	S2	194.468	195.128	175.616	19.5113	2926.7	0.00569423	0.000341682	2.24456	3.46638	16.6653
	S2	196.547	195.128	175.642	19.486	2922.9	0.00569341	0.000342126	2.24463	3.46581	16.6413
0.2	S1+PMP	0.1708	0.171567	0.1172	0.0543667	8.155	8.53242	0.122624	-0.931072	0.911424	69.5819
	S1+PMP	0.1718	0.171567	0.1193	0.0522667	7.84	8.38223	0.127551	-0.92336	0.894316	65.7167		S1+PMP	SUMMARY OUTPUT												SUMMARY OUTPUT										SUMMARY OUTPUT
	S1+PMP	0.1721	0.171567	0.1165	0.0550667	8.26	8.58369	0.121065	-0.933674	0.91698	70.9013
0.5	S1+PMP	0.4327	0.437633	0.1448	0.292833	43.925	6.90608	0.0227661	-0.839231	1.64271	303.349			Regression Statistics												Regression Statistics										Regression Statistics
	S1+PMP	0.4315	0.437633	0.2449	0.192733	28.91	4.0833	0.0345901	-0.611011	1.46105	118.048			Multiple R	0.756216											Multiple R	0.91728									Multiple R	0.840371
	S1+PMP	0.4487	0.437633	0.2458	0.191833	28.775	4.06835	0.0347524	-0.609418	1.45902	117.067			R Square	0.571863											R Square	0.841402									R Square	0.706223
1	S1+PMP	0.9603	0.963	0.6759	0.2871	43.065	1.47951	0.0232207	-0.170118	1.63412	63.715			Adjusted R Square	0.53738											Adjusted R Square	0.835737									Adjusted R Square	0.695731
	S1+PMP	0.9649	0.963	0.6727	0.2903	43.545	1.48655	0.0229647	-0.172179	1.63894	64.7317			Standard Error	468.175											Standard Error	0.0147303									Standard Error	0.386259
	S1+PMP	0.9638	0.963	0.6734	0.2896	43.44	1.485	0.0230203	-0.171727	1.63789	64.5085			Observations	30											Observations	30									Observations	30
2	S1+PMP	1.9379	1.9358	1.0393	0.8965	134.475	0.962186	0.00743633	0.0167409	2.12864	129.39
	S1+PMP	1.9382	1.9358	1.0214	0.9144	137.16	0.979048	0.00729076	0.00919585	2.13723	134.286			ANOVA												ANOVA										ANOVA
	S1+PMP	1.9313	1.9358	1.1335	0.8023	120.345	0.882223	0.00830944	0.0544215	2.08043	106.171				df	SS	MS	F	Significance F								df	SS	MS	F	Significance F						df	SS	MS	F	Significance F
5	S1+PMP	4.1895	4.19177	1.7223	2.46947	370.42	0.580619	0.00269964	0.236109	2.56869	215.073			Regression	1	8.4903e+06	8.4903e+06	38.7353	1.0044e-06							Regression	1	0.0322321	0.0322321	148.547	1.03151e-12					Regression	1	10.0424	10.0424	67.3103	6.25787e-09
	S1+PMP	4.1891	4.19177	1.7324	2.45937	368.905	0.577234	0.00271072	0.238648	2.56691	212.944			Residual	29	6.35644e+06	219188									Residual	28	0.00607552	0.000216983							Residual	28	4.17749	0.149196
	S1+PMP	4.1967	4.19177	2.8125	1.37927	206.89	0.355556	0.00483349	0.449093	2.31574	73.5609			Total	30	1.48467e+07										Total	29	0.0383076								Total	29	14.2199
10	S1+PMP	9.0375	9.09353	7.5562	1.53733	230.6	0.132342	0.00433651	0.878303	2.36286	30.518
	S1+PMP	9.0978	9.09353	6.6259	2.46763	370.145	0.150923	0.00270164	0.821245	2.56837	55.8634				Coefficients	Standard Error	t Stat	P-value	Lower 95%	Upper 95%	Lower 95.0%	Upper 95.0%					Coefficients	Standard Error	t Stat	P-value	Lower 95%	Upper 95%	Lower 95.0%	Upper 95.0%			Coefficients	Standard Error	t Stat	P-value	Lower 95%	Upper 95%	Lower 95.0%	Upper 95.0%
	S1+PMP	9.1453	9.09353	7.7258	1.36773	205.16	0.129436	0.00487424	0.887943	2.31209	26.5552			Intercept	0	#N/A	#N/A	#N/A	#N/A	#N/A	#N/A	#N/A				Intercept	0.000717199	0.00315107	0.227605	0.821607	-0.00573748	0.00717187	-0.00573748	0.00717187		Intercept	1.85088	0.0826742	22.3877	2.06502e-19	1.68153	2.02023	1.68153	2.02023
20	S1+PMP	18.1841	18.0574	14.3248	3.73263	559.895	0.069809	0.00178605	1.15609	2.74811	39.0857			X Variable 1	7.93798	1.27543	6.22377	8.63671e-07	5.32944	10.5465	5.32944	10.5465				X Variable 1	0.0119899	0.000983751	12.188	1.03151e-12	0.00997481	0.0140051	0.00997481	0.0140051		X Variable 1	0.549261	0.066948	8.20429	6.25787e-09	0.412124	0.686398	0.412124	0.686398
	S1+PMP	18.1051	18.0574	14.3756	3.68183	552.275	0.0695623	0.00181069	1.15763	2.74216	38.4175
	S1+PMP	17.8831	18.0574	15.3939	2.66353	399.53	0.0649608	0.00250294	1.18735	2.60155	25.9538															Csm	1394.31				-174.293	139.434
50	S1+PMP	48.1735	48.0912	47.6259	0.4653	69.795	0.020997	0.0143277	1.67784	1.84382	1.46548															b	0.0598168				-0.575197	0.512092
	S1+PMP	48.0873	48.0912	47.6318	0.4594	68.91	0.0209944	0.0145117	1.6779	1.83828	1.44672
	S1+PMP	48.0128	48.0912	46.6422	1.449	217.35	0.0214398	0.00460087	1.66878	2.33716	4.65994
100	S1+PMP	95.1645	95.2304	82.7547	12.4757	1871.35	0.0120839	0.000534372	1.91779	3.27216	22.6133
	S1+PMP	95.2623	95.2304	82.7659	12.4645	1869.67	0.0120823	0.000534852	1.91785	3.27177	22.5899
	S1+PMP	95.2644	95.2304	82.7936	12.4368	1865.52	0.0120782	0.000536044	1.918	3.2708	22.5322
200	S1+PMP	194.368	195.128	188.535	6.5927	988.905	0.00530406	0.00101122	2.27539	2.99515	5.24521
	S1+PMP	194.468	195.128	188.547	6.5802	987.03	0.00530371	0.00101314	2.27542	2.99433	5.23492
	S1+PMP	196.547	195.128	188.553	6.5747	986.205	0.00530355	0.00101399	2.27543	2.99397	5.23039
0.2	S1+WMP	0.1708	0.171567	0.1523	0.0192667	2.89	6.56599	0.346021	-0.8173	0.460898	18.9757
	S1+WMP	0.1718	0.171567	0.1591	0.0124667	1.87	6.28536	0.534759	-0.79833	0.271842	11.7536		S1+WMP	SUMMARY OUTPUT												SUMMARY OUTPUT										SUMMARY OUTPUT
	S1+WMP	0.1721	0.171567	0.1586	0.0129667	1.945	6.30517	0.514139	-0.799697	0.28892	12.2636
0.5	S1+WMP	0.4327	0.437633	0.2929	0.144733	21.71	3.41413	0.0460617	-0.533281	1.33666	74.1209			Regression Statistics												Regression Statistics										Regression Statistics
	S1+WMP	0.4315	0.437633	0.2941	0.143533	21.53	3.4002	0.0464468	-0.531505	1.33304	73.2064			Multiple R	0.859789											Multiple R	0.889273									Multiple R	0.95812
	S1+WMP	0.4487	0.437633	0.2958	0.141833	21.275	3.38066	0.0470035	-0.529002	1.32787	71.9236			R Square	0.739237											R Square	0.790807									R Square	0.917993
1	S1+WMP	0.9603	0.963	0.7869	0.1761	26.415	1.27081	0.0378573	-0.10408	1.42185	33.5684			Adjusted R Square	0.704755											Adjusted R Square	0.783336									Adjusted R Square	0.915064
	S1+WMP	0.9649	0.963	0.7868	0.1762	26.43	1.27097	0.0378358	-0.104136	1.4221	33.5918			Standard Error	454.82											Standard Error	0.0654731									Standard Error	0.257176
	S1+WMP	0.9638	0.963	0.7828	0.1802	27.03	1.27747	0.0369959	-0.106349	1.43185	34.5299			Observations	30											Observations	30									Observations	30
2	S1+WMP	1.9379	1.9358	1.6672	0.2686	40.29	0.599808	0.0248201	0.221988	1.6052	24.1663
	S1+WMP	1.9382	1.9358	1.6763	0.2595	38.925	0.596552	0.0256904	0.224352	1.59023	23.2208			ANOVA												ANOVA										ANOVA
	S1+WMP	1.9313	1.9358	1.6659	0.2699	40.485	0.600276	0.0247005	0.221649	1.60729	24.3022				df	SS	MS	F	Significance F								df	SS	MS	F	Significance F						df	SS	MS	F	Significance F
5	S1+WMP	4.1895	4.19177	3.6211	0.570667	85.6	0.276159	0.0116822	0.558841	1.93247	23.6392			Regression	1	1.70065e+07	1.70065e+07	82.2122	7.98584e-10							Regression	1	0.45374	0.45374	105.848	5.121e-11					Regression	1	20.7305	20.7305	313.435	9.67568e-17
	S1+WMP	4.1891	4.19177	3.6218	0.569967	85.495	0.276106	0.0116966	0.558924	1.93194	23.6057			Residual	29	5.99899e+06	206862									Residual	28	0.120028	0.00428673							Residual	28	1.85191	0.0661397
	S1+WMP	4.1967	4.19177	3.6174	0.574367	86.155	0.276442	0.011607	0.558397	1.93528	23.8168			Total	30	2.30055e+07										Total	29	0.573769								Total	29	22.5824
10	S1+WMP	9.0375	9.09353	8.6767	0.416833	62.525	0.115251	0.0159936	0.938355	1.79605	7.20608
	S1+WMP	9.0978	9.09353	7.9978	1.09573	164.36	0.125034	0.00608421	0.902971	2.2158	20.5507				Coefficients	Standard Error	t Stat	P-value	Lower 95%	Upper 95%	Lower 95.0%	Upper 95.0%					Coefficients	Standard Error	t Stat	P-value	Lower 95%	Upper 95%	Lower 95.0%	Upper 95.0%			Coefficients	Standard Error	t Stat	P-value	Lower 95%	Upper 95%	Lower 95.0%	Upper 95.0%
	S1+WMP	9.1453	9.09353	8.6268	0.466733	70.01	0.115918	0.0142837	0.93585	1.84516	8.11541			Intercept	0	#N/A	#N/A	#N/A	#N/A	#N/A	#N/A	#N/A				Intercept	-0.0145582	0.0140046	-1.03953	0.307453	-0.0432453	0.0141289	-0.0432453	0.0141289		Intercept	1.4037	0.0583393	24.0609	3.02222e-20	1.2842	1.5232	1.2842	1.5232
20	S1+WMP	18.1841	18.0574	16.4162	1.64123	246.185	0.0609154	0.00406199	1.21527	2.39126	14.9965			X Variable 1	11.4864	1.26682	9.0671	5.79894e-10	8.89544	14.0773	8.89544	14.0773				X Variable 1	0.0617667	0.00600363	10.2882	5.121e-11	0.0494688	0.0740646	0.0494688	0.0740646		X Variable 1	0.83967	0.047428	17.7041	9.67568e-17	0.742518	0.936821	0.742518	0.936821
	S1+WMP	18.1051	18.0574	15.6394	2.41803	362.705	0.0639411	0.00275706	1.19422	2.55955	23.1917
	S1+WMP	17.8831	18.0574	15.6716	2.38583	357.875	0.0638097	0.00279427	1.19511	2.55373	22.8359															Csm	-68.6899				-23.1239	70.7768
50	S1+WMP	48.1735	48.0912	45.7556	2.3356	350.34	0.0218552	0.00285437	1.66044	2.54449	7.65677															b	-0.235696				-0.874192	0.190765
	S1+WMP	48.0873	48.0912	45.7252	2.366	354.9	0.0218698	0.0028177	1.66016	2.55011	7.76158
	S1+WMP	48.0128	48.0912	45.9053	2.1859	327.885	0.021784	0.00304985	1.66186	2.51572	7.14264
100	S1+WMP	95.1645	95.2304	82.2636	12.9668	1945.02	0.012156	0.000514134	1.91521	3.28892	23.6438
	S1+WMP	95.2623	95.2304	80.1838	15.0466	2256.99	0.0124713	0.000443068	1.90409	3.35353	28.1477
	S1+WMP	95.2644	95.2304	79.2539	15.9765	2396.47	0.0126177	0.00041728	1.89902	3.37957	30.2379
200	S1+WMP	194.368	195.128	184.415	10.7129	1606.93	0.00542256	0.000622303	2.2658	3.206	8.7137
	S1+WMP	194.468	195.128	184.485	10.6428	1596.42	0.0054205	0.000626402	2.26596	3.20315	8.6534
	S1+WMP	196.547	195.128	184.562	10.566	1584.9	0.00541825	0.000630955	2.26614	3.2	8.58738
0.2	S2+PMP	0.1708	0.171567	0.1443	0.0272667	4.09	6.93001	0.244499	-0.840734	0.611723	28.3437
	S2+PMP	0.1718	0.171567	0.1453	0.0262667	3.94	6.88231	0.253807	-0.837734	0.595496	27.1163		S2+PMP	SUMMARY OUTPUT												SUMMARY OUTPUT										SUMMARY OUTPUT
	S2+PMP	0.1721	0.171567	0.1448	0.0267667	4.015	6.90608	0.249066	-0.839231	0.603686	27.7279
0.5	S2+PMP	0.4327	0.437633	0.1543	0.283333	42.5	6.48088	0.0235294	-0.811634	1.62839	275.437			Regression Statistics												Regression Statistics										Regression Statistics
	S2+PMP	0.4315	0.437633	0.1558	0.281833	42.275	6.41849	0.0236546	-0.807433	1.62608	271.341			Multiple R	0.781629											Multiple R	0.737804									Multiple R	0.918056
	S2+PMP	0.4487	0.437633	0.1569	0.280733	42.11	6.37349	0.0237473	-0.804377	1.62439	268.388			R Square	0.610944											R Square	0.544354									R Square	0.842827
1	S2+PMP	0.9603	0.963	0.8539	0.1091	16.365	1.1711	0.061106	-0.068593	1.21392	19.165			Adjusted R Square	0.576462											Adjusted R Square	0.528081									Adjusted R Square	0.837213
	S2+PMP	0.9649	0.963	0.8536	0.1094	16.41	1.17151	0.0609385	-0.0687456	1.21511	19.2245			Standard Error	623.99											Standard Error	0.0512384									Standard Error	0.350407
	S2+PMP	0.9638	0.963	0.8519	0.1111	16.665	1.17385	0.060006	-0.0696114	1.22181	19.5622			Observations	30											Observations	30									Observations	30
2	S2+PMP	1.9379	1.9358	1.4266	0.5092	76.38	0.700967	0.0130924	0.154302	1.88298	53.5399
	S2+PMP	1.9382	1.9358	1.4268	0.509	76.35	0.700869	0.0130976	0.154363	1.88281	53.5114			ANOVA												ANOVA										ANOVA
	S2+PMP	1.9313	1.9358	1.4251	0.5107	76.605	0.701705	0.013054	0.153845	1.88426	53.7541				df	SS	MS	F	Significance F								df	SS	MS	F	Significance F						df	SS	MS	F	Significance F
5	S2+PMP	4.1895	4.19177	2.5938	1.59797	239.695	0.385535	0.00417197	0.413936	2.37966	92.4107			Regression	1	1.77314e+07	1.77314e+07	45.5395	2.5059e-07							Regression	1	0.0878222	0.0878222	33.4513	3.28026e-06					Regression	1	18.4359	18.4359	150.147	9.0835e-13
	S2+PMP	4.1891	4.19177	2.5157	1.67607	251.41	0.397504	0.00397757	0.400659	2.40038	99.9364			Residual	29	1.12916e+07	389364									Residual	28	0.0735106	0.00262538							Residual	28	3.43798	0.122785
	S2+PMP	4.1967	4.19177	2.4768	1.71497	257.245	0.403747	0.00388734	0.393891	2.41035	103.862			Total	30	2.9023e+07										Total	29	0.161333								Total	29	21.8738
10	S2+PMP	9.0375	9.09353	6.1662	2.92733	439.1	0.162174	0.00227739	0.790018	2.64256	71.2108
	S2+PMP	9.0978	9.09353	6.1759	2.91763	437.645	0.16192	0.00228496	0.7907	2.64112	70.8634				Coefficients	Standard Error	t Stat	P-value	Lower 95%	Upper 95%	Lower 95.0%	Upper 95.0%					Coefficients	Standard Error	t Stat	P-value	Lower 95%	Upper 95%	Lower 95.0%	Upper 95.0%			Coefficients	Standard Error	t Stat	P-value	Lower 95%	Upper 95%	Lower 95.0%	Upper 95.0%
	S2+PMP	9.1453	9.09353	6.3158	2.77773	416.66	0.158333	0.00240004	0.800428	2.61978	65.9711			Intercept	0	#N/A	#N/A	#N/A	#N/A	#N/A	#N/A	#N/A				Intercept	0.00221393	0.0110008	0.201252	0.841956	-0.0203201	0.024748	-0.0203201	0.024748		Intercept	1.75686	0.0759278	23.1385	8.58346e-20	1.60133	1.91239	1.60133	1.91239
20	S2+PMP	18.1841	18.0574	13.7623	4.29513	644.27	0.0726623	0.00155214	1.13869	2.80907	46.8141			X Variable 1	11.7576	1.7423	6.74829	2.09236e-07	8.19416	15.321	8.19416	15.321				X Variable 1	0.0210889	0.00364627	5.78371	3.28026e-06	0.0136199	0.028558	0.0136199	0.028558		X Variable 1	0.762664	0.0622407	12.2535	9.0835e-13	0.63517	0.890158	0.63517	0.890158
	S2+PMP	18.1051	18.0574	13.7322	4.32523	648.785	0.0728215	0.00154134	1.13774	2.8121	47.2455
	S2+PMP	17.8831	18.0574	13.4921	4.56533	684.8	0.0741174	0.00146028	1.13008	2.83556	50.7556															Csm	451.685				-49.2123	40.4073
50	S2+PMP	48.1735	48.0912	43.4971	4.5941	689.115	0.02299	0.00145114	1.63846	2.83829	15.8428															b	0.104981				-1.49194	0.866587
	S2+PMP	48.0873	48.0912	43.4112	4.68	702	0.0230355	0.0014245	1.6376	2.84634	16.1709
	S2+PMP	48.0128	48.0912	43.3513	4.7399	710.985	0.0230674	0.0014065	1.637	2.85186	16.4005
100	S2+PMP	95.1645	95.2304	78.1222	17.1082	2566.23	0.0128005	0.000389677	1.89277	3.4093	32.8489
	S2+PMP	95.2623	95.2304	78.1722	17.0582	2558.73	0.0127923	0.000390819	1.89305	3.40802	32.732
	S2+PMP	95.2644	95.2304	78.2723	16.9581	2543.71	0.0127759	0.000393126	1.89361	3.40547	32.4983
200	S2+PMP	194.368	195.128	185.892	9.2353	1385.29	0.00537946	0.000721868	2.26926	3.14154	7.45214
	S2+PMP	194.468	195.128	185.686	9.4413	1416.2	0.00538543	0.000706117	2.26878	3.15112	7.62681
	S2+PMP	196.547	195.128	185.822	9.306	1395.9	0.00538151	0.000716384	2.2691	3.14485	7.51204
0.2	S2+WMP	0.1708	0.171567	0.1342	0.0373667	5.605	7.45156	0.178412	-0.872247	0.748576	41.766
	S2+WMP	0.1718	0.171567	0.1356	0.0359667	5.395	7.37463	0.185357	-0.86774	0.731991	39.7861		S2+WMP	SUMMARY OUTPUT												SUMMARY OUTPUT										SUMMARY OUTPUT
	S2+WMP	0.1721	0.171567	0.1355	0.0360667	5.41	7.38007	0.184843	-0.868061	0.733197	39.9262
0.5	S2+WMP	0.4327	0.437633	0.2767	0.160933	24.14	3.61402	0.041425	-0.557991	1.38274	87.2425			Regression Statistics												Regression Statistics										Regression Statistics
	S2+WMP	0.4315	0.437633	0.2771	0.160533	24.08	3.60881	0.0415282	-0.557363	1.38166	86.9			Multiple R	0.926844											Multiple R	0.961999									Multiple R	0.963801
	S2+WMP	0.4487	0.437633	0.2651	0.172533	25.88	3.77216	0.0386399	-0.57659	1.41296	97.6235			R Square	0.859041											R Square	0.925441									R Square	0.928912
1	S2+WMP	0.9603	0.963	0.6768	0.2862	42.93	1.47754	0.0232937	-0.16954	1.63276	63.4309			Adjusted R Square	0.824558											Adjusted R Square	0.922778									Adjusted R Square	0.926373
	S2+WMP	0.9649	0.963	0.6874	0.2756	41.34	1.45476	0.0241896	-0.16279	1.61637	60.1397			Standard Error	410.331											Standard Error	0.0150099									Standard Error	0.238408
	S2+WMP	0.9638	0.963	0.6978	0.2652	39.78	1.43308	0.0251383	-0.156269	1.59966	57.0077			Observations	30											Observations	30									Observations	30
2	S2+WMP	1.9379	1.9358	1.6221	0.3137	47.055	0.616485	0.0212517	0.210078	1.67261	29.0087
	S2+WMP	1.9382	1.9358	1.5423	0.3935	59.025	0.648382	0.016942	0.188169	1.77104	38.2708			ANOVA												ANOVA										ANOVA
	S2+WMP	1.9313	1.9358	1.5135	0.4223	63.345	0.66072	0.0157866	0.179982	1.80171	41.8533				df	SS	MS	F	Significance F								df	SS	MS	F	Significance F						df	SS	MS	F	Significance F
5	S2+WMP	4.1895	4.19177	3.6136	0.578167	86.725	0.276732	0.0115307	0.55794	1.93814	23.9996			Regression	1	2.97569e+07	2.97569e+07	176.733	1.28154e-13							Regression	1	0.0783006	0.0783006	347.542	2.54177e-17					Regression	1	20.7957	20.7957	365.875	1.30192e-17
	S2+WMP	4.1891	4.19177	3.6437	0.548067	82.21	0.274446	0.012164	0.561543	1.91492	22.5622			Residual	29	4.88278e+06	168372									Residual	28	0.00630834	0.000225298							Residual	28	1.59147	0.0568381
	S2+WMP	4.1967	4.19177	3.5839	0.607867	91.18	0.279026	0.0109673	0.554356	1.9599	25.4416			Total	30	3.46397e+07										Total	29	0.084609								Total	29	22.3871
10	S2+WMP	9.0375	9.09353	5.6356	3.45793	518.69	0.177443	0.00192793	0.75094	2.71491	92.0381
	S2+WMP	9.0978	9.09353	5.5258	3.56773	535.16	0.180969	0.0018686	0.742395	2.72848	96.8475				Coefficients	Standard Error	t Stat	P-value	Lower 95%	Upper 95%	Lower 95.0%	Upper 95.0%					Coefficients	Standard Error	t Stat	P-value	Lower 95%	Upper 95%	Lower 95.0%	Upper 95.0%			Coefficients	Standard Error	t Stat	P-value	Lower 95%	Upper 95%	Lower 95.0%	Upper 95.0%
	S2+WMP	9.1453	9.09353	5.5491	3.54443	531.665	0.180209	0.00188088	0.744223	2.72564	95.811			Intercept	0	#N/A	#N/A	#N/A	#N/A	#N/A	#N/A	#N/A				Intercept	-0.00261248	0.00320009	-0.816378	0.421175	-0.00916756	0.0039426	-0.00916756	0.0039426		Intercept	1.71946	0.0525624	32.7127	7.42696e-24	1.61179	1.82713	1.61179	1.82713
20	S2+WMP	18.1841	18.0574	11.9644	6.09303	913.955	0.0835813	0.00109415	1.07789	2.96092	76.3895			X Variable 1	15.5761	1.17165	13.2941	7.23733e-14	13.1798	17.9724	13.1798	17.9724				X Variable 1	0.0224085	0.00120201	18.6425	2.54177e-17	0.0199463	0.0248707	0.0199463	0.0248707		X Variable 1	0.835564	0.0436831	19.1279	1.30192e-17	0.746083	0.925045	0.746083	0.925045
	S2+WMP	18.1051	18.0574	11.9641	6.09333	914	0.0835834	0.00109409	1.07788	2.96095	76.3952
	S2+WMP	17.8831	18.0574	11.9638	6.09363	914.045	0.0835855	0.00109404	1.07787	2.96097	76.4009															Csm	-382.778				-109.08	253.64
50	S2+WMP	48.1735	48.0912	38.0862	10.005	1500.75	0.0262562	0.000666333	1.58077	3.17631	39.404															b	-0.116584				-0.459612	0.158524
	S2+WMP	48.0873	48.0912	38.0929	9.9983	1499.74	0.0262516	0.00066678	1.58084	3.17602	39.3707
	S2+WMP	48.0128	48.0912	38.0931	9.9981	1499.71	0.0262515	0.000666793	1.58085	3.17601	39.3697
100	S2+WMP	95.1645	95.2304	86.0438	9.1866	1377.99	0.011622	0.000725695	1.93472	3.13925	16.015
	S2+WMP	95.2623	95.2304	86.0439	9.1865	1377.97	0.011622	0.000725703	1.93472	3.13924	16.0148
	S2+WMP	95.2644	95.2304	86.0429	9.1875	1378.12	0.0116221	0.000725624	1.93472	3.13929	16.0167
200	S2+WMP	194.368	195.128	178.414	16.7135	2507.03	0.00560494	0.000398879	2.25143	3.39916	14.0517
	S2+WMP	194.468	195.128	178.458	16.6695	2500.42	0.00560356	0.000399932	2.25154	3.39801	14.0113
	S2+WMP	196.547	195.128	178.433	16.6949	2504.23	0.00560435	0.000399324	2.25147	3.39868	14.0346
[truncated: 20 more columns]

## Sheet: pH12 0.01M ionic strength
pH 12	0.01 M	accuracy	98.56																																											Linear constrained through 0
		precision	0.91											Kd												Langmuir										Freundlich										Solid type	Kd	lower 95	upper 95
		detection limit	0.05																																											PMP	7.78819	5.89766	9.67871
													PMP	SUMMARY OUTPUT												SUMMARY OUTPUT										SUMMARY OUTPUT										WMP	16.0498	13.3724	18.7272
																																														S1	14.28	11.9575	16.6024
	solidtype	control initial	average	actual	Diff	Cs	1/Caq	1/Cs	logCaq	logCs	Kd			Regression Statistics												Regression Statistics										Regression Statistics										S2	25.374	23.5014	27.2467
0.2	PMP	0.1567	0.156167	0.1136	0.0425667	6.385	8.80282	0.156617	-0.944622	0.805161	56.206			Multiple R	0.842596											Multiple R	0.67555									Multiple R	0.909881									S1+PMP	10.3448	7.77607	12.9136
	PMP	0.1555	0.156167	0.1246	0.0315667	4.735	8.02568	0.211193	-0.904482	0.67532	38.0016			R Square	0.709968											R Square	0.456368									R Square	0.827883									S1+WMP	10.2232	7.24204	13.2043
	PMP	0.1563	0.156167	0.1138	0.0423667	6.355	8.78735	0.157356	-0.943858	0.803116	55.8436			Adjusted R Square	0.675486											Adjusted R Square	0.436952									Adjusted R Square	0.821736									S2+PMP	19.4128	15.0932	23.7323
0.5	PMP	0.4017	0.4042	0.3445	0.0597	8.955	2.90276	0.111669	-0.462811	0.952066	25.9942			Standard Error	342.413											Standard Error	0.0639361									Standard Error	0.3769									S2+WMP	10.7295	7.10678	14.3522
	PMP	0.4002	0.4042	0.3866	0.0176	2.64	2.58665	0.378788	-0.412738	0.421604	6.82876			Observations	30											Observations	30									Observations	30
	PMP	0.4107	0.4042	0.2957	0.1085	16.275	3.38181	0.0614439	-0.529149	1.21152	55.0389
1	PMP	0.8903	0.899667	0.8195	0.0801667	12.025	1.22026	0.0831601	-0.086451	1.08009	14.6736			ANOVA												ANOVA										ANOVA
	PMP	0.8649	0.899667	0.8296	0.0700667	10.51	1.2054	0.0951475	-0.0811313	1.0216	12.6688				df	SS	MS	F	Significance F								df	SS	MS	F	Significance F						df	SS	MS	F	Significance F
	PMP	0.9438	0.899667	0.7986	0.101067	15.16	1.25219	0.0659631	-0.0976707	1.1807	18.9832			Regression	1	8.32321e+06	8.32321e+06	70.9891	3.657e-09							Regression	1	0.0960861	0.0960861	23.5054	4.19971e-05					Regression	1	19.1318	19.1318	134.68	3.26643e-12
2	PMP	1.7379	1.7527	0.8823	0.8704	130.56	1.1334	0.00765931	-0.0543837	2.11581	147.977			Residual	29	3.40014e+06	117246									Residual	28	0.114459	0.00408783							Residual	28	3.9775	0.142053
	PMP	1.7889	1.7527	0.8126	0.9401	141.015	1.23062	0.00709144	-0.0901232	2.14927	173.536			Total	30	1.17234e+07										Total	29	0.210545								Total	29	23.1093
	PMP	1.7313	1.7527	0.7923	0.9604	144.06	1.26215	0.00694155	-0.10111	2.15854	181.825
5	PMP	3.9895	3.99177	2.8829	1.10887	166.33	0.346873	0.00601214	0.45983	2.22097	57.6954				Coefficients	Standard Error	t Stat	P-value	Lower 95%	Upper 95%	Lower 95.0%	Upper 95.0%					Coefficients	Standard Error	t Stat	P-value	Lower 95%	Upper 95%	Lower 95.0%	Upper 95.0%			Coefficients	Standard Error	t Stat	P-value	Lower 95%	Upper 95%	Lower 95.0%	Upper 95.0%
	PMP	3.9891	3.99177	2.8824	1.10937	166.405	0.346933	0.00600943	0.459754	2.22117	57.7314			Intercept	0	#N/A	#N/A	#N/A	#N/A	#N/A	#N/A	#N/A				Intercept	0.0134922	0.0134698	1.00167	0.325084	-0.0140994	0.0410837	-0.0140994	0.0410837		Intercept	1.62929	0.0822327	19.8132	5.18782e-18	1.46085	1.79774	1.46085	1.79774
	PMP	3.9967	3.99177	2.8721	1.11967	167.95	0.348177	0.00595415	0.4582	2.22518	58.4764			X Variable 1	7.78819	0.924358	8.4255	2.76234e-09	5.89766	9.67871	5.89766	9.67871				X Variable 1	0.0223981	0.00461984	4.84824	4.19971e-05	0.0129348	0.0318614	0.0129348	0.0318614		X Variable 1	0.782832	0.0674555	11.6052	3.26643e-12	0.644656	0.921008	0.644656	0.921008
10	PMP	8.9875	8.94353	6.2748	2.66873	400.31	0.159368	0.00249806	0.7976	2.6024	63.7965
	PMP	8.9978	8.94353	6.4439	2.49963	374.945	0.155186	0.00266706	0.809149	2.57397	58.186															Csm	74.117				-70.9252	24.3405
	PMP	8.8453	8.94353	6.6454	2.29813	344.72	0.15048	0.00290091	0.822521	2.53747	51.8735															b	0.602382				-1.09004	1.28945
20	PMP	17.7841	18.0908	12.9642	5.12657	768.985	0.0771355	0.00130042	1.11275	2.88592	59.316
	PMP	17.8051	18.0908	13.9638	4.12697	619.045	0.0716137	0.00161539	1.145	2.79172	44.3321
	PMP	18.6831	18.0908	12.9631	5.12767	769.15	0.077142	0.00130014	1.11271	2.88601	59.3338
50	PMP	47.7735	48.2412	41.7465	6.4947	974.205	0.0239541	0.00102648	1.62062	2.98865	23.3362
	PMP	47.9873	48.2412	41.6956	6.5456	981.84	0.0239833	0.0010185	1.62009	2.99204	23.5478
	PMP	48.9628	48.2412	41.6877	6.5535	983.025	0.0239879	0.00101727	1.62001	2.99256	23.5807
100	PMP	96.3645	96.3637	91.6256	4.73813	710.72	0.010914	0.00140702	1.96202	2.8517	7.75678
	PMP	95.7623	96.3637	90.5463	5.81743	872.615	0.0110441	0.00114598	1.95687	2.94082	9.63722
	PMP	96.9644	96.3637	88.5854	7.77833	1166.75	0.0112885	0.000857082	1.94736	3.06698	13.1709
200	PMP	197.368	196.528	188.745	7.783	1167.45	0.00529816	0.000856568	2.27587	3.06724	6.18534
	PMP	196.468	196.528	188.746	7.7814	1167.21	0.00529812	0.000856744	2.27588	3.06715	6.18402
	PMP	195.747	196.528	188.745	7.7824	1167.36	0.00529815	0.000856634	2.27588	3.0672	6.18485
0.2	WMP	0.1567	0.156167	0.1112	0.0449667	6.745	8.99281	0.148258	-0.953895	0.828982	60.6565
	WMP	0.1555	0.156167	0.1125	0.0436667	6.55	8.88889	0.152672	-0.948847	0.816241	58.2222		WMP	SUMMARY OUTPUT												SUMMARY OUTPUT										SUMMARY OUTPUT
	WMP	0.1563	0.156167	0.1136	0.0425667	6.385	8.80282	0.156617	-0.944622	0.805161	56.206
0.5	WMP	0.4017	0.4042	0.2458	0.1584	23.76	4.06835	0.0420875	-0.609418	1.37585	96.664			Regression Statistics												Regression Statistics										Regression Statistics
	WMP	0.4002	0.4042	0.2461	0.1581	23.715	4.06339	0.0421674	-0.608888	1.37502	96.3633			Multiple R	0.915572											Multiple R	0.968581									Multiple R	0.955296
	WMP	0.4107	0.4042	0.2463	0.1579	23.685	4.06009	0.0422208	-0.608536	1.37447	96.1632			R Square	0.838272											R Square	0.938149									R Square	0.91259
1	WMP	0.8903	0.899667	0.6352	0.264467	39.67	1.57431	0.025208	-0.19709	1.59846	62.4528			Adjusted R Square	0.803789											Adjusted R Square	0.93594									Adjusted R Square	0.909468
	WMP	0.8649	0.899667	0.5859	0.313767	47.065	1.70678	0.0212472	-0.232177	1.6727	80.3294			Standard Error	460.617											Standard Error	0.0115684									Standard Error	0.243932
	WMP	0.9438	0.899667	0.7916	0.108067	16.21	1.26326	0.0616903	-0.101494	1.20978	20.4775			Observations	30											Observations	30									Observations	30
2	WMP	1.7379	1.7527	1.2432	0.5095	76.425	0.804376	0.0130847	0.094541	1.88324	61.4744
	WMP	1.7889	1.7527	1.2134	0.5393	80.895	0.824131	0.0123617	0.084004	1.90792	66.668			ANOVA												ANOVA										ANOVA
	WMP	1.7313	1.7527	1.1733	0.5794	86.91	0.852297	0.0115062	0.0694091	1.93907	74.0731				df	SS	MS	F	Significance F								df	SS	MS	F	Significance F						df	SS	MS	F	Significance F
5	WMP	3.9895	3.99177	2.7541	1.23767	185.65	0.363095	0.00538648	0.43998	2.26869	67.4086			Regression	1	3.18917e+07	3.18917e+07	150.313	8.96517e-13							Regression	1	0.0568366	0.0568366	424.698	1.84628e-18					Regression	1	17.3944	17.3944	292.329	2.37045e-16
	WMP	3.9891	3.99177	2.6443	1.34747	202.12	0.378172	0.00494756	0.422311	2.30561	76.4361			Residual	29	6.15288e+06	212168									Residual	28	0.00374719	0.000133828							Residual	28	1.66608	0.0595027
	WMP	3.9967	3.99177	2.9244	1.06737	160.105	0.34195	0.0062459	0.466037	2.2044	54.748			Total	30	3.80446e+07										Total	29	0.0605838								Total	29	19.0605
10	WMP	8.9875	8.94353	6.7356	2.20793	331.19	0.148465	0.00301941	0.828376	2.52008	49.1701
	WMP	8.9978	8.94353	6.7758	2.16773	325.16	0.147584	0.00307541	0.830961	2.5121	47.9884				Coefficients	Standard Error	t Stat	P-value	Lower 95%	Upper 95%	Lower 95.0%	Upper 95.0%					Coefficients	Standard Error	t Stat	P-value	Lower 95%	Upper 95%	Lower 95.0%	Upper 95.0%			Coefficients	Standard Error	t Stat	P-value	Lower 95%	Upper 95%	Lower 95.0%	Upper 95.0%
	WMP	8.8453	8.94353	6.9587	1.98483	297.725	0.143705	0.0033588	0.842528	2.47382	42.7846			Intercept	0	#N/A	#N/A	#N/A	#N/A	#N/A	#N/A	#N/A				Intercept	0.000336019	0.00244905	0.137204	0.891851	-0.00468063	0.00535267	-0.00468063	0.00535267		Intercept	1.7265	0.0529243	32.6221	8.0117e-24	1.61809	1.83491	1.61809	1.83491
20	WMP	17.7841	18.0908	15.5478	2.54297	381.445	0.0643178	0.00262161	1.19167	2.58143	24.5337			X Variable 1	16.0498	1.30909	12.2602	5.37069e-13	13.3724	18.7272	13.3724	18.7272				X Variable 1	0.016056	0.000779107	20.6082	1.84628e-18	0.0144601	0.0176519	0.0144601	0.0176519		X Variable 1	0.736153	0.0430558	17.0976	2.37045e-16	0.647957	0.824349	0.647957	0.824349
	WMP	17.8051	18.0908	15.6975	2.39327	358.99	0.0637044	0.00278559	1.19583	2.55508	22.8692
	WMP	18.6831	18.0908	15.4676	2.62317	393.475	0.0646513	0.00254146	1.18942	2.59492	25.4387															Csm	2976.02				-213.646	186.823
50	WMP	47.7735	48.2412	46.3634	1.8778	281.67	0.0215687	0.00355025	1.66618	2.44974	6.07527															b	0.020928				-0.323694	0.303235
	WMP	47.9873	48.2412	46.4262	1.815	272.25	0.0215396	0.00367309	1.66676	2.43497	5.86415
	WMP	48.9628	48.2412	46.4665	1.7747	266.205	0.0215209	0.0037565	1.66714	2.42522	5.72897
100	WMP	96.3645	96.3637	82.1022	14.2615	2139.23	0.0121799	0.000467458	1.91435	3.33026	26.0557
	WMP	95.7623	96.3637	79.1542	17.2095	2581.43	0.0126336	0.000387382	1.89847	3.41186	32.6127
	WMP	96.9644	96.3637	78.1823	18.1814	2727.22	0.0127906	0.000366674	1.89311	3.43572	34.8828
200	WMP	197.368	196.528	178.812	17.7153	2657.3	0.00559246	0.000376323	2.2524	3.42444	14.8608
	WMP	196.468	196.528	181.696	14.8313	2224.69	0.00550369	0.0004495	2.25935	3.34727	12.244
	WMP	195.747	196.528	179.832	16.696	2504.4	0.00556076	0.000399297	2.25487	3.3987	13.9264
0.2	S1	0.1567	0.156167	0.1262	0.0299667	4.495	7.92393	0.222469	-0.898941	0.65273	35.6181
	S1	0.1555	0.156167	0.1361	0.0200667	3.01	7.34754	0.332226	-0.866142	0.478566	22.1161		S1	SUMMARY OUTPUT												SUMMARY OUTPUT										SUMMARY OUTPUT
	S1	0.1563	0.156167	0.1067	0.0494667	7.42	9.37207	0.134771	-0.971836	0.870404	69.5408
0.5	S1	0.4017	0.4017	0.3467	0.055	8.25	2.88434	0.121212	-0.460046	0.916454	23.7958			Regression Statistics												Regression Statistics										Regression Statistics
1	S1	0.8903	0.899667	0.5779	0.321767	48.265	1.7304	0.0207189	-0.238147	1.68363	83.5179			Multiple R	0.924643											Multiple R	0.880367									Multiple R	0.935559
	S1	0.8649	0.899667	0.6281	0.271567	40.735	1.5921	0.0245489	-0.201971	1.60997	64.8543			R Square	0.854965											R Square	0.775045									R Square	0.87527
	S1	0.9438	0.899667	0.7382	0.161467	24.22	1.35465	0.0412882	-0.131826	1.38417	32.8095			Adjusted R Square	0.817928											Adjusted R Square	0.766393									Adjusted R Square	0.870473
2	S1	1.7379	1.7527	1.2656	0.4871	73.065	0.790139	0.0136864	0.102296	1.86371	57.7315			Standard Error	402.665											Standard Error	0.0371581									Standard Error	0.327525
	S1	1.7889	1.7527	1.3157	0.437	65.55	0.760052	0.0152555	0.119157	1.81657	49.8214			Observations	28											Observations	28									Observations	28
	S1	1.7313	1.7527	1.1858	0.5669	85.035	0.843313	0.0117599	0.0740114	1.9296	71.7111
5	S1	3.9895	3.99177	3.1976	0.794167	119.125	0.312735	0.00839454	0.504824	2.076	37.2545			ANOVA												ANOVA										ANOVA
	S1	3.9891	3.99177	3.0275	0.964267	144.64	0.330306	0.00691372	0.481084	2.16029	47.7754				df	SS	MS	F	Significance F								df	SS	MS	F	Significance F						df	SS	MS	F	Significance F
	S1	3.9967	3.99177	3.2281	0.763667	114.55	0.30978	0.00872981	0.508947	2.059	35.4853			Regression	1	2.58064e+07	2.58064e+07	159.162	1.3712e-12							Regression	1	0.123684	0.123684	89.5789	6.58336e-10					Regression	1	19.572	19.572	182.451	2.91489e-13
10	S1	8.9875	8.94353	8.4862	0.457333	68.6	0.117838	0.0145773	0.928713	1.83632	8.08371			Residual	27	4.37775e+06	162139									Residual	26	0.0358988	0.00138072							Residual	26	2.78909	0.107273
	S1	8.9978	8.94353	8.5672	0.376333	56.45	0.116724	0.0177148	0.932839	1.75166	6.58908			Total	28	3.01841e+07										Total	27	0.159583								Total	27	22.3611
	S1	8.8453	8.94353	8.6976	0.245933	36.89	0.114974	0.0271076	0.939399	1.56691	4.2414
20	S1	17.7841	18.0908	11.7651	6.32567	948.85	0.0849972	0.00105391	1.0706	2.9772	80.6495				Coefficients	Standard Error	t Stat	P-value	Lower 95%	Upper 95%	Lower 95.0%	Upper 95.0%					Coefficients	Standard Error	t Stat	P-value	Lower 95%	Upper 95%	Lower 95.0%	Upper 95.0%			Coefficients	Standard Error	t Stat	P-value	Lower 95%	Upper 95%	Lower 95.0%	Upper 95.0%
	S1	17.8051	18.0908	11.7845	6.30627	945.94	0.0848572	0.00105715	1.07131	2.97586	80.2698			Intercept	0	#N/A	#N/A	#N/A	#N/A	#N/A	#N/A	#N/A				Intercept	0.00239493	0.00790681	0.302894	0.764381	-0.0138578	0.0186476	-0.0138578	0.0186476		Intercept	1.58899	0.0781812	20.3245	1.75428e-17	1.42829	1.74969	1.42829	1.74969
	S1	18.6831	18.0908	11.8258	6.26497	939.745	0.0845609	0.00106412	1.07283	2.97301	79.4657			X Variable 1	14.28	1.1319	12.616	7.82753e-13	11.9575	16.6024	11.9575	16.6024				X Variable 1	0.0265427	0.00280442	9.46461	6.58336e-10	0.0207781	0.0323073	0.0207781	0.0323073		X Variable 1	0.843951	0.0624805	13.5074	2.91489e-13	0.715521	0.972382	0.715521	0.972382
50	S1	47.7735	48.2412	39.2578	8.9834	1347.51	0.0254726	0.00074211	1.59393	3.12953	34.3246
	S1	47.9873	48.2412	39.2158	9.0254	1353.81	0.0254999	0.000738656	1.59346	3.13156	34.5221															Csm	417.549				-72.1617	53.6262
	S1	48.9628	48.2412	39.1868	9.0544	1358.16	0.0255188	0.00073629	1.59314	3.13295	34.6586															b	0.0902292				-0.666939	0.577196
100	S1	96.3645	96.3637	86.1658	10.1979	1529.69	0.0116055	0.000653727	1.93533	3.1846	17.7529
	S1	95.7623	96.3637	86.4165	9.94723	1492.09	0.0115719	0.000670203	1.9366	3.17379	17.2662
	S1	96.9644	96.3637	86.5352	9.82853	1474.28	0.011556	0.000678297	1.93719	3.16858	17.0368
200	S1	197.368	196.528	181.512	15.0153	2252.29	0.00550927	0.000443992	2.25891	3.35263	12.4085
	S1	196.468	196.528	180.496	16.0313	2404.7	0.00554028	0.000415853	2.25647	3.38106	13.3227
	S1	195.747	196.528	182.642	13.886	2082.9	0.0054752	0.0004801	2.2616	3.31867	11.4043
	S1
	S1
0.2	S2	0.1567	0.156167	0.1267	0.0294667	4.42	7.89266	0.226244	-0.897223	0.645422	34.8856
	S2	0.1555	0.156167	0.1274	0.0287667	4.315	7.84929	0.23175	-0.894831	0.634981	33.8697		S2	SUMMARY OUTPUT												SUMMARY OUTPUT										SUMMARY OUTPUT
	S2	0.1563	0.156167	0.1361	0.0200667	3.01	7.34754	0.332226	-0.866142	0.478566	22.1161
0.5	S2	0.4017	0.4042	0.3915	0.0127	1.905	2.55428	0.524934	-0.407268	0.279895	4.8659			Regression Statistics												Regression Statistics										Regression Statistics
	S2	0.4002	0.4042	0.3836	0.0206	3.09	2.60688	0.323625	-0.416121	0.489958	8.05527			Multiple R	0.981638											Multiple R	0.46513									Multiple R	0.882879
	S2	0.4107	0.4042	0.1587	0.2455	36.825	6.3012	0.0271555	-0.799423	1.56614	232.042			R Square	0.963613											R Square	0.216346									R Square	0.779475
1	S2	0.8903	0.899667	0.1257	0.773967	116.095	7.95545	0.00861364	-0.900665	2.06481	923.588			Adjusted R Square	0.92913											Adjusted R Square	0.188359									Adjusted R Square	0.771599
	S2	0.8649	0.899667	0.1254	0.774267	116.14	7.97448	0.0086103	-0.901702	2.06498	926.156			Standard Error	305.194											Standard Error	0.117293									Standard Error	0.47638
	S2	0.9438	0.899667	0.8278	0.0718667	10.78	1.20802	0.0927644	-0.0820746	1.03262	13.0225			Observations	30											Observations	30									Observations	30
2	S2	1.7379	1.7527	1.1327	0.62	93	0.882846	0.0107527	0.0541149	1.96848	82.1047
	S2	1.7889	1.7527	1.1538	0.5989	89.835	0.866701	0.0111315	0.0621305	1.95345	77.8601			ANOVA												ANOVA										ANOVA
	S2	1.7313	1.7527	1.1622	0.5905	88.575	0.860437	0.0112899	0.0652809	1.94731	76.2132				df	SS	MS	F	Significance F								df	SS	MS	F	Significance F						df	SS	MS	F	Significance F
5	S2	3.9895	3.99177	2.9248	1.06697	160.045	0.341904	0.00624824	0.466096	2.20424	54.72			Regression	1	7.15327e+07	7.15327e+07	767.984	6.74977e-22							Regression	1	0.106347	0.106347	7.73007	0.00959947					Regression	1	22.4599	22.4599	98.9695	1.07893e-10
	S2	3.9891	3.99177	2.9258	1.06597	159.895	0.341787	0.0062541	0.466245	2.20383	54.65			Residual	29	2.70116e+06	93143.5									Residual	28	0.385212	0.0137576							Residual	28	6.35426	0.226938
	S2	3.9967	3.99177	2.9049	1.08687	163.03	0.344246	0.00613384	0.463131	2.21227	56.1224			Total	30	7.42339e+07										Total	29	0.491559								Total	29	28.8142
10	S2	8.9875	8.94353	6.4351	2.50843	376.265	0.155398	0.0026577	0.808555	2.57549	58.4707
	S2	8.9978	8.94353	6.4349	2.50863	376.295	0.155403	0.00265749	0.808542	2.57553	58.4772				Coefficients	Standard Error	t Stat	P-value	Lower 95%	Upper 95%	Lower 95.0%	Upper 95.0%					Coefficients	Standard Error	t Stat	P-value	Lower 95%	Upper 95%	Lower 95.0%	Upper 95.0%			Coefficients	Standard Error	t Stat	P-value	Lower 95%	Upper 95%	Lower 95.0%	Upper 95.0%
	S2	8.8453	8.94353	6.4369	2.50663	375.995	0.155354	0.00265961	0.808677	2.57518	58.4124			Intercept	0	#N/A	#N/A	#N/A	#N/A	#N/A	#N/A	#N/A				Intercept	0.0235909	0.0254158	0.928199	0.361237	-0.0284709	0.0756527	-0.0284709	0.0756527		Intercept	1.72064	0.100753	17.0778	2.44207e-16	1.51426	1.92703	1.51426	1.92703
20	S2	17.7841	18.0908	14.2618	3.82897	574.345	0.0701174	0.00174111	1.15417	2.75917	40.2716			X Variable 1	25.374	0.915616	27.7125	2.03364e-22	23.5014	27.2467	23.5014	27.2467				X Variable 1	0.0203432	0.0073169	2.7803	0.00959947	0.00535519	0.0353312	0.00535519	0.0353312		X Variable 1	0.8137	0.0817925	9.94834	1.07893e-10	0.646155	0.981244	0.646155	0.981244
	S2	17.8051	18.0908	14.3248	3.76597	564.895	0.069809	0.00177024	1.15609	2.75197	39.4348
	S2	18.6831	18.0908	14.6527	3.43807	515.71	0.0682468	0.00193907	1.16592	2.71241	35.1956															Csm	42.3893				-35.1235	13.2183
50	S2	47.7735	48.2412	45.1256	3.1156	467.34	0.0221604	0.00213977	1.65442	2.66963	10.3564															b	1.15964				-5.31652	2.14124
	S2	47.9873	48.2412	45.1338	3.1074	466.11	0.0221563	0.00214542	1.6545	2.66849	10.3273
	S2	48.9628	48.2412	45.1341	3.1071	466.065	0.0221562	0.00214562	1.6545	2.66845	10.3262
100	S2	96.3645	96.3637	79.1677	17.196	2579.41	0.0126314	0.000387686	1.89855	3.41152	32.5815
	S2	95.7623	96.3637	79.1683	17.1954	2579.32	0.0126313	0.0003877	1.89855	3.4115	32.5801
	S2	96.9644	96.3637	79.1589	17.2048	2580.73	0.0126328	0.000387488	1.8985	3.41174	32.6018
200	S2	197.368	196.528	168.714	27.814	4172.1	0.0059272	0.000239687	2.22715	3.62035	24.7289
	S2	196.468	196.528	168.755	27.7729	4165.93	0.00592576	0.000240042	2.22726	3.61971	24.6863
	S2	195.747	196.528	168.732	27.7952	4169.28	0.00592654	0.00023985	2.2272	3.62006	24.7094
0.2	S1+PMP	0.1567	0.156167	0.1219	0.0342667	5.14	8.20345	0.194553	-0.913996	0.710963	42.1657
	S1+PMP	0.1555	0.156167	0.1221	0.0340667	5.11	8.19001	0.195695	-0.913284	0.708421	41.8509		S1+PMP	SUMMARY OUTPUT												SUMMARY OUTPUT										SUMMARY OUTPUT
	S1+PMP	0.1563	0.156167	0.1219	0.0342667	5.14	8.20345	0.194553	-0.913996	0.710963	42.1657
0.5	S1+PMP	0.4002	0.4042	0.3423	0.0619	9.285	2.92141	0.107701	-0.465593	0.967782	27.1253			Regression Statistics												Regression Statistics										Regression Statistics
	S1+PMP	0.4107	0.4042	0.3765	0.0277	4.155	2.65604	0.240674	-0.424235	0.618571	11.0359			Multiple R	0.841715											Multiple R	0.877611									Multiple R	0.943821
1	S1+PMP	0.8903	0.899667	0.7148	0.184867	27.73	1.39899	0.036062	-0.145815	1.44295	38.7941			R Square	0.708485											R Square	0.770202									R Square	0.890799
	S1+PMP	0.8649	0.899667	0.5936	0.306067	45.91	1.68464	0.0217817	-0.226506	1.66191	77.3416			Adjusted R Square	0.67277											Adjusted R Square	0.761691									Adjusted R Square	0.886755
	S1+PMP	0.9438	0.899667	0.7044	0.195267	29.29	1.41965	0.0341413	-0.152181	1.46672	41.5815			Standard Error	456.965											Standard Error	0.0351911									Standard Error	0.288542
2	S1+PMP	1.7379	1.7527	0.8291	0.9236	138.54	1.20613	0.00721813	-0.0813931	2.14158	167.097			Observations	29											Observations	29									Observations	29
	S1+PMP	1.7889	1.7527	0.8278	0.9249	138.735	1.20802	0.00720799	-0.0820746	2.14219	167.595
	S1+PMP	1.7313	1.7527	0.9048	0.8479	127.185	1.10522	0.00786256	-0.0434474	2.10444	140.567			ANOVA												ANOVA										ANOVA
5	S1+PMP	3.9895	3.99177	2.8741	1.11767	167.65	0.347935	0.00596481	0.458502	2.2244	58.3313				df	SS	MS	F	Significance F								df	SS	MS	F	Significance F						df	SS	MS	F	Significance F
	S1+PMP	3.9891	3.99177	2.85452	1.13725	170.587	0.350322	0.00586211	0.455533	2.23195	59.7603			Regression	1	1.421e+07	1.421e+07	68.0498	7.41486e-09							Regression	1	0.112069	0.112069	90.4943	4.09972e-10					Regression	1	18.3373	18.3373	220.251	1.66567e-14
	S1+PMP	3.9967	3.99177	2.83423	1.15754	173.631	0.35283	0.00575936	0.452435	2.23963	61.262			Residual	28	5.84689e+06	208817									Residual	27	0.0334372	0.00123841							Residual	27	2.24793	0.0832565
10	S1+PMP	8.9875	8.94353	7.7661	1.17743	176.615	0.128765	0.00566203	0.890203	2.24703	22.7418			Total	29	2.00569e+07										Total	28	0.145507								Total	28	20.5852
	S1+PMP	8.9978	8.94353	7.7263	1.21723	182.585	0.129428	0.0054769	0.887972	2.26147	23.6316
	S1+PMP	8.8453	8.94353	7.7326	1.21093	181.64	0.129323	0.0055054	0.888326	2.25921	23.4902				Coefficients	Standard Error	t Stat	P-value	Lower 95%	Upper 95%	Lower 95.0%	Upper 95.0%					Coefficients	Standard Error	t Stat	P-value	Lower 95%	Upper 95%	Lower 95.0%	Upper 95.0%			Coefficients	Standard Error	t Stat	P-value	Lower 95%	Upper 95%	Lower 95.0%	Upper 95.0%
20	S1+PMP	17.7841	18.0908	14.5664	3.52437	528.655	0.0686511	0.00189159	1.16335	2.72317	36.2928			Intercept	0	#N/A	#N/A	#N/A	#N/A	#N/A	#N/A	#N/A				Intercept	0.00273653	0.00750025	0.364858	0.71806	-0.0126527	0.0181258	-0.0126527	0.0181258		Intercept	1.65996	0.0654162	25.3754	2.25936e-20	1.52574	1.79418	1.52574	1.79418
	S1+PMP	17.8051	18.0908	14.5728	3.51797	527.695	0.068621	0.00189503	1.16354	2.72238	36.211			X Variable 1	10.3448	1.25404	8.24923	5.60791e-09	7.77607	12.9136	7.77607	12.9136				X Variable 1	0.0254103	0.00267116	9.51285	4.09972e-10	0.0199295	0.0308911	0.0199295	0.0308911		X Variable 1	0.782685	0.0527386	14.8408	1.66567e-14	0.674475	0.890896	0.674475	0.890896
	S1+PMP	18.6831	18.0908	14.5658	3.52497	528.745	0.068654	0.00189127	1.16333	2.72325	36.3004
50	S1+PMP	47.7735	48.2412	42.1432	6.098	914.7	0.0237286	0.00109325	1.62473	2.96128	21.7046															Csm	365.426				-79.0344	55.1701
	S1+PMP	47.9873	48.2412	43.1541	5.0871	763.065	0.0231728	0.0013105	1.63502	2.88256	17.6823															b	0.107694				-0.634872	0.586764
	S1+PMP	48.9628	48.2412	43.1338	5.1074	766.11	0.0231837	0.0013053	1.63482	2.88429	17.7612
100	S1+PMP	96.3645	96.3637	83.5612	12.8025	1920.38	0.0119673	0.00052073	1.922	3.28339	22.9817
	S1+PMP	95.7623	96.3637	83.5784	12.7853	1917.8	0.0119648	0.000521431	1.92209	3.2828	22.9461
	S1+PMP	96.9644	96.3637	82.5215	13.8422	2076.34	0.0121181	0.000481618	1.91657	3.3173	25.1611
200	S1+PMP	197.368	196.528	187.638	8.8891	1333.37	0.0053294	0.000749982	2.27332	3.12495	7.10603
	S1+PMP	196.468	196.528	187.692	8.8352	1325.28	0.00532787	0.000754558	2.27345	3.12231	7.06091
	S1+PMP	195.747	196.528	187.686	8.8415	1326.22	0.00532805	0.00075402	2.27343	3.12262	7.06619
	S1+PMP
0.2	S1+WMP	0.1567	0.156167	0.1181	0.0380667	5.71	8.4674	0.175131	-0.92775	0.756636	48.3489
	S1+WMP	0.1555	0.156167	0.1254	0.0307667	4.615	7.97448	0.216685	-0.901702	0.664172	36.8022		S1+WMP	SUMMARY OUTPUT												SUMMARY OUTPUT										SUMMARY OUTPUT
	S1+WMP	0.1563	0.156167	0.1288	0.0273667	4.105	7.76398	0.243605	-0.890084	0.613313	31.8711
0.5	S1+WMP	0.4017	0.4042	0.2727	0.1315	19.725	3.66703	0.0506971	-0.564315	1.29502	72.3322			Regression Statistics												Regression Statistics										Regression Statistics
	S1+WMP	0.4002	0.4042	0.2838	0.1204	18.06	3.52361	0.055371	-0.546988	1.25672	63.6364			Multiple R	0.793168											Multiple R	0.959017									Multiple R	0.884205
	S1+WMP	0.4107	0.4042	0.2774	0.1268	19.02	3.6049	0.0525762	-0.556894	1.27921	68.5652			R Square	0.629115											R Square	0.919713									R Square	0.781818
1	S1+WMP	0.8903	0.899667	0.5759	0.323767	48.565	1.73641	0.020591	-0.239653	1.68632	84.3289			Adjusted R Square	0.594632											Adjusted R Square	0.916846									Adjusted R Square	0.774026
	S1+WMP	0.8649	0.899667	0.5544	0.345267	51.79	1.80375	0.0193087	-0.256177	1.71425	93.4163			Standard Error	531.368											Standard Error	0.0184729									Standard Error	0.390626
	S1+WMP	0.9438	0.899667	0.5658	0.333867	50.08	1.76741	0.0199681	-0.247337	1.69966	88.5118			Observations	30											Observations	30									Observations	30
2	S1+WMP	1.7379	1.7527	0.8674	0.8853	132.795	1.15287	0.0075304	-0.0617806	2.12318	153.095
	S1+WMP	1.7889	1.7527	0.9671	0.7856	117.84	1.03402	0.00848608	-0.0145286	2.07129	121.849			ANOVA												ANOVA										ANOVA
	S1+WMP	1.7313	1.7527	0.9658	0.7869	118.035	1.03541	0.00847206	-0.0151128	2.07201	122.215				df	SS	MS	F	Significance F								df	SS	MS	F	Significance F						df	SS	MS	F	Significance F
5	S1+WMP	3.9895	3.99177	1.9638	2.02797	304.195	0.509217	0.00328737	0.293097	2.48315	154.901			Regression	1	1.38893e+07	1.38893e+07	49.1914	1.25507e-07							Regression	1	0.109456	0.109456	320.749	7.18497e-17					Regression	1	15.3097	15.3097	100.333	9.27764e-11
	S1+WMP	3.9891	3.99177	1.96447	2.0273	304.094	0.509043	0.00328845	0.293245	2.48301	154.797			Residual	29	8.18821e+06	282352									Residual	28	0.00955498	0.000341249							Residual	28	4.27248	0.152588
	S1+WMP	3.9967	3.99177	1.96414	2.02763	304.144	0.509129	0.00328792	0.293172	2.48308	154.848			Total	30	2.20775e+07										Total	29	0.119011								Total	29	19.5822
10	S1+WMP	8.9875	8.94353	5.8254	3.11813	467.72	0.171662	0.00213803	0.765326	2.66999	80.2898
	S1+WMP	8.9978	8.94353	6.8151	2.12843	319.265	0.146733	0.00313219	0.833472	2.50415	46.8467				Coefficients	Standard Error	t Stat	P-value	Lower 95%	Upper 95%	Lower 95.0%	Upper 95.0%					Coefficients	Standard Error	t Stat	P-value	Lower 95%	Upper 95%	Lower 95.0%	Upper 95.0%			Coefficients	Standard Error	t Stat	P-value	Lower 95%	Upper 95%	Lower 95.0%	Upper 95.0%
	S1+WMP	8.8453	8.94353	5.8137	3.12983	469.475	0.172007	0.00213004	0.764453	2.67161	80.7532			Intercept	0	#N/A	#N/A	#N/A	#N/A	#N/A	#N/A	#N/A				Intercept	-0.00755411	0.00398542	-1.89544	0.068401	-0.0157179	0.000609652	-0.0157179	0.000609652		Intercept	1.84649	0.0831394	22.2096	2.553e-19	1.67619	2.01679	1.67619	2.01679
20	S1+WMP	17.7841	18.0908	9.7665	8.32427	1248.64	0.102391	0.000800871	0.989739	3.09644	127.849			X Variable 1	10.2232	1.45761	7.01366	1.032e-07	7.24204	13.2043	7.24204	13.2043				X Variable 1	0.0248161	0.00138564	17.9095	7.18497e-17	0.0219777	0.0276544	0.0219777	0.0276544		X Variable 1	0.690789	0.068964	10.0166	9.27764e-11	0.549522	0.832055	0.549522	0.832055
	S1+WMP	17.8051	18.0908	9.7822	8.30857	1246.29	0.102226	0.000802385	0.990437	3.09562	127.403
	S1+WMP	18.6831	18.0908	9.7958	8.29497	1244.25	0.102085	0.0008037	0.99104	3.09491	127.018															Csm	-132.378				-63.6218	1640.28
50	S1+WMP	47.7735	48.2412	46.5543	1.6869	253.035	0.0214803	0.00395202	1.66796	2.40318	5.43527															b	-0.304404				-0.715173	0.0220453
	S1+WMP	47.9873	48.2412	46.6647	1.5765	236.475	0.0214295	0.00422878	1.66899	2.37379	5.06753
	S1+WMP	48.9628	48.2412	46.6661	1.5751	236.265	0.0214288	0.00423254	1.669	2.3734	5.06288
100	S1+WMP	96.3645	96.3637	84.4369	11.9268	1789.03	0.0118432	0.000558964	1.92653	3.25262	21.1877
	S1+WMP	95.7623	96.3637	84.6895	11.6742	1751.14	0.0118078	0.000571058	1.92783	3.24332	20.6771
	S1+WMP	96.9644	96.3637	83.5774	12.7863	1917.95	0.011965	0.00052139	1.92209	3.28284	22.9482
200	S1+WMP	197.368	196.528	186.247	10.2808	1542.12	0.00536922	0.000648458	2.27009	3.18812	8.27998
	S1+WMP	196.468	196.528	186.636	9.892	1483.8	0.00535803	0.000673945	2.27099	3.17138	7.95025
	S1+WMP	195.747	196.528	187.477	9.0507	1357.61	0.00533399	0.000736591	2.27295	3.13277	7.24145
0.2	S2+PMP	0.1567	0.156167	0.1127	0.0434667	6.52	8.87311	0.153374	-0.948076	0.814248	57.8527
	S2+PMP	0.1555	0.156167	0.1237	0.0324667	4.87	8.08407	0.205339	-0.90763	0.687529	39.3694		S2+PMP	SUMMARY OUTPUT												SUMMARY OUTPUT										SUMMARY OUTPUT
	S2+PMP	0.1563	0.156167	0.1139	0.0422667	6.34	8.77963	0.157729	-0.943476	0.802089	55.6629
0.5	S2+PMP	0.4017	0.4042	0.2458	0.1584	23.76	4.06835	0.0420875	-0.609418	1.37585	96.664			Regression Statistics												Regression Statistics										Regression Statistics
	S2+PMP	0.4002	0.4042	0.25649	0.14771	22.1565	3.89879	0.0451335	-0.59093	1.3455	86.3835			Multiple R	0.862822											Multiple R	0.946118									Multiple R	0.932762
	S2+PMP	0.4107	0.4042	0.25759	0.14661	21.9915	3.88214	0.0454721	-0.589071	1.34225	85.374			R Square	0.744462											R Square	0.895139									R Square	0.870046
1	S2+PMP	0.8903	0.899667	0.7636	0.136067	20.41	1.30959	0.0489956	-0.117134	1.30984	26.7287			Adjusted R Square	0.709979											Adjusted R Square	0.891394									Adjusted R Square	0.865405
	S2+PMP	0.8649	0.899667	0.7734	0.126267	18.94	1.29299	0.0527983	-0.111596	1.27738	24.4893			Standard Error	727.399											Standard Error	0.0172389									Standard Error	0.317616
	S2+PMP	0.9438	0.899667	0.7119	0.187767	28.165	1.40469	0.0355051	-0.147581	1.44971	39.5631			Observations	30											Observations	30									Observations	30
2	S2+PMP	1.7379	1.7527	0.7426	1.0101	151.515	1.34662	0.00660001	-0.129245	2.18046	204.033
	S2+PMP	1.7889	1.7527	0.743	1.0097	151.455	1.3459	0.00660262	-0.129011	2.18028	203.843			ANOVA												ANOVA										ANOVA
	S2+PMP	1.7313	1.7527	0.7433	1.0094	151.41	1.34535	0.00660458	-0.128836	2.18015	203.7				df	SS	MS	F	Significance F								df	SS	MS	F	Significance F						df	SS	MS	F	Significance F
5	S2+PMP	3.9895	3.99177	2.4463	1.54547	231.82	0.408781	0.00431369	0.38851	2.36515	94.7635			Regression	1	4.47023e+07	4.47023e+07	84.486	5.98129e-10							Regression	1	0.0710316	0.0710316	239.019	3.05828e-15					Regression	1	18.911	18.911	187.461	6.24655e-14
	S2+PMP	3.9891	3.99177	2.4841	1.50767	226.15	0.40256	0.00442184	0.395169	2.3544	91.039			Residual	29	1.53442e+07	529109									Residual	28	0.00832102	0.000297179							Residual	28	2.82464	0.10088
	S2+PMP	3.9967	3.99177	2.3826	1.60917	241.375	0.41971	0.00414293	0.377051	2.38269	101.307			Total	30	6.00465e+07										Total	29	0.0793526								Total	29	21.7357
10	S2+PMP	8.9875	8.94353	6.2469	2.69663	404.495	0.160079	0.00247222	0.795665	2.60691	64.7513
	S2+PMP	8.9978	8.94353	6.2063	2.73723	410.585	0.161127	0.00243555	0.792833	2.6134	66.1562				Coefficients	Standard Error	t Stat	P-value	Lower 95%	Upper 95%	Lower 95.0%	Upper 95.0%					Coefficients	Standard Error	t Stat	P-value	Lower 95%	Upper 95%	Lower 95.0%	Upper 95.0%			Coefficients	Standard Error	t Stat	P-value	Lower 95%	Upper 95%	Lower 95.0%	Upper 95.0%
	S2+PMP	8.8453	8.94353	6.1815	2.76203	414.305	0.161773	0.00241368	0.791094	2.61732	67.0234			Intercept	0	#N/A	#N/A	#N/A	#N/A	#N/A	#N/A	#N/A				Intercept	-0.00150793	0.00368623	-0.409071	0.6856	-0.00905882	0.00604296	-0.00905882	0.00604296		Intercept	1.78511	0.0680904	26.2168	3.01836e-21	1.64564	1.92459	1.64564	1.92459
20	S2+PMP	17.7841	18.0908	15.9156	2.17517	326.275	0.0628314	0.0030649	1.20182	2.51358	20.5003			X Variable 1	19.4128	2.11201	9.19163	4.31017e-10	15.0932	23.7323	15.0932	23.7323				X Variable 1	0.018675	0.00120794	15.4602	3.05828e-15	0.0162006	0.0211493	0.0162006	0.0211493		X Variable 1	0.766982	0.0560183	13.6916	6.24655e-14	0.652234	0.88173	0.652234	0.88173
	S2+PMP	17.8051	18.0908	15.9276	2.16317	324.475	0.0627841	0.0030819	1.20215	2.51118	20.3719
	S2+PMP	18.6831	18.0908	15.7629	2.32787	349.18	0.0634401	0.00286385	1.19764	2.54305	22.152															Csm	-663.162				-110.39	165.482
50	S2+PMP	47.7735	48.2412	45.5487	2.6925	403.875	0.0219545	0.00247601	1.65848	2.60625	8.86688															b	-0.0807459				-0.559164	0.285728
	S2+PMP	47.9873	48.2412	45.4874	2.7538	413.07	0.0219841	0.0024209	1.65789	2.61602	9.08098
	S2+PMP	48.9628	48.2412	45.5329	2.7083	406.245	0.0219621	0.00246157	1.65833	2.60879	8.92201
100	S2+PMP	96.3645	96.3637	73.4258	22.9379	3440.69	0.0136192	0.000290639	1.86585	3.53665	46.8594
	S2+PMP	95.7623	96.3637	72.4971	23.8666	3580	0.0137937	0.00027933	1.86032	3.55388	49.3812
	S2+PMP	96.9644	96.3637	73.7453	22.6184	3392.77	0.0135602	0.000294745	1.86773	3.53055	46.0065
200	S2+PMP	197.368	196.528	178.379	18.1487	2722.31	0.00560604	0.000367336	2.25134	3.43494	15.2614
	S2+PMP	196.468	196.528	178.296	18.232	2734.8	0.00560866	0.000365657	2.25114	3.43693	15.3386
	S2+PMP	195.747	196.528	178.369	18.159	2723.85	0.00560637	0.000367127	2.25132	3.43518	15.2709
0.2	S2+WMP	0.1567	0.156167	0.1045	0.0516667	7.75	9.56938	0.129032	-0.980884	0.889302	74.1627
	S2+WMP	0.1555	0.156167	0.1057	0.0504667	7.57	9.46074	0.1321	-0.975925	0.879096	71.6178		S2+WMP	SUMMARY OUTPUT												SUMMARY OUTPUT										SUMMARY OUTPUT
	S2+WMP	0.1563	0.156167	0.1174	0.0387667	5.815	8.51789	0.171969	-0.930332	0.76455	49.5315
0.5	S2+WMP	0.4017	0.4042	0.3326	0.0716	10.74	3.00661	0.0931099	-0.478078	1.031	32.291			Regression Statistics												Regression Statistics										Regression Statistics
	S2+WMP	0.4002	0.4042	0.3338	0.0704	10.56	2.99581	0.094697	-0.476514	1.02366	31.6357			Multiple R	0.747362											Multiple R	0.928522									Multiple R	0.923141
	S2+WMP	0.4107	0.4042	0.3362	0.068	10.2	2.97442	0.0980392	-0.473402	1.0086	30.3391			R Square	0.558549											R Square	0.862154									R Square	0.85219
1	S2+WMP	0.8903	0.899667	0.7441	0.155567	23.335	1.34391	0.0428541	-0.128369	1.36801	31.36			Adjusted R Square	0.524067											Adjusted R Square	0.857231									Adjusted R Square	0.846911
	S2+WMP	0.8649	0.899667	0.74449	0.155177	23.2765	1.3432	0.0429618	-0.128141	1.36692	31.265			Standard Error	643.325											Standard Error	0.0184278									Standard Error	0.353273
	S2+WMP	0.9438	0.899667	0.7539	0.145767	21.865	1.32644	0.0457352	-0.122686	1.33975	29.0025			Observations	30											Observations	30									Observations	30
2	S2+WMP	1.7379	1.7527	1.3684	0.3843	57.645	0.73078	0.0173476	0.136213	1.76076	42.1258
	S2+WMP	1.7889	1.7527	1.4174	0.3353	50.295	0.705517	0.0198827	0.151492	1.70152	35.484			ANOVA												ANOVA										ANOVA
	S2+WMP	1.7313	1.7527	1.1971	0.5556	83.34	0.835352	0.011999	0.0781304	1.92085	69.6182				df	SS	MS	F	Significance F								df	SS	MS	F	Significance F						df	SS	MS	F	Significance F
5	S2+WMP	3.9895	3.99177	1.2201	2.77167	415.75	0.819605	0.00240529	0.0863954	2.61883	340.751			Regression	1	1.51858e+07	1.51858e+07	36.6925	1.56827e-06							Regression	1	0.0594695	0.0594695	175.125	1.43197e-13					Regression	1	20.1471	20.1471	161.433	3.82459e-13
	S2+WMP	3.9891	3.99177	1.2801	2.71167	406.75	0.781189	0.00245851	0.107244	2.60933	317.749			Residual	29	1.20021e+07	413867									Residual	28	0.00950833	0.000339583							Residual	28	3.49445	0.124802
	S2+WMP	3.9967	3.99177	2.3887	1.60307	240.46	0.418638	0.0041587	0.378162	2.38104	100.666			Total	30	2.7188e+07										Total	29	0.0689778								Total	29	23.6415
10	S2+WMP	8.9875	8.94353	6.6489	2.29463	344.195	0.150401	0.00290533	0.82275	2.5368	51.7672
	S2+WMP	8.9978	8.94353	6.6884	2.25513	338.27	0.149513	0.00295622	0.825322	2.52926	50.5756				Coefficients	Standard Error	t Stat	P-value	Lower 95%	Upper 95%	Lower 95.0%	Upper 95.0%					Coefficients	Standard Error	t Stat	P-value	Lower 95%	Upper 95%	Lower 95.0%	Upper 95.0%			Coefficients	Standard Error	t Stat	P-value	Lower 95%	Upper 95%	Lower 95.0%	Upper 95.0%
	S2+WMP	8.8453	8.94353	6.6413	2.30223	345.335	0.150573	0.00289574	0.822253	2.53824	51.9981			Intercept	0	#N/A	#N/A	#N/A	#N/A	#N/A	#N/A	#N/A				Intercept	0.00583409	0.0038605	1.51123	0.141935	-0.00207378	0.013742	-0.00207378	0.013742		Intercept	1.74674	0.0762576	22.9058	1.12362e-19	1.59054	1.90295	1.59054	1.90295
20	S2+WMP	17.7841	18.0908	11.6847	6.40607	960.91	0.085582	0.00104068	1.06762	2.98268	82.2366			X Variable 1	10.7295	1.77129	6.05743	1.36075e-06	7.10678	14.3522	7.10678	14.3522				X Variable 1	0.0164559	0.0012435	13.2335	1.43197e-13	0.0139087	0.0190031	0.0139087	0.0190031		X Variable 1	0.808208	0.0636103	12.7056	3.82459e-13	0.677908	0.938507	0.677908	0.938507
	S2+WMP	17.8051	18.0908	11.7561	6.33467	950.2	0.0850622	0.00105241	1.07026	2.97782	80.8261
	S2+WMP	18.6831	18.0908	11.6825	6.40827	961.24	0.0855981	0.00104032	1.06754	2.98283	82.2803															Csm	171.406				-482.211	72.7698
50	S2+WMP	47.7735	48.2412	34.5858	13.6554	2048.31	0.0289136	0.000488207	1.5389	3.3114	59.224															b	0.354529				-0.1491	0.723144
	S2+WMP	47.9873	48.2412	34.5951	13.6461	2046.91	0.0289058	0.00048854	1.53901	3.3111	59.1678
	S2+WMP	48.9628	48.2412	34.5928	13.6484	2047.26	0.0289077	0.000488458	1.53899	3.31117	59.1817
100	S2+WMP	96.3645	96.3637	88.5742	7.78953	1168.43	0.01129	0.000855849	1.94731	3.0676	13.1915
	S2+WMP	95.7623	96.3637	88.3271	8.03663	1205.5	0.0113216	0.000829535	1.94609	3.08117	13.6481
	S2+WMP	96.9644	96.3637	88.3468	8.01693	1202.54	0.011319	0.000831573	1.94619	3.0801	13.6116
200	S2+WMP	197.368	196.528	186.497	10.0307	1504.6	0.00536202	0.000664626	2.27067	3.17742	8.06772
	S2+WMP	196.468	196.528	186.434	10.0935	1514.03	0.00536383	0.000660491	2.27053	3.18013	8.12097
	S2+WMP	195.747	196.528	186.467	10.0604	1509.06	0.00536287	0.000662664	2.2706	3.17871	8.0929
[truncated: 20 more columns]
