# Supplementary material for: Polyethylene microplastic can adsorb phosphate but is unlikely to limit its availability in soil
Source: Heliyon. 2023 Dec 17;10(1):e23179. doi: 10.1016/j.heliyon.2023.e23179 (PMC10772576; doi:10.1016/j.heliyon.2023.e23179)
Supplement: Multimedia component 6 [file mmc6.xlsx]

## Sheet: pH2 0.1M ionic strength
		accuracy	97.34																																											Linear constrained through 0
pH 2	0.1 M	precision	0.24											Kd												Langmuir										Freundlich										Solid type	Kd	lower 95	upper 95
		detection limit	0.07																																											PMP	3.83398	2.84507	4.82289
													PMP	SUMMARY OUTPUT												SUMMARY OUTPUT										SUMMARY OUTPUT										WMP	3.64359	2.58721	4.69997
																																														S1	3.95562	2.07421	5.83704
Dose (mg/L)	solidtype	control initial	average	actual	Diff	Cs	1/Caq	1/Cs	logCaq	logCs	Kd			Regression Statistics												Regression Statistics										Regression Statistics										S2	4.13435	0.858999	7.4097
0.1 M ion str, 0.2	PMP	0.1707	0.171567	0.1567	0.0148667	2.23	6.38162	0.44843	-0.804931	0.348305	14.231			Multiple R	0.83219											Multiple R	0.63701									Multiple R	0.86281									S1+PMP	3.61609	2.8817	4.35047
	PMP	0.1716	0.171567	0.1555	0.0160667	2.41	6.43087	0.414938	-0.80827	0.382017	15.4984			R Square	0.692541											R Square	0.405782									R Square	0.744442									S1+WMP	3.88672	2.44233	5.3311
	PMP	0.1724	0.171567	0.1563	0.0152667	2.29	6.39795	0.436681	-0.806041	0.359835	14.6513			Adjusted R Square	0.656827											Adjusted R Square	0.383774									Adjusted R Square	0.734977									S2+PMP	3.85584	2.37613	5.33555
0.5	PMP	0.3678	0.357433	0.2223	0.135133	20.27	4.49843	0.049334	-0.653061	1.30685	91.1831			Standard Error	182.489											Standard Error	0.140634									Standard Error	0.432771									S2+WMP	4.08269	1.71073	6.45466
	PMP	0.3871	0.357433	0.2513	0.106133	15.92	3.97931	0.0628141	-0.599808	1.20194	63.3506			Observations	29											Observations	29									Observations	29
	PMP	0.3174	0.357433	0.2465	0.110933	16.64	4.0568	0.0600962	-0.608183	1.22115	67.5051
1	PMP	0.7554	0.724	0.7148	0.0092	1.38	1.39899	0.724638	-0.145815	0.139879	1.93061			ANOVA												ANOVA										ANOVA
	PMP	0.7184	0.724	0.6843	0.0397	5.955	1.46135	0.167926	-0.164753	0.774882	8.70232				df	SS	MS	F	Significance F								df	SS	MS	F	Significance F						df	SS	MS	F	Significance F
	PMP	0.6982	0.724	0.6512	0.0728	10.92	1.53563	0.0915751	-0.186286	1.03822	16.769			Regression	1	2.10034e+06	2.10034e+06	63.069	1.549e-08							Regression	1	0.364661	0.364661	18.4378	0.000202562					Regression	1	14.7306	14.7306	78.651	1.74756e-09
2	PMP	1.5983	1.5886	1.2691	0.3195	47.925	0.78796	0.0208659	0.103496	1.68056	37.763			Residual	28	932464	33302.3									Residual	27	0.534001	0.0197778							Residual	27	5.05685	0.187291
	PMP	1.6397	1.5886	1.2778	0.3108	46.62	0.782595	0.02145	0.106463	1.66857	36.4846			Total	29	3.03281e+06										Total	28	0.898662								Total	28	19.7875
	PMP	1.5278	1.5886	1.2689	0.3197	47.955	0.788084	0.0208529	0.103427	1.68083	37.7926
5	PMP	3.4149	3.3974	2.8201	0.5773	86.595	0.354597	0.011548	0.450265	1.93749	30.7064				Coefficients	Standard Error	t Stat	P-value	Lower 95%	Upper 95%	Lower 95.0%	Upper 95.0%					Coefficients	Standard Error	t Stat	P-value	Lower 95%	Upper 95%	Lower 95.0%	Upper 95.0%			Coefficients	Standard Error	t Stat	P-value	Lower 95%	Upper 95%	Lower 95.0%	Upper 95.0%
	PMP	3.3946	3.3974	2.8201	0.5773	86.595	0.354597	0.011548	0.450265	1.93749	30.7064			Intercept	0	#N/A	#N/A	#N/A	#N/A	#N/A	#N/A	#N/A				Intercept	0.0169154	0.0312963	0.540493	0.593288	-0.0472992	0.08113	-0.0472992	0.08113		Intercept	1.33268	0.095476	13.9583	7.25109e-14	1.13678	1.52858	1.13678	1.52858
	PMP	3.3827	3.3974	2.8187	0.5787	86.805	0.354773	0.0115201	0.450049	1.93854	30.7961			X Variable 1	3.83398	0.482772	7.9416	1.19416e-08	2.84507	4.82289	2.84507	4.82289				X Variable 1	0.0533059	0.0124142	4.29393	0.000202562	0.027834	0.0787778	0.027834	0.0787778		X Variable 1	0.694103	0.0782658	8.86854	1.74756e-09	0.533515	0.854691	0.533515	0.854691
10	PMP	8.4665	8.43233	6.4789	1.95343	293.015	0.154347	0.00341279	0.811501	2.46689	45.226
	PMP	8.3693	8.43233	6.5984	1.83393	275.09	0.151552	0.00363517	0.819439	2.43947	41.6904															Csm	59.1177				-21.142	12.3259
	PMP	8.4612	8.43233	6.6213	1.81103	271.655	0.151028	0.00368114	0.820943	2.43402	41.0274															b	0.317327				-1.69933	1.02986
20	PMP	17.1542	18.0414	15.6823	2.35907	353.86	0.0637662	0.00282598	1.19541	2.54883	22.5643
	PMP	18.9846	18.0414	17.8051	0.236267	35.44	0.0561637	0.0282167	1.25054	1.54949	1.99044
	PMP	17.9853	18.0414	17.6831	0.358267	53.74	0.0565512	0.0186081	1.24756	1.7303	3.03906
50	PMP	47.1885	47.6799	41.5871	6.09277	913.915	0.0240459	0.00109419	1.61896	2.96091	21.9759
	PMP	47.3676	47.6799	46.9628	0.717067	107.56	0.0212934	0.00929714	1.67175	2.03165	2.29032
100	PMP	97.0653	96.8224	93.3645	3.45793	518.69	0.0107107	0.00192793	1.97018	2.71491	5.55554
	PMP	97.1674	96.8224	94.7623	2.06013	309.02	0.0105527	0.00323604	1.97664	2.48999	3.261
	PMP	96.2346	96.8224	94.9644	1.85803	278.705	0.0105303	0.00358802	1.97756	2.44514	2.93484
200	PMP	196.475	196.995	192.368	4.62687	694.03	0.00519838	0.00144086	2.28413	2.84138	3.60783
	PMP	197.258	196.995	192.468	4.52687	679.03	0.00519567	0.00147269	2.28436	2.83189	3.52802
	PMP	197.251	196.995	192.747	4.24747	637.12	0.00518814	0.00156956	2.28499	2.80422	3.30547
0.2	WMP	0.1707	0.171567	0.1567	0.0148667	2.23	6.38162	0.44843	-0.804931	0.348305	14.231
	WMP	0.1716	0.171567	0.1555	0.0160667	2.41	6.43087	0.414938	-0.80827	0.382017	15.4984		WMP	SUMMARY OUTPUT												SUMMARY OUTPUT										SUMMARY OUTPUT
	WMP	0.1724	0.171567	0.1563	0.0152667	2.29	6.39795	0.436681	-0.806041	0.359835	14.6513
0.5	WMP	0.3678	0.357433	0.1513	0.206133	30.92	6.60939	0.0323415	-0.820161	1.49024	204.362			Regression Statistics												Regression Statistics										Regression Statistics
	WMP	0.3871	0.357433	0.1536	0.203833	30.575	6.51042	0.0327065	-0.813609	1.48537	199.056			Multiple R	0.800403											Multiple R	0.687949									Multiple R	0.777215
	WMP	0.3174	0.357433	0.1524	0.205033	30.755	6.56168	0.032515	-0.817015	1.48792	201.804			R Square	0.640646											R Square	0.473274									R Square	0.604063
1	WMP	0.7554	0.724	0.5648	0.1592	23.88	1.77054	0.041876	-0.248105	1.37803	42.2805			Adjusted R Square	0.604931											Adjusted R Square	0.453766									Adjusted R Square	0.589398
	WMP	0.7184	0.724	0.5649	0.1591	23.865	1.77022	0.0419024	-0.248028	1.37776	42.2464			Standard Error	195.176											Standard Error	0.0966598									Standard Error	0.47473
	WMP	0.6982	0.724	0.5652	0.1588	23.82	1.76929	0.0419815	-0.247798	1.37694	42.1444			Observations	29											Observations	29									Observations	29
2	WMP	1.5983	1.5886	1.0691	0.5195	77.925	0.935366	0.0128329	0.0290183	1.89168	72.8884
	WMP	1.6397	1.5886	1.0778	0.5108	76.62	0.927816	0.0130514	0.0325382	1.88434	71.0893			ANOVA												ANOVA										ANOVA
	WMP	1.5278	1.5886	1.0689	0.5197	77.955	0.935541	0.0128279	0.0289371	1.89184	72.9301				df	SS	MS	F	Significance F								df	SS	MS	F	Significance F						df	SS	MS	F	Significance F
5	WMP	3.4149	3.3974	2.2201	1.1773	176.595	0.45043	0.00566267	0.346373	2.24698	79.5437			Regression	1	1.90155e+06	1.90155e+06	49.9175	1.35026e-07							Regression	1	0.226664	0.226664	24.26	3.72123e-05					Regression	1	9.28353	9.28353	41.1926	7.08441e-07
	WMP	3.3946	3.3974	2.1201	1.2773	191.595	0.471676	0.00521934	0.326356	2.28238	90.3707			Residual	28	1.06663e+06	38093.9									Residual	27	0.252264	0.00934311							Residual	27	6.08495	0.225369
	WMP	3.3827	3.3974	2.1187	1.2787	191.805	0.471988	0.00521363	0.326069	2.28286	90.5296			Total	29	2.96818e+06										Total	28	0.478928								Total	28	15.3685
10	WMP	8.4665	8.43233	5.2365	3.19583	479.375	0.190967	0.00208605	0.719041	2.68068	91.5449
	WMP	8.3693	8.43233	5.5984	2.83393	425.09	0.178622	0.00235244	0.748064	2.62848	75.9306				Coefficients	Standard Error	t Stat	P-value	Lower 95%	Upper 95%	Lower 95.0%	Upper 95.0%					Coefficients	Standard Error	t Stat	P-value	Lower 95%	Upper 95%	Lower 95.0%	Upper 95.0%			Coefficients	Standard Error	t Stat	P-value	Lower 95%	Upper 95%	Lower 95.0%	Upper 95.0%
	WMP	8.4612	8.43233	5.6213	2.81103	421.655	0.177895	0.00237161	0.749837	2.62496	75.0102			Intercept	0	#N/A	#N/A	#N/A	#N/A	#N/A	#N/A	#N/A				Intercept	-0.00264349	0.0216922	-0.121864	0.903909	-0.0471521	0.0418652	-0.0471521	0.0418652		Intercept	1.62864	0.10122	16.0902	2.32747e-15	1.42095	1.83632	1.42095	1.83632
20	WMP	17.1542	18.0414	13.6823	4.35907	653.86	0.0730871	0.00152938	1.13616	2.81548	47.7887			X Variable 1	3.64359	0.515707	7.06523	1.09825e-07	2.58721	4.69997	2.58721	4.69997				X Variable 1	0.0353507	0.00717715	4.92545	3.72123e-05	0.0206244	0.050077	0.0206244	0.050077		X Variable 1	0.530657	0.0826807	6.41815	7.08441e-07	0.36101	0.700304	0.36101	0.700304
	WMP	18.9846	18.0414	17.8051	0.236267	35.44	0.0561637	0.0282167	1.25054	1.54949	1.99044
	WMP	17.9853	18.0414	17.6831	0.358267	53.74	0.0565512	0.0186081	1.24756	1.7303	3.03906															Csm	-378.287				-21.2079	23.8862
50	WMP	47.1885	47.6799	46.7735	0.906367	135.955	0.0213796	0.00735537	1.67	2.1334	2.90667															b	-0.0747791				-2.28623	0.836016
	WMP	47.3676	47.6799	46.9628	0.717067	107.56	0.0212934	0.00929714	1.67175	2.03165	2.29032
100	WMP	97.0653	96.8224	93.3645	3.45793	518.69	0.0107107	0.00192793	1.97018	2.71491	5.55554
	WMP	97.1674	96.8224	94.7623	2.06013	309.02	0.0105527	0.00323604	1.97664	2.48999	3.261
	WMP	96.2346	96.8224	94.9644	1.85803	278.705	0.0105303	0.00358802	1.97756	2.44514	2.93484
200	WMP	196.475	196.995	192.368	4.62687	694.03	0.00519838	0.00144086	2.28413	2.84138	3.60783
	WMP	197.258	196.995	192.468	4.52687	679.03	0.00519567	0.00147269	2.28436	2.83189	3.52802
	WMP	197.251	196.995	192.747	4.24747	637.12	0.00518814	0.00156956	2.28499	2.80422	3.30547
0.2	S1	0.1707	0.171567	0.1567	0.0148667	2.23	6.38162	0.44843	-0.804931	0.348305	14.231
	S1	0.1716	0.171567	0.1555	0.0160667	2.41	6.43087	0.414938	-0.80827	0.382017	15.4984		S1	SUMMARY OUTPUT												SUMMARY OUTPUT										SUMMARY OUTPUT
	S1	0.1724	0.171567	0.1563	0.0152667	2.29	6.39795	0.436681	-0.806041	0.359835	14.6513
0.5	S1	0.3678	0.357433	0.1913	0.166133	24.92	5.22739	0.0401284	-0.718285	1.39655	130.267			Regression Statistics												Regression Statistics										Regression Statistics
	S1	0.3871	0.357433	0.1923	0.165133	24.77	5.20021	0.0403714	-0.716021	1.39393	128.809			Multiple R	0.631243											Multiple R	0.784258									Multiple R	0.724409
	S1	0.3174	0.357433	0.1965	0.160933	24.14	5.08906	0.041425	-0.706637	1.38274	122.85			R Square	0.398468											R Square	0.615061									R Square	0.524769
1	S1	0.7554	0.724	0.5148	0.2092	31.38	1.9425	0.0318674	-0.288361	1.49665	60.9557			Adjusted R Square	0.362754											Adjusted R Square	0.600804									Adjusted R Square	0.507167
	S1	0.7184	0.724	0.5236	0.2004	30.06	1.90985	0.0332668	-0.281	1.47799	57.4102			Standard Error	346.7											Standard Error	0.0827662									Standard Error	0.5596
	S1	0.6982	0.724	0.5144	0.2096	31.44	1.94401	0.0318066	-0.288699	1.49748	61.1198			Observations	29											Observations	29									Observations	29
2	S1	1.5983	1.5886	0.85691	0.73169	109.754	1.16698	0.00911133	-0.0670648	2.04042	128.081
	S1	1.6397	1.5886	0.87778	0.71082	106.623	1.13924	0.00937884	-0.0566143	2.02785	121.469			ANOVA												ANOVA										ANOVA
	S1	1.5278	1.5886	0.8648	0.7238	108.57	1.15634	0.00921065	-0.0630843	2.03571	125.543				df	SS	MS	F	Significance F								df	SS	MS	F	Significance F						df	SS	MS	F	Significance F
5	S1	3.4149	3.3974	1.7541	1.6433	246.495	0.570093	0.00405688	0.244054	2.39181	140.525			Regression	1	2.22946e+06	2.22946e+06	18.5478	0.000195761							Regression	1	0.295526	0.295526	43.141	4.80424e-07					Regression	1	9.33645	9.33645	29.8144	8.86702e-06
	S1	3.3946	3.3974	1.7452	1.6522	247.83	0.573	0.00403502	0.241845	2.39415	142.007			Residual	28	3.36562e+06	120201									Residual	27	0.184957	0.00685024							Residual	27	8.45511	0.313152
	S1	3.3827	3.3974	1.7423	1.6551	248.265	0.573954	0.00402795	0.241123	2.39492	142.493			Total	29	5.59508e+06										Total	28	0.480483								Total	28	17.7916
10	S1	8.4665	8.43233	4.3261	4.10623	615.935	0.231155	0.00162355	0.636097	2.78953	142.377
	S1	8.3693	8.43233	4.3163	4.11603	617.405	0.23168	0.00161968	0.635112	2.79057	143.04				Coefficients	Standard Error	t Stat	P-value	Lower 95%	Upper 95%	Lower 95.0%	Upper 95.0%					Coefficients	Standard Error	t Stat	P-value	Lower 95%	Upper 95%	Lower 95.0%	Upper 95.0%			Coefficients	Standard Error	t Stat	P-value	Lower 95%	Upper 95%	Lower 95.0%	Upper 95.0%
	S1	8.4612	8.43233	4.3126	4.11973	617.96	0.231879	0.00161823	0.634739	2.79096	143.292			Intercept	0	#N/A	#N/A	#N/A	#N/A	#N/A	#N/A	#N/A				Intercept	-0.0160399	0.0189509	-0.846393	0.404773	-0.0549239	0.0228441	-0.0549239	0.0228441		Intercept	1.71159	0.118175	14.4835	2.99611e-14	1.46911	1.95406	1.46911	1.95406
20	S1	17.1542	18.0414	11.5693	6.47207	970.81	0.0864357	0.00103007	1.06331	2.98713	83.9126			X Variable 1	3.95562	0.918478	4.30672	0.000183726	2.07421	5.83704	2.07421	5.83704				X Variable 1	0.0452294	0.00688613	6.56818	4.80424e-07	0.0311002	0.0593585	0.0311002	0.0593585		X Variable 1	0.53579	0.0981254	5.46026	8.86702e-06	0.334453	0.737127	0.334453	0.737127
	S1	18.9846	18.0414	17.8051	0.236267	35.44	0.0561637	0.0282167	1.25054	1.54949	1.99044
	S1	17.9853	18.0414	17.6831	0.358267	53.74	0.0565512	0.0186081	1.24756	1.7303	3.03906															Csm	-62.3445				-18.207	43.775
50	S1	47.1885	47.2781	39.1426	8.13545	1220.32	0.0255476	0.000819459	1.59265	3.08647	31.1762															b	-0.354635				-1.76603	0.384849
	S1	47.3676	47.2781	46.9628	0.31525	47.2875	0.0212934	0.0211472	1.67175	1.67475	1.00691
100	S1	97.0653	96.8224	93.3645	3.45793	518.69	0.0107107	0.00192793	1.97018	2.71491	5.55554
	S1	97.1674	96.8224	94.7623	2.06013	309.02	0.0105527	0.00323604	1.97664	2.48999	3.261
	S1	96.2346	96.8224	94.9644	1.85803	278.705	0.0105303	0.00358802	1.97756	2.44514	2.93484
200	S1	196.475	196.995	192.368	4.62687	694.03	0.00519838	0.00144086	2.28413	2.84138	3.60783
	S1	197.258	196.995	192.468	4.52687	679.03	0.00519567	0.00147269	2.28436	2.83189	3.52802
	S1	197.251	196.995	192.747	4.24747	637.12	0.00518814	0.00156956	2.28499	2.80422	3.30547
0.2	S2	0.1707	0.171567	0.1567	0.0148667	2.23	6.38162	0.44843	-0.804931	0.348305	14.231
	S2	0.1716	0.171567	0.1555	0.0160667	2.41	6.43087	0.414938	-0.80827	0.382017	15.4984		S2	SUMMARY OUTPUT												SUMMARY OUTPUT										SUMMARY OUTPUT
	S2	0.1724	0.171567	0.1563	0.0152667	2.29	6.39795	0.436681	-0.806041	0.359835	14.6513
0.5	S2	0.3678	0.357433	0.1722	0.185233	27.785	5.8072	0.0359906	-0.763967	1.44381	161.353			Regression Statistics												Regression Statistics										Regression Statistics
	S2	0.3871	0.357433	0.1723	0.185133	27.77	5.80383	0.0360101	-0.763715	1.44358	161.172			Multiple R	0.439028											Multiple R	0.69978									Multiple R	0.596081
	S2	0.3174	0.357433	0.1721	0.185333	27.8	5.81058	0.0359712	-0.764219	1.44404	161.534			R Square	0.192745											R Square	0.489692									R Square	0.355313
1	S2	0.7554	0.724	0.3241	0.3999	59.985	3.08547	0.0166708	-0.489321	1.77804	185.082			Adjusted R Square	0.157031											Adjusted R Square	0.470792									Adjusted R Square	0.331435
	S2	0.7184	0.724	0.3242	0.3998	59.97	3.08452	0.016675	-0.489187	1.77793	184.978			Standard Error	602.262											Standard Error	0.095745									Standard Error	0.674282
	S2	0.6982	0.724	0.3243	0.3997	59.955	3.08356	0.0166792	-0.489053	1.77783	184.875			Observations	29											Observations	29									Observations	29
2	S2	1.5983	1.5886	0.5563	1.0323	154.845	1.79759	0.00645807	-0.254691	2.1899	278.348
	S2	1.6397	1.5886	0.5564	1.0322	154.83	1.79727	0.0064587	-0.254613	2.18986	278.271			ANOVA												ANOVA										ANOVA
	S2	1.5278	1.5886	0.5565	1.0321	154.815	1.79695	0.00645932	-0.254535	2.18981	278.194				df	SS	MS	F	Significance F								df	SS	MS	F	Significance F						df	SS	MS	F	Significance F
5	S2	3.4149	3.3974	1.6541	1.7433	261.495	0.604558	0.00382416	0.218562	2.41746	158.089			Regression	1	2.42495e+06	2.42495e+06	6.68546	0.0154391							Regression	1	0.237513	0.237513	25.9092	2.39074e-05					Regression	1	6.76563	6.76563	14.8808	0.000644341
	S2	3.3946	3.3974	1.6542	1.7432	261.48	0.604522	0.00382438	0.218588	2.41744	158.07			Residual	28	1.01562e+07	362720									Residual	27	0.247512	0.00916711							Residual	27	12.2757	0.454656
	S2	3.3827	3.3974	1.654	1.7434	261.51	0.604595	0.00382395	0.218536	2.41749	158.108			Total	29	1.25811e+07										Total	28	0.485025								Total	28	19.0413
10	S2	8.4665	8.43233	1.5632	6.86913	1030.37	0.639713	0.000970525	0.194015	3.01299	659.142
	S2	8.3693	8.43233	1.5631	6.86923	1030.38	0.639754	0.000970511	0.193987	3.013	659.193				Coefficients	Standard Error	t Stat	P-value	Lower 95%	Upper 95%	Lower 95.0%	Upper 95.0%					Coefficients	Standard Error	t Stat	P-value	Lower 95%	Upper 95%	Lower 95.0%	Upper 95.0%			Coefficients	Standard Error	t Stat	P-value	Lower 95%	Upper 95%	Lower 95.0%	Upper 95.0%
	S2	8.4612	8.43233	1.5631	6.86923	1030.38	0.639754	0.000970511	0.193987	3.013	659.193			Intercept	0	#N/A	#N/A	#N/A	#N/A	#N/A	#N/A	#N/A				Intercept	-0.0194447	0.0229324	-0.847913	0.403941	-0.066498	0.0276087	-0.066498	0.0276087		Intercept	1.90332	0.136302	13.964	7.18133e-14	1.62365	2.18299	1.62365	2.18299
20	S2	17.1542	18.0414	8.2564	9.78497	1467.74	0.121118	0.000681317	0.916791	3.16665	177.771			X Variable 1	4.13435	1.59898	2.58563	0.0152178	0.858999	7.4097	0.858999	7.4097				X Variable 1	0.0386317	0.00758956	5.09011	2.39074e-05	0.0230592	0.0542042	0.0230592	0.0542042		X Variable 1	0.440844	0.11428	3.85756	0.000644341	0.20636	0.675328	0.20636	0.675328
	S2	18.9846	18.0414	17.8051	0.236267	35.44	0.0561637	0.0282167	1.25054	1.54949	1.99044
	S2	17.9853	18.0414	17.6831	0.358267	53.74	0.0565512	0.0186081	1.24756	1.7303	3.03906															Csm	-51.428				-15.038	36.2205
50	S2	47.1885	47.2781	32.1426	15.1354	2270.32	0.0311114	0.000440467	1.50708	3.35609	70.6327															b	-0.503334				-2.88379	0.509345
	S2	47.3676	47.2781	46.9628	0.31525	47.2875	0.0212934	0.0211472	1.67175	1.67475	1.00691
100	S2	97.0653	96.8224	93.3645	3.45793	518.69	0.0107107	0.00192793	1.97018	2.71491	5.55554
	S2	97.1674	96.8224	94.7623	2.06013	309.02	0.0105527	0.00323604	1.97664	2.48999	3.261
	S2	96.2346	96.8224	94.9644	1.85803	278.705	0.0105303	0.00358802	1.97756	2.44514	2.93484
200	S2	196.475	196.995	192.368	4.62687	694.03	0.00519838	0.00144086	2.28413	2.84138	3.60783
	S2	197.258	196.995	192.468	4.52687	679.03	0.00519567	0.00147269	2.28436	2.83189	3.52802
	S2	197.251	196.995	192.747	4.24747	637.12	0.00518814	0.00156956	2.28499	2.80422	3.30547
0.2	S1+PMP	0.1707	0.171567	0.1567	0.0148667	2.23	6.38162	0.44843	-0.804931	0.348305	14.231
	S1+PMP	0.1716	0.171567	0.1555	0.0160667	2.41	6.43087	0.414938	-0.80827	0.382017	15.4984		S1+PMP	SUMMARY OUTPUT												SUMMARY OUTPUT										SUMMARY OUTPUT
	S1+PMP	0.1724	0.171567	0.1563	0.0152667	2.29	6.39795	0.436681	-0.806041	0.359835	14.6513
0.5	S1+PMP	0.3678	0.357433	0.1236	0.233833	35.075	8.09061	0.0285103	-0.907982	1.545	283.778			Regression Statistics												Regression Statistics										Regression Statistics
	S1+PMP	0.3871	0.357433	0.2635	0.0939333	14.09	3.79507	0.0709723	-0.579219	1.14891	53.4725			Multiple R	0.885535											Multiple R	0.755131									Multiple R	0.853155
	S1+PMP	0.3174	0.357433	0.2531	0.104333	15.65	3.95101	0.0638978	-0.596708	1.19451	61.8333			R Square	0.784173											R Square	0.570222									R Square	0.727874
1	S1+PMP	0.7554	0.724	0.6234	0.1006	15.09	1.60411	0.0662691	-0.205233	1.17869	24.206			Adjusted R Square	0.748458											Adjusted R Square	0.554305									Adjusted R Square	0.717795
	S1+PMP	0.7184	0.724	0.6325	0.0915	13.725	1.58103	0.0728597	-0.198939	1.13751	21.6996			Standard Error	135.686											Standard Error	0.0858685									Standard Error	0.396992
	S1+PMP	0.6982	0.724	0.6428	0.0812	12.18	1.55569	0.0821018	-0.191924	1.08565	18.9484			Observations	29											Observations	29									Observations	29
2	S1+PMP	1.5983	1.5886	1.4253	0.1633	24.495	0.701607	0.0408247	0.153906	1.38908	17.1859
	S1+PMP	1.6397	1.5886	1.4254	0.1632	24.48	0.701557	0.0408497	0.153937	1.38881	17.1741			ANOVA												ANOVA										ANOVA
	S1+PMP	1.5278	1.5886	1.4255	0.1631	24.465	0.701508	0.0408747	0.153967	1.38855	17.1624				df	SS	MS	F	Significance F								df	SS	MS	F	Significance F						df	SS	MS	F	Significance F
5	S1+PMP	3.4149	3.3974	2.4123	0.9851	147.765	0.414542	0.0067675	0.382431	2.16957	61.2548			Regression	1	1.87297e+06	1.87297e+06	101.733	1.18043e-10							Regression	1	0.264139	0.264139	35.8232	2.19953e-06					Regression	1	11.3819	11.3819	72.2187	4.12258e-09
	S1+PMP	3.3946	3.3974	2.4124	0.985	147.75	0.414525	0.00676819	0.382449	2.16953	61.2461			Residual	28	515498	18410.6									Residual	27	0.199082	0.0073734							Residual	27	4.25528	0.157603
	S1+PMP	3.3827	3.3974	2.4125	0.9849	147.735	0.414508	0.00676888	0.382467	2.16948	61.2373			Total	29	2.38847e+06										Total	28	0.46322								Total	28	15.6372
10	S1+PMP	8.4665	8.43233	8.1362	0.296133	44.42	0.122907	0.0225124	0.910422	1.64758	5.45955
	S1+PMP	8.3693	8.43233	8.1359	0.296433	44.465	0.122912	0.0224896	0.910406	1.64802	5.46528				Coefficients	Standard Error	t Stat	P-value	Lower 95%	Upper 95%	Lower 95.0%	Upper 95.0%					Coefficients	Standard Error	t Stat	P-value	Lower 95%	Upper 95%	Lower 95.0%	Upper 95.0%			Coefficients	Standard Error	t Stat	P-value	Lower 95%	Upper 95%	Lower 95.0%	Upper 95.0%
	S1+PMP	8.4612	8.43233	8.1358	0.296533	44.48	0.122914	0.022482	0.9104	1.64816	5.46719			Intercept	0	#N/A	#N/A	#N/A	#N/A	#N/A	#N/A	#N/A				Intercept	0.0073577	0.0189219	0.388845	0.700441	-0.0314669	0.0461823	-0.0314669	0.0461823		Intercept	1.34129	0.0870639	15.4058	6.73261e-15	1.16265	1.51993	1.16265	1.51993
20	S1+PMP	17.1542	18.0414	13.5623	4.47907	671.86	0.0737338	0.00148841	1.13233	2.82728	49.5388			X Variable 1	3.61609	0.358515	10.0863	7.95916e-11	2.8817	4.35047	2.8817	4.35047				X Variable 1	0.0403879	0.00674791	5.98525	2.19953e-06	0.0265423	0.0542335	0.0265423	0.0542335		X Variable 1	0.601442	0.0707732	8.49816	4.12258e-09	0.456227	0.746657	0.456227	0.746657
	S1+PMP	18.9846	18.0414	17.8051	0.236267	35.44	0.0561637	0.0282167	1.25054	1.54949	1.99044
	S1+PMP	17.9853	18.0414	17.6831	0.358267	53.74	0.0565512	0.0186081	1.24756	1.7303	3.03906															Csm	135.912				-31.7794	21.6533
50	S1+PMP	47.1885	47.2781	45.5871	1.69095	253.643	0.021936	0.00394256	1.65884	2.40422	5.56391															b	0.182176				-1.18554	0.851546
	S1+PMP	47.3676	47.2781	46.9628	0.31525	47.2875	0.0212934	0.0211472	1.67175	1.67475	1.00691
100	S1+PMP	97.0653	96.8224	93.3645	3.45793	518.69	0.0107107	0.00192793	1.97018	2.71491	5.55554
	S1+PMP	97.1674	96.8224	94.7623	2.06013	309.02	0.0105527	0.00323604	1.97664	2.48999	3.261
	S1+PMP	96.2346	96.8224	94.9644	1.85803	278.705	0.0105303	0.00358802	1.97756	2.44514	2.93484
200	S1+PMP	196.475	196.995	192.368	4.62687	694.03	0.00519838	0.00144086	2.28413	2.84138	3.60783
	S1+PMP	197.258	196.995	192.468	4.52687	679.03	0.00519567	0.00147269	2.28436	2.83189	3.52802
	S1+PMP	197.251	196.995	192.747	4.24747	637.12	0.00518814	0.00156956	2.28499	2.80422	3.30547
0.2	S1+WMP	0.1707	0.171567	0.1567	0.0148667	2.23	6.38162	0.44843	-0.804931	0.348305	14.231
	S1+WMP	0.1716	0.171567	0.1555	0.0160667	2.41	6.43087	0.414938	-0.80827	0.382017	15.4984		S1+WMP	SUMMARY OUTPUT												SUMMARY OUTPUT										SUMMARY OUTPUT
	S1+WMP	0.1724	0.171567	0.1563	0.0152667	2.29	6.39795	0.436681	-0.806041	0.359835	14.6513
0.5	S1+WMP	0.3678	0.357433	0.1713	0.186133	27.92	5.83771	0.0358166	-0.766243	1.44592	162.989			Regression Statistics												Regression Statistics										Regression Statistics
	S1+WMP	0.3871	0.357433	0.1715	0.185933	27.89	5.8309	0.0358551	-0.765736	1.44545	162.624			Multiple R	0.721394											Multiple R	0.726976									Multiple R	0.747566
	S1+WMP	0.3174	0.357433	0.1714	0.186033	27.905	5.83431	0.0358359	-0.765989	1.44568	162.806			R Square	0.520409											R Square	0.528495									R Square	0.558854
1	S1+WMP	0.7554	0.724	0.4326	0.2914	43.71	2.3116	0.0228781	-0.363913	1.64058	101.04			Adjusted R Square	0.484695											Adjusted R Square	0.511031									Adjusted R Square	0.542516
	S1+WMP	0.7184	0.724	0.4324	0.2916	43.74	2.31267	0.0228624	-0.364114	1.64088	101.156			Standard Error	266.339											Standard Error	0.0916887									Standard Error	0.508711
	S1+WMP	0.6982	0.724	0.4325	0.2915	43.725	2.31214	0.0228702	-0.364014	1.64073	101.098			Observations	29											Observations	29									Observations	29
2	S1+WMP	1.5983	1.5886	1.0091	0.5795	86.925	0.990982	0.0115042	0.00393421	1.93914	86.1411
	S1+WMP	1.6397	1.5886	1.0078	0.5808	87.12	0.99226	0.0114784	0.00337435	1.94012	86.4457			ANOVA												ANOVA										ANOVA
	S1+WMP	1.5278	1.5886	1.0089	0.5797	86.955	0.991179	0.0115002	0.00384812	1.93929	86.1879				df	SS	MS	F	Significance F								df	SS	MS	F	Significance F						df	SS	MS	F	Significance F
5	S1+WMP	3.4149	3.3974	1.9201	1.4773	221.595	0.520806	0.00451274	0.283324	2.34556	115.408			Regression	1	2.15527e+06	2.15527e+06	30.3831	7.72088e-06							Regression	1	0.254419	0.254419	30.2634	7.94822e-06					Regression	1	8.85161	8.85161	34.2043	3.15713e-06
	S1+WMP	3.3946	3.3974	1.9203	1.4771	221.565	0.520752	0.00451335	0.283369	2.3455	115.38			Residual	28	1.98622e+06	70936.5									Residual	27	0.226984	0.00840682							Residual	27	6.98724	0.258787
	S1+WMP	3.3827	3.3974	1.9204	1.477	221.55	0.520725	0.00451365	0.283392	2.34547	115.367			Total	29	4.14149e+06										Total	28	0.481403								Total	28	15.8388
10	S1+WMP	8.4665	8.43233	5.1236	3.30873	496.31	0.195175	0.00201487	0.709575	2.69575	96.8674
	S1+WMP	8.3693	8.43233	5.1356	3.29673	494.51	0.194719	0.0020222	0.710591	2.69418	96.2906				Coefficients	Standard Error	t Stat	P-value	Lower 95%	Upper 95%	Lower 95.0%	Upper 95.0%					Coefficients	Standard Error	t Stat	P-value	Lower 95%	Upper 95%	Lower 95.0%	Upper 95.0%			Coefficients	Standard Error	t Stat	P-value	Lower 95%	Upper 95%	Lower 95.0%	Upper 95.0%
	S1+WMP	8.4612	8.43233	5.1452	3.28713	493.07	0.194356	0.00202811	0.711402	2.69291	95.8311			Intercept	0	#N/A	#N/A	#N/A	#N/A	#N/A	#N/A	#N/A				Intercept	-0.0112507	0.0209321	-0.537485	0.595335	-0.0541999	0.0316985	-0.0541999	0.0316985		Intercept	1.69307	0.107606	15.7339	4.02695e-15	1.47228	1.91385	1.47228	1.91385
20	S1+WMP	17.1542	18.0414	16.3624	1.67897	251.845	0.0611157	0.0039707	1.21385	2.40113	15.3917			X Variable 1	3.88672	0.705126	5.51209	6.85494e-06	2.44233	5.3311	2.44233	5.3311				X Variable 1	0.0396129	0.00720075	5.50122	7.94822e-06	0.0248382	0.0543876	0.0248382	0.0543876		X Variable 1	0.515881	0.0882083	5.84844	3.15713e-06	0.334892	0.696869	0.334892	0.696869
	S1+WMP	18.9846	18.0414	17.8051	0.236267	35.44	0.0561637	0.0282167	1.25054	1.54949	1.99044
	S1+WMP	17.9853	18.0414	17.6831	0.358267	53.74	0.0565512	0.0186081	1.24756	1.7303	3.03906															Csm	-88.8834				-18.4502	31.5473
50	S1+WMP	47.1885	47.2781	39.4785	7.79955	1169.93	0.0253302	0.00085475	1.59636	3.06816	29.6347															b	-0.284016				-2.18212	0.582826
	S1+WMP	47.3676	47.2781	46.9628	0.31525	47.2875	0.0212934	0.0211472	1.67175	1.67475	1.00691
100	S1+WMP	97.0653	96.8224	93.3645	3.45793	518.69	0.0107107	0.00192793	1.97018	2.71491	5.55554
	S1+WMP	97.1674	96.8224	94.7623	2.06013	309.02	0.0105527	0.00323604	1.97664	2.48999	3.261
	S1+WMP	96.2346	96.8224	94.9644	1.85803	278.705	0.0105303	0.00358802	1.97756	2.44514	2.93484
200	S1+WMP	196.475	196.995	192.368	4.62687	694.03	0.00519838	0.00144086	2.28413	2.84138	3.60783
	S1+WMP	197.258	196.995	192.468	4.52687	679.03	0.00519567	0.00147269	2.28436	2.83189	3.52802
	S1+WMP	197.251	196.995	192.747	4.24747	637.12	0.00518814	0.00156956	2.28499	2.80422	3.30547
0.2	S2+PMP	0.1707	0.171567	0.1567	0.0148667	2.23	6.38162	0.44843	-0.804931	0.348305	14.231
	S2+PMP	0.1716	0.171567	0.1555	0.0160667	2.41	6.43087	0.414938	-0.80827	0.382017	15.4984		S2+PMP	SUMMARY OUTPUT												SUMMARY OUTPUT										SUMMARY OUTPUT
	S2+PMP	0.1724	0.171567	0.1563	0.0152667	2.29	6.39795	0.436681	-0.806041	0.359835	14.6513
0.5	S2+PMP	0.3678	0.357433	0.1545	0.202933	30.44	6.47249	0.0328515	-0.811072	1.48344	197.023			Regression Statistics												Regression Statistics										Regression Statistics
	S2+PMP	0.3871	0.357433	0.1546	0.202833	30.425	6.46831	0.0328677	-0.810791	1.48323	196.798			Multiple R	0.710177											Multiple R	0.682541									Multiple R	0.789757
	S2+PMP	0.3174	0.357433	0.1547	0.202733	30.41	6.46412	0.0328839	-0.81051	1.48302	196.574			R Square	0.504352											R Square	0.465862									R Square	0.623716
1	S2+PMP	0.7554	0.724	0.6312	0.0928	13.92	1.58428	0.0718391	-0.199833	1.14364	22.0532			Adjusted R Square	0.468638											Adjusted R Square	0.446079									Adjusted R Square	0.60978
	S2+PMP	0.7184	0.724	0.6784	0.0456	6.84	1.47406	0.146199	-0.168514	0.835056	10.0825			Standard Error	272.903											Standard Error	0.0973464									Standard Error	0.507363
	S2+PMP	0.6982	0.724	0.5036	0.2204	33.06	1.9857	0.030248	-0.297914	1.5193	65.6473			Observations	29											Observations	29									Observations	29
2	S2+PMP	1.5983	1.5886	1.4253	0.1633	24.495	0.701607	0.0408247	0.153906	1.38908	17.1859
	S2+PMP	1.6397	1.5886	1.4254	0.1632	24.48	0.701557	0.0408497	0.153937	1.38881	17.1741			ANOVA												ANOVA										ANOVA
	S2+PMP	1.5278	1.5886	1.4255	0.1631	24.465	0.701508	0.0408747	0.153967	1.38855	17.1624				df	SS	MS	F	Significance F								df	SS	MS	F	Significance F						df	SS	MS	F	Significance F
5	S2+PMP	3.4149	3.3974	2.6223	0.7751	116.265	0.381345	0.00860104	0.418682	2.06545	44.337			Regression	1	2.12195e+06	2.12195e+06	28.4917	1.23049e-05							Regression	1	0.223156	0.223156	23.5488	4.52487e-05					Regression	1	11.5205	11.5205	44.7543	3.51213e-07
	S2+PMP	3.3946	3.3974	2.6124	0.785	117.75	0.38279	0.00849257	0.41704	2.07096	45.0735			Residual	28	2.08533e+06	74476.2									Residual	27	0.255861	0.00947633							Residual	27	6.95027	0.257417
	S2+PMP	3.3827	3.3974	2.6125	0.7849	117.735	0.382775	0.00849365	0.417056	2.07091	45.066			Total	29	4.20729e+06										Total	28	0.479017								Total	28	18.4708
10	S2+PMP	8.4665	8.43233	5.2362	3.19613	479.42	0.190978	0.00208585	0.719016	2.68072	91.5588
	S2+PMP	8.3693	8.43233	5.2359	3.19643	479.465	0.190989	0.00208566	0.718991	2.68076	91.5726				Coefficients	Standard Error	t Stat	P-value	Lower 95%	Upper 95%	Lower 95.0%	Upper 95.0%					Coefficients	Standard Error	t Stat	P-value	Lower 95%	Upper 95%	Lower 95.0%	Upper 95.0%			Coefficients	Standard Error	t Stat	P-value	Lower 95%	Upper 95%	Lower 95.0%	Upper 95.0%
	S2+PMP	8.4612	8.43233	5.2358	3.19653	479.48	0.190993	0.00208559	0.718983	2.68077	91.5772			Intercept	0	#N/A	#N/A	#N/A	#N/A	#N/A	#N/A	#N/A				Intercept	0.007063	0.0216626	0.326046	0.746903	-0.037385	0.051511	-0.037385	0.051511		Intercept	1.50623	0.109365	13.7725	9.97309e-14	1.28183	1.73062	1.28183	1.73062
20	S2+PMP	17.1542	18.0414	11.5623	6.47907	971.86	0.086488	0.00102895	1.06304	2.9876	84.0542			X Variable 1	3.85584	0.72237	5.33776	1.10222e-05	2.37613	5.33555	2.37613	5.33555				X Variable 1	0.0351624	0.00724593	4.85271	4.52487e-05	0.020295	0.0500298	0.020295	0.0500298		X Variable 1	0.599119	0.0895562	6.68987	3.51213e-07	0.415365	0.782873	0.415365	0.782873
	S2+PMP	18.9846	18.0414	17.8051	0.236267	35.44	0.0561637	0.0282167	1.25054	1.54949	1.99044
	S2+PMP	17.9853	18.0414	17.6831	0.358267	53.74	0.0565512	0.0186081	1.24756	1.7303	3.03906															Csm	141.583				-26.7487	19.4133
50	S2+PMP	47.1885	47.2781	41.5871	5.69095	853.643	0.0240459	0.00117145	1.61896	2.93128	20.5266															b	0.200868				-1.84208	1.02961
	S2+PMP	47.3676	47.2781	46.9628	0.31525	47.2875	0.0212934	0.0211472	1.67175	1.67475	1.00691
100	S2+PMP	97.0653	96.8224	93.3645	3.45793	518.69	0.0107107	0.00192793	1.97018	2.71491	5.55554
	S2+PMP	97.1674	96.8224	94.7623	2.06013	309.02	0.0105527	0.00323604	1.97664	2.48999	3.261
	S2+PMP	96.2346	96.8224	94.9644	1.85803	278.705	0.0105303	0.00358802	1.97756	2.44514	2.93484
200	S2+PMP	196.475	196.995	192.368	4.62687	694.03	0.00519838	0.00144086	2.28413	2.84138	3.60783
	S2+PMP	197.258	196.995	192.468	4.52687	679.03	0.00519567	0.00147269	2.28436	2.83189	3.52802
	S2+PMP	197.251	196.995	192.747	4.24747	637.12	0.00518814	0.00156956	2.28499	2.80422	3.30547
0.2	S2+WMP	0.1707	0.171567	0.1567	0.0148667	2.23	6.38162	0.44843	-0.804931	0.348305	14.231
	S2+WMP	0.1716	0.171567	0.1555	0.0160667	2.41	6.43087	0.414938	-0.80827	0.382017	15.4984		S2+WMP	SUMMARY OUTPUT												SUMMARY OUTPUT										SUMMARY OUTPUT
	S2+WMP	0.1724	0.171567	0.1563	0.0152667	2.29	6.39795	0.436681	-0.806041	0.359835	14.6513
0.5	S2+WMP	0.3678	0.357433	0.1445	0.212933	31.94	6.92042	0.0313087	-0.840132	1.50433	221.038			Regression Statistics												Regression Statistics										Regression Statistics
	S2+WMP	0.3871	0.357433	0.1446	0.212833	31.925	6.91563	0.0313234	-0.839832	1.50413	220.781			Multiple R	0.554494											Multiple R	0.659743									Multiple R	0.7375
	S2+WMP	0.3174	0.357433	0.1447	0.212733	31.91	6.91085	0.0313381	-0.839531	1.50393	220.525			R Square	0.307464											R Square	0.435261									R Square	0.543907
1	S2+WMP	0.7554	0.724	0.6452	0.0788	11.82	1.54991	0.0846024	-0.190306	1.07262	18.3199			Adjusted R Square	0.271749											Adjusted R Square	0.414345									Adjusted R Square	0.527014
	S2+WMP	0.7184	0.724	0.6516	0.0724	10.86	1.53468	0.092081	-0.186019	1.03583	16.6667			Standard Error	436.608											Standard Error	0.100322									Standard Error	0.574816
	S2+WMP	0.6982	0.724	0.6546	0.0694	10.41	1.52765	0.0960615	-0.184024	1.01745	15.9028			Observations	29											Observations	29									Observations	29
2	S2+WMP	1.5983	1.5886	1.0321	0.5565	83.475	0.968898	0.0119796	0.0137218	1.92156	80.8788
	S2+WMP	1.6397	1.5886	1.1223	0.4663	69.945	0.891027	0.0142969	0.050109	1.84476	62.3229			ANOVA												ANOVA										ANOVA
	S2+WMP	1.5278	1.5886	1.1235	0.4651	69.765	0.890076	0.0143338	0.0505731	1.84364	62.0961				df	SS	MS	F	Significance F								df	SS	MS	F	Significance F						df	SS	MS	F	Significance F
5	S2+WMP	3.4149	3.3974	1.8236	1.5738	236.07	0.548366	0.00423603	0.26093	2.37304	129.453			Regression	1	2.3697e+06	2.3697e+06	12.4311	0.00152864							Regression	1	0.209437	0.209437	20.8097	9.88721e-05					Regression	1	10.6388	10.6388	32.1984	5.0106e-06
	S2+WMP	3.3946	3.3974	1.8237	1.5737	236.055	0.548336	0.0042363	0.260953	2.37301	129.437			Residual	28	5.33755e+06	190627									Residual	27	0.271739	0.0100644							Residual	27	8.92115	0.330413
	S2+WMP	3.3827	3.3974	1.8239	1.5735	236.025	0.548276	0.00423684	0.261001	2.37296	129.407			Total	29	7.70724e+06										Total	28	0.481176								Total	28	19.5599
10	S2+WMP	8.4665	8.43233	5.2456	3.18673	478.01	0.190636	0.00209201	0.719795	2.67944	91.1259
	S2+WMP	8.3693	8.43233	5.2458	3.18653	477.98	0.190629	0.00209214	0.719812	2.67941	91.1167				Coefficients	Standard Error	t Stat	P-value	Lower 95%	Upper 95%	Lower 95.0%	Upper 95.0%					Coefficients	Standard Error	t Stat	P-value	Lower 95%	Upper 95%	Lower 95.0%	Upper 95.0%			Coefficients	Standard Error	t Stat	P-value	Lower 95%	Upper 95%	Lower 95.0%	Upper 95.0%
	S2+WMP	8.4612	8.43233	5.2487	3.18363	477.545	0.190523	0.00209404	0.720052	2.67901	90.9835			Intercept	0	#N/A	#N/A	#N/A	#N/A	#N/A	#N/A	#N/A				Intercept	0.00551549	0.0224145	0.246068	0.807491	-0.0404753	0.0515063	-0.0404753	0.0515063		Intercept	1.62834	0.12203	13.3437	2.10764e-13	1.37795	1.87872	1.37795	1.87872
20	S2+WMP	17.1542	18.0414	9.3652	8.67617	1301.42	0.106778	0.000768388	0.971517	3.11442	138.964			X Variable 1	4.08269	1.15796	3.52578	0.00147416	1.71073	6.45466	1.71073	6.45466				X Variable 1	0.033076	0.00725069	4.56177	9.88721e-05	0.0181988	0.0479531	0.0181988	0.0479531		X Variable 1	0.571732	0.100757	5.67437	5.0106e-06	0.364995	0.778468	0.364995	0.778468
	S2+WMP	18.9846	18.0414	17.8051	0.236267	35.44	0.0561637	0.0282167	1.25054	1.54949	1.99044
	S2+WMP	17.9853	18.0414	17.6831	0.358267	53.74	0.0565512	0.0186081	1.24756	1.7303	3.03906															Csm	181.308				-24.7064	19.4151
50	S2+WMP	47.1885	47.2781	35.0871	12.191	1828.64	0.0285005	0.000546854	1.54515	3.26213	52.1172															b	0.166752				-2.22407	1.0741
	S2+WMP	47.3676	47.2781	46.9628	0.31525	47.2875	0.0212934	0.0211472	1.67175	1.67475	1.00691
100	S2+WMP	97.0653	96.8224	93.3645	3.45793	518.69	0.0107107	0.00192793	1.97018	2.71491	5.55554
	S2+WMP	97.1674	96.8224	94.7623	2.06013	309.02	0.0105527	0.00323604	1.97664	2.48999	3.261
	S2+WMP	96.2346	96.8224	94.9644	1.85803	278.705	0.0105303	0.00358802	1.97756	2.44514	2.93484
200	S2+WMP	196.475	196.995	192.368	4.62687	694.03	0.00519838	0.00144086	2.28413	2.84138	3.60783
	S2+WMP	197.258	196.995	192.468	4.52687	679.03	0.00519567	0.00147269	2.28436	2.83189	3.52802
	S2+WMP	197.251	196.995	192.747	4.24747	637.12	0.00518814	0.00156956	2.28499	2.80422	3.30547
[truncated: 20 more columns]

## Sheet: pH5 0.1M ionic strength
		accuracy	98.26																																											Linear constrained through 0
pH 5	0.1 M	precision	0.81											Kd												Langmuir										Freundllich										Solid type	Kd	lower 95	upper 95
		detection limit	0.05																																											PMP	1592.87	1402.44	1783.3
													PMP	SUMMARY OUTPUT												SUMMARY OUTPUT										SUMMARY OUTPUT										WMP	1315.66	1206.58	1424.74
																																														S1	749.506	379.291	1119.72
0.1 M	solidtype	control initial	average	actual	Diff	Cs	1/Caq	1/Cs	logCaq	logCs	Kd			Regression Statistics												Regression Statistics										Regression Statistics										S2	577.707	479.691	675.724
Dose (mg/L) 0.2	PMP	0.1542	0.1498	0.0158	0.134	20.1	63.2911	0.0497512	-1.80134	1.3032	1272.15			Multiple R	0.953858											Multiple R	0.0193397									Multiple R	0.848816									S1+PMP	1681.46	1460.62	1902.29
	PMP	0.1514	0.1498	0.0145	0.1353	20.295	68.9655	0.0492732	-1.83863	1.30739	1399.66			R Square	0.909845											R Square	0.000374024									R Square	0.720489									S1+WMP	1065.63	967.208	1164.06
	PMP	0.1438	0.1498	0.0142	0.1356	20.34	70.4225	0.0491642	-1.84771	1.30835	1432.39			Adjusted R Square	0.875362											Adjusted R Square	-0.0353269									Adjusted R Square	0.710506									S2+PMP	1062.35	777.456	1347.25
0.5	PMP	0.2987	0.297633	0.2843	0.0133333	2	3.51741	0.5	-0.546223	0.30103	7.03482			Standard Error	2951.79											Standard Error	0.146922									Standard Error	0.691753									S2+WMP	933.375	731.705	1135.04
	PMP	0.2904	0.297633	0.2831	0.0145333	2.18	3.53232	0.458716	-0.54806	0.338456	7.70046			Observations	30											Observations	30									Observations	30
	PMP	0.3038	0.297633	0.2838	0.0138333	2.075	3.52361	0.481928	-0.546988	0.317018	7.31149
1	PMP	0.4316	0.433967	0.2117	0.222267	33.34	4.72367	0.029994	-0.674279	1.52297	157.487			ANOVA												ANOVA										ANOVA
	PMP	0.4376	0.433967	0.2192	0.214767	32.215	4.56204	0.0310414	-0.659159	1.50806	146.966				df	SS	MS	F	Significance F								df	SS	MS	F	Significance F						df	SS	MS	F	Significance F
	PMP	0.4327	0.433967	0.2091	0.224867	33.73	4.7824	0.0296472	-0.679646	1.52802	161.31			Regression	1	2.55004e+09	2.55004e+09	292.668	2.33549e-16							Regression	1	0.000226148	0.000226148	0.0104766	0.919204					Regression	1	34.5372	34.5372	72.1748	3.08894e-09
2	PMP	1.2064	1.21483	0.2673	0.947533	142.13	3.74111	0.00703581	-0.573001	2.15269	531.725			Residual	29	2.52679e+08	8.71307e+06									Residual	28	0.604408	0.021586							Residual	28	13.3986	0.478522
	PMP	1.2144	1.21483	0.2871	0.927733	139.16	3.48311	0.00718597	-0.541967	2.14351	484.709			Total	30	2.80272e+09										Total	29	0.604634								Total	29	47.9359
	PMP	1.2237	1.21483	0.2572	0.957633	143.645	3.88802	0.00696161	-0.589729	2.15729	558.495
5	PMP	3.8904	4.154	2.2486	1.9054	285.81	0.444721	0.00349883	0.351912	2.45608	127.106				Coefficients	Standard Error	t Stat	P-value	Lower 95%	Upper 95%	Lower 95.0%	Upper 95.0%					Coefficients	Standard Error	t Stat	P-value	Lower 95%	Upper 95%	Lower 95.0%	Upper 95.0%			Coefficients	Standard Error	t Stat	P-value	Lower 95%	Upper 95%	Lower 95.0%	Upper 95.0%
	PMP	3.9905	4.154	2.2689	1.8851	282.765	0.440742	0.00353651	0.355815	2.45143	124.626			Intercept	0	#N/A	#N/A	#N/A	#N/A	#N/A	#N/A	#N/A				Intercept	0.0561197	0.0289744	1.93687	0.062911	-0.00323166	0.115471	-0.00323166	0.115471		Intercept	2.60334	0.126349	20.6044	1.85534e-18	2.34452	2.86215	2.34452	2.86215
	PMP	4.5811	4.154	2.2986	1.8554	278.31	0.435047	0.00359312	0.361463	2.44453	121.078			X Variable 1	1592.87	93.1093	17.1076	1.08016e-16	1402.44	1783.3	1402.44	1783.3				X Variable 1	0.000137935	0.00134761	0.102355	0.919204	-0.00262252	0.0028984	-0.00262252	0.0028984		X Variable 1	1.22871	0.144629	8.49557	3.08894e-09	0.932449	1.52497	0.932449	1.52497
10	PMP	6.9835	6.9467	1.6788	5.2679	790.185	0.595664	0.00126553	0.224999	2.89773	470.684
	PMP	6.9787	6.9467	1.6884	5.2583	788.745	0.592277	0.00126784	0.227475	2.89694	467.155															Csm	17.8191				-309.438	8.66018
	PMP	6.8779	6.9467	1.6857	5.261	789.15	0.593225	0.00126719	0.22678	2.89716	468.144															b	406.855				1.23227	39.8397
20	PMP	18.1847	18.2724	2.2074	16.065	2409.74	0.453022	0.000414982	0.343881	3.38197	1091.67
	PMP	18.2456	18.2724	2.247	16.0254	2403.8	0.445038	0.000416007	0.351603	3.3809	1069.78
	PMP	18.3868	18.2724	2.3471	15.9253	2388.79	0.426058	0.000418622	0.370532	3.37818	1017.76
50	PMP	47.9372	47.1203	8.7481	38.3722	5755.83	0.114311	0.000173737	0.941914	3.76011	657.953
	PMP	46.6174	47.1203	7.7242	39.3961	5909.42	0.129463	0.000169221	0.887854	3.77154	765.053
	PMP	46.8064	47.1203	7.4644	39.6559	5948.39	0.133969	0.000168113	0.872995	3.7744	796.901
100	PMP	95.6559	95.8824	7.5486	88.3338	13250.1	0.132475	7.54713e-05	0.877866	4.12222	1755.3
	PMP	96.5242	95.8824	7.5484	88.334	13250.1	0.132478	7.54711e-05	0.877855	4.12222	1755.35
	PMP	95.4671	95.8824	7.5394	88.343	13251.4	0.132637	7.54634e-05	0.877337	4.12226	1757.63
200	PMP	192.316	192.761	13.5635	179.198	26879.7	0.0737273	3.72028e-05	1.13237	4.42942	1981.77
	PMP	193.27	192.761	14.4642	178.297	26744.6	0.0691364	3.73907e-05	1.16029	4.42724	1849.02
	PMP	192.698	192.761	14.4611	178.3	26745.1	0.069151	3.73901e-05	1.1602	4.42724	1849.45
0.2	WMP	0.1542	0.1498	0.026	0.1238	18.57	38.4615	0.0538503	-1.58503	1.26881	714.231
	WMP	0.1514	0.1498	0.0248	0.125	18.75	40.3226	0.0533333	-1.60555	1.273	756.048		WMP	SUMMARY OUTPUT												SUMMARY OUTPUT										SUMMARY OUTPUT
	WMP	0.1438	0.1498	0.0245	0.1253	18.795	40.8163	0.0532056	-1.61083	1.27404	767.143
0.5	WMP	0.2987	0.297633	0.0953	0.202333	30.35	10.4932	0.0329489	-1.02091	1.48216	318.468			Regression Statistics												Regression Statistics										Regression Statistics
	WMP	0.2904	0.297633	0.1651	0.132533	19.88	6.05694	0.0503018	-0.782253	1.29842	120.412			Multiple R	0.976991											Multiple R	0.83132									Multiple R	0.934568
	WMP	0.3038	0.297633	0.1548	0.142833	21.425	6.45995	0.0466744	-0.810229	1.33092	138.404			R Square	0.954512											R Square	0.691094									R Square	0.873417
1	WMP	0.4316	0.433967	0.1537	0.280267	42.04	6.50618	0.0237869	-0.813326	1.62366	273.52			Adjusted R Square	0.92003											Adjusted R Square	0.680061									Adjusted R Square	0.868896
	WMP	0.4376	0.433967	0.1472	0.286767	43.015	6.79348	0.0232477	-0.832092	1.63362	292.221			Standard Error	2053.1											Standard Error	0.0109446									Standard Error	0.40034
	WMP	0.4327	0.433967	0.0841	0.349867	52.48	11.8906	0.0190549	-1.0752	1.71999	624.019			Observations	30											Observations	30									Observations	30
2	WMP	1.2064	1.21483	0.2354	0.979433	146.915	4.24809	0.00680666	-0.628194	2.16707	624.108
	WMP	1.2144	1.21483	0.2313	0.983533	147.53	4.32339	0.00677828	-0.635824	2.16888	637.83			ANOVA												ANOVA										ANOVA
	WMP	1.2237	1.21483	0.2322	0.982633	147.395	4.30663	0.00678449	-0.634138	2.16848	634.776				df	SS	MS	F	Significance F								df	SS	MS	F	Significance F						df	SS	MS	F	Significance F
5	WMP	3.8904	4.154	1.7584	2.3956	359.34	0.568699	0.00278288	0.245118	2.55551	204.356			Regression	1	2.56511e+09	2.56511e+09	608.534	1.54987e-20							Regression	1	0.00750361	0.00750361	62.6423	1.27653e-08					Regression	1	30.9644	30.9644	193.199	4.31571e-14
	WMP	3.9905	4.154	1.7587	2.3953	359.295	0.568602	0.00278323	0.245192	2.55545	204.296			Residual	29	1.22242e+08	4.21523e+06									Residual	28	0.00335398	0.000119785							Residual	28	4.48762	0.160272
	WMP	4.5811	4.154	1.7596	2.3944	359.16	0.568311	0.00278427	0.245414	2.55529	204.115			Total	30	2.68736e+09										Total	29	0.0108576								Total	29	35.452
10	WMP	6.9835	6.9467	3.6301	3.3166	497.49	0.275475	0.00201009	0.559919	2.69678	137.046
	WMP	6.9787	6.9467	3.6301	3.3166	497.49	0.275475	0.00201009	0.559919	2.69678	137.046				Coefficients	Standard Error	t Stat	P-value	Lower 95%	Upper 95%	Lower 95.0%	Upper 95.0%					Coefficients	Standard Error	t Stat	P-value	Lower 95%	Upper 95%	Lower 95.0%	Upper 95.0%			Coefficients	Standard Error	t Stat	P-value	Lower 95%	Upper 95%	Lower 95.0%	Upper 95.0%
	WMP	6.8779	6.9467	3.6269	3.3198	497.97	0.275718	0.00200815	0.559536	2.6972	137.299			Intercept	0	#N/A	#N/A	#N/A	#N/A	#N/A	#N/A	#N/A				Intercept	0.00473437	0.00226109	2.09384	0.0454506	0.000102734	0.009366	0.000102734	0.009366		Intercept	2.74384	0.0730918	37.5396	1.71136e-25	2.59412	2.89356	2.59412	2.89356
20	WMP	18.1847	18.2724	3.2492	15.0232	2253.47	0.307768	0.000443759	0.511776	3.35285	693.548			X Variable 1	1315.66	53.3336	24.6685	5.19888e-21	1206.58	1424.74	1206.58	1424.74				X Variable 1	0.00135322	0.000170976	7.91469	1.27653e-08	0.00100299	0.00170345	0.00100299	0.00170345		X Variable 1	1.13942	0.0819749	13.8996	4.31571e-14	0.9715	1.30734	0.9715	1.30734
	WMP	18.2456	18.2724	3.2487	15.0237	2253.55	0.307815	0.000443744	0.51171	3.35287	693.677
	WMP	18.3868	18.2724	3.2505	15.0219	2253.28	0.307645	0.000443797	0.51195	3.35282	693.21															Csm	211.221				9733.89	106.769
50	WMP	47.9372	47.1203	3.7118	43.4085	6511.28	0.269411	0.00015358	0.569585	3.81367	1754.21															b	3.4986				0.102428	5.49827
	WMP	46.6174	47.1203	2.7492	44.3711	6655.67	0.363742	0.000150248	0.439206	3.82319	2420.95
	WMP	46.8064	47.1203	2.5991	44.5212	6678.18	0.384749	0.000149741	0.414823	3.82466	2569.42
100	WMP	95.6559	95.8824	8.241	87.6414	13146.2	0.121344	7.60676e-05	0.91598	4.1188	1595.22
	WMP	96.5242	95.8824	8.1994	87.683	13152.4	0.12196	7.60315e-05	0.913782	4.11901	1604.07
	WMP	95.4671	95.8824	8.3215	87.5609	13134.1	0.120171	7.61375e-05	0.920202	4.1184	1578.34
200	WMP	192.316	192.761	20.3541	172.407	25861.1	0.0491302	3.86681e-05	1.30865	4.41265	1270.56
	WMP	193.27	192.761	18.4404	174.321	26148.2	0.0542288	3.82436e-05	1.26577	4.41744	1417.98
	WMP	192.698	192.761	20.3553	172.406	25860.9	0.0491273	3.86684e-05	1.30868	4.41264	1270.48
0.2	S1	0.1438	0.1438	0.0046	0.1392	20.88	217.391	0.0478927	-2.33724	1.31973	4539.13
0.5	S1	0.2987	0.297633	0.0463	0.251333	37.7	21.5983	0.0265252	-1.33442	1.57634	814.255		S1	SUMMARY OUTPUT												SUMMARY OUTPUT										SUMMARY OUTPUT
	S1	0.2904	0.297633	0.0661	0.231533	34.73	15.1286	0.0287936	-1.1798	1.5407	525.416
	S1	0.3038	0.297633	0.0458	0.251833	37.775	21.8341	0.0264725	-1.33913	1.5772	824.782			Regression Statistics												Regression Statistics										Regression Statistics
1	S1	0.4316	0.433967	0.4211	0.0128667	1.93	2.37473	0.518135	-0.375615	0.285557	4.58323			Multiple R	0.624424											Multiple R	0.0356434									Multiple R	0.733838
	S1	0.4376	0.433967	0.4302	0.00376667	0.565	2.3245	1.76991	-0.36633	-0.247952	1.31334			R Square	0.389905											R Square	0.00127045									R Square	0.538519
	S1	0.4327	0.433967	0.4088	0.0251667	3.775	2.44618	0.264901	-0.388489	0.576917	9.23434			Adjusted R Square	0.352868											Adjusted R Square	-0.0371422									Adjusted R Square	0.520769
2	S1	1.2064	1.21483	0.1343	1.08053	162.08	7.44602	0.00616979	-0.871924	2.20973	1206.85			Standard Error	7984.31											Standard Error	0.351318									Standard Error	0.887282
	S1	1.2144	1.21483	0.1341	1.08073	162.11	7.45712	0.00616865	-0.872571	2.20981	1208.87			Observations	28											Observations	28									Observations	28
	S1	1.2237	1.21483	0.1373	1.07753	161.63	7.28332	0.00618697	-0.862329	2.20852	1177.2
5	S1	3.8904	4.154	0.1864	3.9676	595.14	5.36481	0.00168028	-0.729554	2.77462	3192.81			ANOVA												ANOVA										ANOVA
	S1	3.9905	4.154	0.1549	3.9991	599.865	6.45578	0.00166704	-0.809949	2.77805	3872.6				df	SS	MS	F	Significance F								df	SS	MS	F	Significance F						df	SS	MS	F	Significance F
	S1	4.5811	4.154	0.1573	3.9967	599.505	6.35728	0.00166804	-0.803271	2.77779	3811.22			Regression	1	1.10002e+09	1.10002e+09	17.2554	0.000312588							Regression	1	0.00408211	0.00408211	0.0330738	0.857101					Regression	1	23.886	23.886	30.3403	8.83533e-06
10	S1	6.9835	6.9467	1.2346	5.7121	856.815	0.809979	0.00116711	0.0915263	2.93289	694.002			Residual	27	1.72123e+09	6.37491e+07									Residual	26	3.20903	0.123424							Residual	26	20.469	0.787269
	S1	6.9787	6.9467	1.2349	5.7118	856.77	0.809782	0.00116717	0.0916318	2.93286	693.797			Total	28	2.82125e+09										Total	27	3.21311								Total	27	44.3549
	S1	6.8779	6.9467	1.236	5.7107	856.605	0.809061	0.0011674	0.0920185	2.93278	693.046
20	S1	18.1847	18.2724	7.7302	10.5422	1581.32	0.129363	0.000632381	0.888191	3.19902	204.565				Coefficients	Standard Error	t Stat	P-value	Lower 95%	Upper 95%	Lower 95.0%	Upper 95.0%					Coefficients	Standard Error	t Stat	P-value	Lower 95%	Upper 95%	Lower 95.0%	Upper 95.0%			Coefficients	Standard Error	t Stat	P-value	Lower 95%	Upper 95%	Lower 95.0%	Upper 95.0%
	S1	18.2456	18.2724	7.667	10.6054	1590.8	0.130429	0.000628613	0.884625	3.20162	207.487			Intercept	0	#N/A	#N/A	#N/A	#N/A	#N/A	#N/A	#N/A				Intercept	0.100397	0.0691624	1.45161	0.158571	-0.0417685	0.242562	-0.0417685	0.242562		Intercept	2.74248	0.167681	16.3554	3.34737e-15	2.39781	3.08715	2.39781	3.08715
	S1	18.3868	18.2724	7.3396	10.9328	1639.91	0.136247	0.000609788	0.865672	3.21482	223.434			X Variable 1	749.506	180.431	4.15397	0.000294162	379.291	1119.72	379.291	1119.72				X Variable 1	-0.000301519	0.00165795	-0.181862	0.857101	-0.00370949	0.00310645	-0.00370949	0.00310645		X Variable 1	0.933801	0.169529	5.5082	8.83533e-06	0.585329	1.28227	0.585329	1.28227
50	S1	47.9372	47.1203	9.8307	37.2896	5593.44	0.101722	0.000178781	0.992584	3.74768	568.977
	S1	46.6174	47.1203	8.8228	38.2975	5744.63	0.113343	0.000174076	0.945606	3.75926	651.112															Csm	9.96047				-23.9415	4.12265
	S1	46.8064	47.1203	8.7729	38.3474	5752.11	0.113987	0.000173849	0.943143	3.75983	655.669															b	-332.971				11.2599	78.0833
100	S1	95.6559	95.8824	22.257	73.6254	11043.8	0.0449297	9.05485e-05	1.34747	4.04312	496.195
	S1	96.5242	95.8824	21.2173	74.6651	11199.8	0.0471314	8.92876e-05	1.32669	4.04921	527.86
	S1	95.4671	95.8824	21.1764	74.706	11205.9	0.0472224	8.92387e-05	1.32585	4.04945	529.169
200	S1	192.316	192.761	5.2341	187.527	28129.1	0.191055	3.55504e-05	0.718842	4.44916	5374.2
	S1	193.27	192.761	6.1804	186.581	27987.2	0.161802	3.57307e-05	0.791017	4.44696	4528.37
	S1	192.698	192.761	8.3353	184.426	27663.9	0.119972	3.61482e-05	0.920921	4.44191	3318.89
0.2	S2	0.1542	0.1498	0.0227	0.1271	19.065	44.0529	0.0524521	-1.64397	1.28024	839.868
	S2	0.1514	0.1498	0.0238	0.126	18.9	42.0168	0.0529101	-1.62342	1.27646	794.118		S2	SUMMARY OUTPUT												SUMMARY OUTPUT										SUMMARY OUTPUT
	S2	0.1438	0.1498	0.023	0.1268	19.02	43.4783	0.0525762	-1.63827	1.27921	826.957
0.5	S2	0.2987	0.297633	0.1645	0.133133	19.97	6.07903	0.0500751	-0.783834	1.30038	121.398			Regression Statistics												Regression Statistics										Regression Statistics
	S2	0.2904	0.297633	0.1638	0.133833	20.075	6.10501	0.0498132	-0.785686	1.30266	122.558			Multiple R	0.913034											Multiple R	0.678146									Multiple R	0.934068
	S2	0.3038	0.297633	0.1632	0.134433	20.165	6.12745	0.0495909	-0.78728	1.3046	123.56			R Square	0.833632											R Square	0.459882									R Square	0.872484
1	S2	0.4316	0.433967	0.1551	0.278867	41.83	6.44745	0.0239063	-0.809388	1.62149	269.697			Adjusted R Square	0.799149											Adjusted R Square	0.440592									Adjusted R Square	0.867929
	S2	0.4376	0.433967	0.151	0.282967	42.445	6.62252	0.0235599	-0.821023	1.62783	281.093			Standard Error	3568.62											Standard Error	0.0151869									Standard Error	0.390337
	S2	0.4327	0.433967	0.1418	0.292167	43.825	7.05219	0.022818	-0.848324	1.64172	309.062			Observations	30											Observations	30									Observations	30
2	S2	1.2064	1.21483	0.0385	1.17633	176.45	25.974	0.00566733	-1.41454	2.24662	4583.12
	S2	1.2144	1.21483	0.0474	1.16743	175.115	21.097	0.00571053	-1.32422	2.24332	3694.41			ANOVA												ANOVA										ANOVA
	S2	1.2237	1.21483	0.098	1.11683	167.525	10.2041	0.00596926	-1.00877	2.22408	1709.44				df	SS	MS	F	Significance F								df	SS	MS	F	Significance F						df	SS	MS	F	Significance F
5	S2	3.8904	4.154	1.3286	2.8254	423.81	0.752672	0.00235955	0.123394	2.62717	318.99			Regression	1	1.85055e+09	1.85055e+09	145.312	1.33848e-12							Regression	1	0.0054986	0.0054986	23.8405	3.82233e-05					Regression	1	29.1897	29.1897	191.58	4.7856e-14
	S2	3.9905	4.154	1.3889	2.7651	414.765	0.719994	0.002411	0.142671	2.6178	298.628			Residual	29	3.69316e+08	1.2735e+07									Residual	28	0.00645795	0.000230641							Residual	28	4.26617	0.152363
	S2	4.5811	4.154	1.2586	2.8954	434.31	0.794534	0.0023025	0.0998877	2.6378	345.074			Total	30	2.21987e+09										Total	29	0.0119566								Total	29	33.4559
10	S2	6.9835	6.9467	1.5379	5.4088	811.32	0.650237	0.00123256	0.186928	2.90919	527.551
	S2	6.9787	6.9467	1.3878	5.5589	833.835	0.720565	0.00119928	0.142327	2.92108	600.832				Coefficients	Standard Error	t Stat	P-value	Lower 95%	Upper 95%	Lower 95.0%	Upper 95.0%					Coefficients	Standard Error	t Stat	P-value	Lower 95%	Upper 95%	Lower 95.0%	Upper 95.0%			Coefficients	Standard Error	t Stat	P-value	Lower 95%	Upper 95%	Lower 95.0%	Upper 95.0%
	S2	6.8779	6.9467	1.4883	5.4584	818.76	0.671908	0.00122136	0.17269	2.91316	550.131			Intercept	0	#N/A	#N/A	#N/A	#N/A	#N/A	#N/A	#N/A				Intercept	0.00581589	0.00320192	1.81638	0.0800338	-0.000742941	0.0123747	-0.000742941	0.0123747		Intercept	2.65236	0.0714455	37.1242	2.32316e-25	2.50601	2.79871	2.50601	2.79871
20	S2	18.1847	18.2724	9.5223	8.75007	1312.51	0.105017	0.000761899	0.978742	3.1181	137.835			X Variable 1	577.707	47.9245	12.0545	8.11492e-13	479.691	675.724	479.691	675.724				X Variable 1	0.00101837	0.000208569	4.88268	3.82233e-05	0.00059114	0.00144561	0.00059114	0.00144561		X Variable 1	0.902972	0.0652378	13.8412	4.7856e-14	0.769338	1.03661	0.769338	1.03661
	S2	18.2456	18.2724	9.396	8.87637	1331.45	0.106428	0.000751058	0.972943	3.12433	141.704
	S2	18.3868	18.2724	9.4112	8.86117	1329.17	0.106256	0.000752346	0.973645	3.12358	141.233															Csm	171.943				-1346	80.8098
50	S2	47.9372	47.1203	12.4107	34.7096	5206.44	0.0805756	0.00019207	1.0938	3.71654	419.513															b	5.71096				-1.25679	8.56022
	S2	46.6174	47.1203	12.6128	34.5075	5176.13	0.0792845	0.000193195	1.10081	3.71401	410.387
	S2	46.8064	47.1203	13.5629	33.5574	5033.61	0.0737305	0.000198664	1.13235	3.70188	371.131
100	S2	95.6559	95.8824	27.757	68.1254	10218.8	0.0360269	9.78588e-05	1.44337	4.0094	368.153
	S2	96.5242	95.8824	27.7773	68.1051	10215.8	0.0360006	9.78879e-05	1.44369	4.00927	367.774
	S2	95.4671	95.8824	27.8464	68.036	10205.4	0.0359113	9.79873e-05	1.44477	4.00883	366.489
200	S2	192.316	192.761	27.4941	165.267	24790.1	0.0363714	4.03387e-05	1.43924	4.39428	901.652
	S2	193.27	192.761	29.5204	163.241	24486.2	0.0338749	4.08394e-05	1.47012	4.38892	829.466
	S2	192.698	192.761	28.6953	164.066	24609.9	0.0348489	4.0634e-05	1.45781	4.39111	857.629
0.2	S1+PMP	0.1542	0.1498	0.0159	0.1339	20.085	62.8931	0.0497884	-1.7986	1.30287	1263.21
	S1+PMP	0.1514	0.1498	0.0152	0.1346	20.19	65.7895	0.0495295	-1.81816	1.30514	1328.29		S1+PMP	SUMMARY OUTPUT												SUMMARY OUTPUT										SUMMARY OUTPUT
	S1+PMP	0.1438	0.1498	0.0159	0.1339	20.085	62.8931	0.0497884	-1.7986	1.30287	1263.21
0.5	S1+PMP	0.2904	0.2971	0.1051	0.192	28.8	9.51475	0.0347222	-0.978397	1.45939	274.025			Regression Statistics												Regression Statistics										Regression Statistics
	S1+PMP	0.3038	0.2971	0.0448	0.2523	37.845	22.3214	0.0264236	-1.34872	1.57801	844.754			Multiple R	0.946984											Multiple R	0.816462									Multiple R	0.909748
1	S1+PMP	0.4316	0.433967	0.1028	0.331167	49.675	9.72763	0.0201309	-0.988007	1.69614	483.22			R Square	0.896778											R Square	0.66661									R Square	0.827642
	S1+PMP	0.4376	0.433967	0.1326	0.301367	45.205	7.54148	0.0221214	-0.877456	1.65519	340.913			Adjusted R Square	0.861064											Adjusted R Square	0.654263									Adjusted R Square	0.821258
	S1+PMP	0.4327	0.433967	0.2624	0.171567	25.735	3.81098	0.0388576	-0.581036	1.41052	98.0755			Standard Error	3231.25											Standard Error	0.0100716									Standard Error	0.458071
2	S1+PMP	1.2064	1.21483	0.0333	1.18153	177.23	30.03	0.00564239	-1.47756	2.24854	5322.22			Observations	29											Observations	29									Observations	29
	S1+PMP	1.2144	1.21483	0.0601	1.15473	173.21	16.6389	0.00577334	-1.22113	2.23857	2882.03
	S1+PMP	1.2237	1.21483	0.0532	1.16163	174.245	18.797	0.00573905	-1.27409	2.24116	3275.28			ANOVA												ANOVA										ANOVA
5	S1+PMP	3.8904	4.154	2.3386	1.8154	272.31	0.427606	0.00367229	0.368956	2.43506	116.441				df	SS	MS	F	Significance F								df	SS	MS	F	Significance F						df	SS	MS	F	Significance F
	S1+PMP	3.9905	4.154	2.3189	1.8351	275.265	0.431239	0.00363286	0.365282	2.43975	118.705			Regression	1	2.53988e+09	2.53988e+09	243.261	4.98638e-15							Regression	1	0.00547621	0.00547621	53.9863	6.65189e-08					Regression	1	27.2045	27.2045	129.651	8.16721e-12
	S1+PMP	4.5811	4.154	2.3086	1.8454	276.81	0.433163	0.00361259	0.363349	2.44218	119.904			Residual	28	2.92348e+08	1.0441e+07									Residual	27	0.0027388	0.000101437							Residual	27	5.6654	0.209829
10	S1+PMP	6.9835	6.9467	1.5288	5.4179	812.685	0.654108	0.00123049	0.184351	2.90992	531.584			Total	29	2.83223e+09										Total	28	0.00821501								Total	28	32.8699
	S1+PMP	6.9787	6.9467	1.5483	5.3984	809.76	0.64587	0.00123493	0.189855	2.90836	522.999
	S1+PMP	6.8779	6.9467	1.4786	5.4681	820.215	0.676315	0.00121919	0.169851	2.91393	554.724				Coefficients	Standard Error	t Stat	P-value	Lower 95%	Upper 95%	Lower 95.0%	Upper 95.0%					Coefficients	Standard Error	t Stat	P-value	Lower 95%	Upper 95%	Lower 95.0%	Upper 95.0%			Coefficients	Standard Error	t Stat	P-value	Lower 95%	Upper 95%	Lower 95.0%	Upper 95.0%
20	S1+PMP	18.1847	18.2724	2.509	15.7634	2364.5	0.398565	0.000422921	0.399501	3.37374	942.409			Intercept	0	#N/A	#N/A	#N/A	#N/A	#N/A	#N/A	#N/A				Intercept	0.00357316	0.00213996	1.66973	0.106529	-0.000817688	0.007964	-0.000817688	0.007964		Intercept	2.90286	0.0854232	33.9821	1.07409e-23	2.72759	3.07814	2.72759	3.07814
	S1+PMP	18.2456	18.2724	2.4699	15.8025	2370.37	0.404875	0.000421875	0.392679	3.37482	959.703			X Variable 1	1681.46	107.808	15.5968	2.45067e-15	1460.62	1902.29	1460.62	1902.29				X Variable 1	0.000702482	9.56079e-05	7.34754	6.65189e-08	0.000506311	0.000898654	0.000506311	0.000898654		X Variable 1	0.966939	0.0849203	11.3864	8.16721e-12	0.792697	1.14118	0.792697	1.14118
	S1+PMP	18.3868	18.2724	2.3996	15.8728	2380.91	0.416736	0.000420007	0.380139	3.37674	992.213
50	S1+PMP	47.9372	47.1203	7.8481	39.2722	5890.83	0.127419	0.000169755	0.894765	3.77018	750.607															Csm	279.865				-1222.96	125.565
	S1+PMP	46.6174	47.1203	7.8042	39.3161	5897.42	0.128136	0.000169566	0.892328	3.77066	755.673															b	5.08647				-1.61499	8.86215
	S1+PMP	46.8064	47.1203	5.8074	41.3129	6196.94	0.172194	0.00016137	0.763982	3.79218	1067.08
100	S1+PMP	95.6559	95.8824	8.711	87.1714	13075.7	0.114797	7.64777e-05	0.940068	4.11647	1501.06
	S1+PMP	96.5242	95.8824	8.6994	87.183	13077.4	0.11495	7.64675e-05	0.939489	4.11652	1503.26
	S1+PMP	95.4671	95.8824	8.7515	87.1309	13069.6	0.114266	7.65132e-05	0.942082	4.11626	1493.42
200	S1+PMP	192.316	192.761	12.1941	180.567	27085.1	0.0820069	3.69207e-05	1.08615	4.43273	2221.16
	S1+PMP	193.27	192.761	12.2204	180.541	27081.2	0.0818304	3.6926e-05	1.08709	4.43267	2216.06
	S1+PMP	192.698	192.761	13.2123	179.549	26932.4	0.075687	3.713e-05	1.12098	4.43027	2038.43
0.2	S1+WMP	0.1542	0.1498	0.0194	0.1304	19.56	51.5464	0.0511247	-1.7122	1.29137	1008.25
	S1+WMP	0.1514	0.1498	0.0183	0.1315	19.725	54.6448	0.0506971	-1.73755	1.29502	1077.87		S1+WMP	SUMMARY OUTPUT												SUMMARY OUTPUT										SUMMARY OUTPUT
	S1+WMP	0.1438	0.1498	0.0172	0.1326	19.89	58.1395	0.0502765	-1.76447	1.29863	1156.4
0.5	S1+WMP	0.2987	0.297633	0.2552	0.0424333	6.365	3.9185	0.157109	-0.593119	0.803798	24.9412			Regression Statistics												Regression Statistics										Regression Statistics
	S1+WMP	0.2904	0.297633	0.2241	0.0735333	11.03	4.46229	0.0906618	-0.649558	1.04258	49.2191			Multiple R	0.971678											Multiple R	0.149693									Multiple R	0.86027
	S1+WMP	0.3038	0.297633	0.2634	0.0342333	5.135	3.79651	0.194742	-0.579384	0.71054	19.4951			R Square	0.944158											R Square	0.0224079									R Square	0.740065
1	S1+WMP	0.4316	0.433967	0.3328	0.101167	15.175	3.00481	0.0658979	-0.477817	1.18113	45.598			Adjusted R Square	0.909675											Adjusted R Square	-0.0125061									Adjusted R Square	0.730781
	S1+WMP	0.4376	0.433967	0.4026	0.0313667	4.705	2.48385	0.21254	-0.395126	0.67256	11.6865			Standard Error	2226.07											Standard Error	0.0591005									Standard Error	0.644177
	S1+WMP	0.4327	0.433967	0.2824	0.151567	22.735	3.54108	0.043985	-0.549135	1.35669	80.5064			Observations	30											Observations	30									Observations	30
2	S1+WMP	1.2064	1.21483	0.1007	1.11413	167.12	9.93049	0.00598372	-0.996971	2.22303	1659.58
	S1+WMP	1.2144	1.21483	0.105	1.10983	166.475	9.52381	0.00600691	-0.978811	2.22135	1585.48			ANOVA												ANOVA										ANOVA
	S1+WMP	1.2237	1.21483	0.104	1.11083	166.625	9.61538	0.0060015	-0.982967	2.22174	1602.16				df	SS	MS	F	Significance F								df	SS	MS	F	Significance F						df	SS	MS	F	Significance F
5	S1+WMP	3.8904	4.154	2.0139	2.1401	321.015	0.496549	0.00311512	0.304038	2.50653	159.4			Regression	1	2.42973e+09	2.42973e+09	490.323	2.76395e-19							Regression	1	0.00224174	0.00224174	0.641803	0.429805					Regression	1	33.0805	33.0805	79.7191	1.10411e-09
	S1+WMP	3.9905	4.154	2.0138	2.1402	321.03	0.496574	0.00311497	0.304016	2.50655	159.415			Residual	29	1.43706e+08	4.95537e+06									Residual	28	0.0978005	0.00349287							Residual	28	11.619	0.414963
	S1+WMP	4.5811	4.154	2.0152	2.1388	320.82	0.496229	0.00311701	0.304318	2.50626	159.2			Total	30	2.57344e+09										Total	29	0.100042								Total	29	44.6995
10	S1+WMP	6.9835	6.9467	1.3615	5.5852	837.78	0.734484	0.00119363	0.134018	2.92313	615.336
	S1+WMP	6.9787	6.9467	1.35	5.5967	839.505	0.740741	0.00119118	0.130334	2.92402	621.856				Coefficients	Standard Error	t Stat	P-value	Lower 95%	Upper 95%	Lower 95.0%	Upper 95.0%					Coefficients	Standard Error	t Stat	P-value	Lower 95%	Upper 95%	Lower 95.0%	Upper 95.0%			Coefficients	Standard Error	t Stat	P-value	Lower 95%	Upper 95%	Lower 95.0%	Upper 95.0%
	S1+WMP	6.8779	6.9467	1.3416	5.6051	840.765	0.745379	0.00118939	0.127623	2.92467	626.688			Intercept	0	#N/A	#N/A	#N/A	#N/A	#N/A	#N/A	#N/A				Intercept	0.0277229	0.0118617	2.33718	0.0268081	0.00342532	0.0520205	0.00342532	0.0520205		Intercept	2.61499	0.11768	22.2212	2.51771e-19	2.37393	2.85605	2.37393	2.85605
20	S1+WMP	18.1847	18.2724	2.2703	16.0021	2400.31	0.44047	0.000416613	0.356083	3.38027	1057.27			X Variable 1	1065.63	48.1246	22.1432	1.02231e-19	967.208	1164.06	967.208	1164.06				X Variable 1	0.000537253	0.000670623	0.801126	0.429805	-0.000836456	0.00191096	-0.000836456	0.00191096		X Variable 1	1.13134	0.126711	8.92855	1.10411e-09	0.871787	1.3909	0.871787	1.3909
	S1+WMP	18.2456	18.2724	2.2399	16.0325	2404.87	0.446449	0.000415823	0.350229	3.38109	1073.65
	S1+WMP	18.3868	18.2724	2.2996	15.9728	2395.91	0.434858	0.000417377	0.361652	3.37947	1041.88															Csm	36.0713				291.944	19.2232
50	S1+WMP	47.9372	47.1203	10.7928	36.3275	5449.13	0.0926544	0.000183516	1.03313	3.73633	504.886															b	51.6012				-4.09504	27.2221
	S1+WMP	46.6174	47.1203	10.7528	36.3675	5455.13	0.092999	0.000183314	1.03152	3.73681	507.322
	S1+WMP	46.8064	47.1203	9.6931	37.4272	5614.08	0.103166	0.000178123	0.986463	3.74928	579.184
100	S1+WMP	95.6559	95.8824	9.281	86.6014	12990.2	0.107747	7.6981e-05	0.967595	4.11362	1399.66
	S1+WMP	96.5242	95.8824	9.2094	86.673	13001	0.108585	7.69175e-05	0.964231	4.11398	1411.7
	S1+WMP	95.4671	95.8824	9.1815	86.7009	13005.1	0.108915	7.68927e-05	0.962914	4.11411	1416.45
200	S1+WMP	192.316	192.761	22.4941	170.267	25540.1	0.0444561	3.91541e-05	1.35207	4.40722	1135.41
	S1+WMP	193.27	192.761	22.3424	170.419	25562.9	0.0447579	3.91193e-05	1.34913	4.40761	1144.14
	S1+WMP	192.698	192.761	22.7923	169.969	25495.4	0.0438745	3.92228e-05	1.35779	4.40646	1118.6
0.2	S2+PMP	0.1542	0.1498	0.0665	0.0833	12.495	15.0376	0.080032	-1.17718	1.09674	187.895
	S2+PMP	0.1514	0.1498	0.0515	0.0983	14.745	19.4175	0.0678196	-1.28819	1.16864	286.311		S2+PMP	SUMMARY OUTPUT												SUMMARY OUTPUT										SUMMARY OUTPUT
	S2+PMP	0.1438	0.1498	0.0255	0.1243	18.645	39.2157	0.0536337	-1.59346	1.27056	731.176
0.5	S2+PMP	0.2987	0.297633	0.1653	0.132333	19.85	6.04961	0.0503778	-0.781727	1.29776	120.085			Regression Statistics												Regression Statistics										Regression Statistics
	S2+PMP	0.2904	0.297633	0.0981	0.199533	29.93	10.1937	0.0334113	-1.00833	1.47611	305.097			Multiple R	0.816877											Multiple R	0.766296									Multiple R	0.948764
	S2+PMP	0.3038	0.297633	0.0648	0.232833	34.925	15.4321	0.0286328	-1.18842	1.54314	538.966			R Square	0.667287											R Square	0.58721									R Square	0.900153
1	S2+PMP	0.4316	0.433967	0.1528	0.281167	42.175	6.5445	0.0237107	-0.815877	1.62506	276.014			Adjusted R Square	0.632805											Adjusted R Square	0.572467									Adjusted R Square	0.896587
	S2+PMP	0.4376	0.433967	0.1226	0.311367	46.705	8.15661	0.021411	-0.91151	1.66936	380.954			Standard Error	5617.66											Standard Error	0.0144637									Standard Error	0.352993
	S2+PMP	0.4327	0.433967	0.0624	0.371567	55.735	16.0256	0.017942	-1.20482	1.74613	893.189			Observations	30											Observations	30									Observations	30
2	S2+PMP	1.2064	1.21483	0.1073	1.10753	166.13	9.31966	0.00601938	-0.9694	2.22045	1548.28
	S2+PMP	1.2144	1.21483	0.1771	1.03773	155.66	5.64653	0.00642426	-0.751781	2.19218	878.938			ANOVA												ANOVA										ANOVA
	S2+PMP	1.2237	1.21483	0.2172	0.997633	149.645	4.60405	0.00668248	-0.66314	2.17506	688.973				df	SS	MS	F	Significance F								df	SS	MS	F	Significance F						df	SS	MS	F	Significance F
5	S2+PMP	3.8904	4.154	2.2406	1.9134	287.01	0.446309	0.0034842	0.350364	2.4579	128.095			Regression	1	1.8355e+09	1.8355e+09	58.1623	2.6234e-08							Regression	1	0.00833255	0.00833255	39.831	7.95478e-07					Regression	1	31.4536	31.4536	252.428	1.53622e-15
	S2+PMP	3.9905	4.154	2.2089	1.9451	291.765	0.452714	0.00342742	0.344176	2.46503	132.086			Residual	29	9.15187e+08	3.15582e+07									Residual	28	0.00585753	0.000209197							Residual	28	3.48892	0.124604
	S2+PMP	4.5811	4.154	2.2696	1.8844	282.66	0.440606	0.00353782	0.355949	2.45126	124.542			Total	30	2.75068e+09										Total	29	0.0141901								Total	29	34.9425
10	S2+PMP	6.9835	6.9467	1.3188	5.6279	844.185	0.758265	0.00118457	0.120179	2.92644	640.116
	S2+PMP	6.9787	6.9467	1.2783	5.6684	850.26	0.782289	0.00117611	0.106633	2.92955	665.149				Coefficients	Standard Error	t Stat	P-value	Lower 95%	Upper 95%	Lower 95.0%	Upper 95.0%					Coefficients	Standard Error	t Stat	P-value	Lower 95%	Upper 95%	Lower 95.0%	Upper 95.0%			Coefficients	Standard Error	t Stat	P-value	Lower 95%	Upper 95%	Lower 95.0%	Upper 95.0%
	S2+PMP	6.8779	6.9467	1.3686	5.5781	836.715	0.730674	0.00119515	0.136277	2.92258	611.366			Intercept	0	#N/A	#N/A	#N/A	#N/A	#N/A	#N/A	#N/A				Intercept	0.00325321	0.00312076	1.04244	0.306125	-0.00313939	0.0096458	-0.00313939	0.0096458		Intercept	2.70636	0.0644889	41.9663	7.95722e-27	2.57426	2.83846	2.57426	2.83846
20	S2+PMP	18.1847	18.2724	4.609	13.6634	2049.5	0.216967	0.000487923	0.663607	3.31165	444.675			X Variable 1	1062.35	139.299	7.62642	2.0802e-08	777.456	1347.25	777.456	1347.25				X Variable 1	0.00196033	0.000310613	6.31118	7.95478e-07	0.00132407	0.00259659	0.00132407	0.00259659		X Variable 1	1.0937	0.0688384	15.888	1.53622e-15	0.952694	1.23471	0.952694	1.23471
	S2+PMP	18.2456	18.2724	4.4099	13.8625	2079.37	0.226763	0.000480915	0.644429	3.31793	471.523
	S2+PMP	18.3868	18.2724	4.3796	13.8928	2083.91	0.228331	0.000479866	0.641434	3.31888	475.823															Csm	307.389				-318.534	103.672
50	S2+PMP	47.9372	47.1203	12.7983	34.322	5148.3	0.0781354	0.000194239	1.10715	3.71166	402.265															b	1.65952				-2.37101	3.71479
	S2+PMP	46.6174	47.1203	11.792	35.3283	5299.25	0.0848033	0.000188706	1.07159	3.72421	449.394
	S2+PMP	46.8064	47.1203	11.7999	35.3204	5298.06	0.0847465	0.000188748	1.07188	3.72412	448.992
100	S2+PMP	95.6559	95.8824	15.251	80.6314	12094.7	0.0655695	8.26808e-05	1.1833	4.0826	793.044
	S2+PMP	96.5242	95.8824	15.2094	80.673	12101	0.0657488	8.26381e-05	1.18211	4.08282	795.623
	S2+PMP	95.4671	95.8824	15.1715	80.7109	12106.6	0.0659131	8.25993e-05	1.18103	4.08302	797.985
200	S2+PMP	192.316	192.761	11.3908	181.371	27205.6	0.0877901	3.67571e-05	1.05655	4.43466	2388.38
	S2+PMP	193.27	192.761	12.3351	180.426	27064	0.0810695	3.69495e-05	1.09114	4.43239	2194.06
	S2+PMP	192.698	192.761	11.3101	181.451	27217.7	0.0884165	3.67408e-05	1.05347	4.43485	2406.5
0.2	S2+WMP	0.1542	0.1528	0.04237	0.11043	16.5645	23.6016	0.0603701	-1.37294	1.21918	390.949
	S2+WMP	0.1514	0.1528	0.00525	0.14755	22.1325	190.476	0.0451824	-2.27984	1.34503	4215.71		S2+WMP	SUMMARY OUTPUT												SUMMARY OUTPUT										SUMMARY OUTPUT
0.5	S2+WMP	0.2987	0.29455	0.0285	0.26605	39.9075	35.0877	0.0250579	-1.54516	1.60105	1400.26
	S2+WMP	0.2904	0.29455	0.0682	0.22635	33.9525	14.6628	0.0294529	-1.16622	1.53087	497.837			Regression Statistics												Regression Statistics										Regression Statistics
1	S2+WMP	0.4316	0.433967	0.4263	0.00766667	1.15	2.34577	0.869565	-0.370285	0.0606978	2.69763			Multiple R	0.877261											Multiple R	0.00456599									Multiple R	0.790783
	S2+WMP	0.4376	0.433967	0.2964	0.137567	20.635	3.37382	0.0484614	-0.528122	1.3146	69.6188			R Square	0.769586											R Square	2.08483e-05									R Square	0.625338
	S2+WMP	0.4327	0.433967	0.4162	0.0177667	2.665	2.40269	0.375235	-0.380698	0.425697	6.40317			Adjusted R Square	0.732549											Adjusted R Square	-0.0384399									Adjusted R Square	0.610928
2	S2+WMP	1.2064	1.21483	0.4105	0.804333	120.65	2.43605	0.00828844	-0.386687	2.08153	293.91			Standard Error	4718.13											Standard Error	0.178035									Standard Error	0.783066
	S2+WMP	1.2144	1.21483	0.5219	0.692933	103.94	1.91608	0.00962094	-0.282413	2.01678	199.157			Observations	28											Observations	28									Observations	28
	S2+WMP	1.2237	1.21483	0.7806	0.434233	65.135	1.28107	0.0153527	-0.107571	1.81381	83.4422
5	S2+WMP	3.8904	4.154	3.5921	0.5619	84.285	0.278389	0.0118645	0.555348	1.92575	23.464			ANOVA												ANOVA										ANOVA
	S2+WMP	3.9905	4.154	3.0823	1.0717	160.755	0.324433	0.00622065	0.488875	2.20616	52.1542				df	SS	MS	F	Significance F								df	SS	MS	F	Significance F						df	SS	MS	F	Significance F
	S2+WMP	4.5811	4.154	3.4121	0.7419	111.285	0.293075	0.00898594	0.533022	2.04644	32.6148			Regression	1	2.00748e+09	2.00748e+09	90.1805	6.14952e-10							Regression	1	1.71816e-05	1.71816e-05	0.000542067	0.981603					Regression	1	26.6101	26.6101	43.3959	5.50378e-07
10	S2+WMP	6.9835	6.9467	4.7208	2.2259	333.885	0.211829	0.00299504	0.674016	2.5236	70.7264			Residual	27	6.01039e+08	2.22607e+07									Residual	26	0.82411	0.0316965							Residual	26	15.943	0.613193
	S2+WMP	6.9787	6.9467	4.6886	2.2581	338.715	0.213283	0.00295233	0.671043	2.52983	72.2422			Total	28	2.60852e+09										Total	27	0.824127								Total	27	42.5531
	S2+WMP	6.8779	6.9467	4.6792	2.2675	340.125	0.213712	0.0029401	0.670172	2.53164	72.6887
20	S2+WMP	18.1847	18.2724	2.5258	15.7466	2361.98	0.395914	0.000423373	0.402399	3.37328	935.143				Coefficients	Standard Error	t Stat	P-value	Lower 95%	Upper 95%	Lower 95.0%	Upper 95.0%					Coefficients	Standard Error	t Stat	P-value	Lower 95%	Upper 95%	Lower 95.0%	Upper 95.0%			Coefficients	Standard Error	t Stat	P-value	Lower 95%	Upper 95%	Lower 95.0%	Upper 95.0%
	S2+WMP	18.2456	18.2724	2.525	15.7474	2362.11	0.39604	0.000423351	0.402261	3.3733	935.487			Intercept	0	#N/A	#N/A	#N/A	#N/A	#N/A	#N/A	#N/A				Intercept	0.0546764	0.0349554	1.56418	0.129867	-0.0171753	0.126528	-0.0171753	0.126528		Intercept	2.38176	0.153093	15.5576	1.09361e-14	2.06707	2.69644	2.06707	2.69644
	S2+WMP	18.3868	18.2724	2.5287	15.7437	2361.55	0.39546	0.000423451	0.402897	3.3732	933.899			X Variable 1	933.375	98.2878	9.49634	4.252e-10	731.705	1135.04	731.705	1135.04				X Variable 1	-2.19994e-05	0.000944898	-0.0232823	0.981603	-0.00196426	0.00192027	-0.00196426	0.00192027		X Variable 1	1.02783	0.156025	6.58756	5.50378e-07	0.707111	1.34854	0.707111	1.34854
50	S2+WMP	47.9372	47.1203	12.5061	34.6142	5192.13	0.079961	0.000192599	1.09712	3.71535	415.168
	S2+WMP	46.6174	47.1203	12.5061	34.6142	5192.13	0.079961	0.000192599	1.09712	3.71535	415.168															Csm	18.2894				-58.223	7.90338
	S2+WMP	46.8064	47.1203	12.5075	34.6128	5191.92	0.079952	0.000192607	1.09717	3.71533	415.105															b	-2485.36				8.74391	65.891
100	S2+WMP	95.6559	95.8824	17.0209	78.8615	11829.2	0.0587513	8.45364e-05	1.23098	4.07296	694.982
	S2+WMP	96.5242	95.8824	17.0218	78.8606	11829.1	0.0587482	8.45374e-05	1.23101	4.07295	694.938
	S2+WMP	95.4671	95.8824	17.0217	78.8607	11829.1	0.0587485	8.45372e-05	1.231	4.07295	694.943
200	S2+WMP	192.316	192.761	17.2333	175.528	26329.2	0.0580272	3.79806e-05	1.23637	4.42044	1527.81
	S2+WMP	193.27	192.761	17.2414	175.52	26328	0.0579999	3.79824e-05	1.23657	4.42042	1527.02
	S2+WMP	192.698	192.761	15.8353	176.926	26538.9	0.0631501	3.76805e-05	1.19963	4.42388	1675.93
[truncated: 20 more columns]

## Sheet: pH7 0.1M ionic strength
pH 7	0.1 M	accuracy	97.51																																											Linear constrained through 0
		precision	0.84											Kd												Langmuir										Freundlich										Solid type	Kd	lower 95	upper 95
		detection limit	0.08																																											PMP	2483.17	2018.16	2948.17
													PMP	SUMMARY OUTPUT												SUMMARY OUTPUT										SUMMARY OUTPUT										WMP	1971.98	1632.59	2311.37
																																														S1	1790.66	825.094	2756.23
	solidtype	control initial	average	actual	Diff	Cs	1/Caq	1/Cs	logCaq	logCs	Kd			Regression Statistics												Regression Statistics										Regression Statistics										S2	1033.87	870.285	1197.45
0.2	PMP	0.1213	0.127667	0.0601	0.0675667	10.135	16.6389	0.098668	-1.22113	1.00582	168.636			Multiple R	0.8969											Multiple R	0.101828									Multiple R	0.836898									S1+PMP	2386.9	1818.59	2955.2
	PMP	0.1251	0.127667	0.0562	0.0714667	10.72	17.7936	0.0932836	-1.25026	1.03019	190.747			R Square	0.80443											R Square	0.010369									R Square	0.700399									S1+WMP	1567.11	1184.66	1949.57
	PMP	0.1366	0.127667	0.0449	0.0827667	12.415	22.2717	0.0805477	-1.34775	1.09395	276.503			Adjusted R Square	0.769947											Adjusted R Square	-0.024975									Adjusted R Square	0.689699									S2+PMP	2314.14	1859.09	2769.19
0.5	PMP	0.4113	0.390033	0.0024	0.387633	58.145	416.667	0.0171984	-2.61979	1.76451	24227.1			Standard Error	4340.3											Standard Error	0.0274319									Standard Error	0.591213									S2+WMP	1256.01	968.962	1543.07
	PMP	0.4223	0.390033	0.0188	0.371233	55.685	53.1915	0.0179582	-1.72584	1.74574	2961.97			Observations	30											Observations	30									Observations	30
	PMP	0.3365	0.390033	0.0671	0.322933	48.44	14.9031	0.0206441	-1.17328	1.6852	721.908
1	PMP	0.78148	0.750343	0.16962	0.580723	87.1085	5.89553	0.0114799	-0.770523	1.94006	513.551			ANOVA												ANOVA										ANOVA
	PMP	0.74443	0.750343	0.19717	0.553173	82.976	5.07177	0.0120517	-0.705159	1.91895	420.835				df	SS	MS	F	Significance F								df	SS	MS	F	Significance F						df	SS	MS	F	Significance F
	PMP	0.72512	0.750343	0.22628	0.524063	78.6095	4.4193	0.0127211	-0.645354	1.89548	347.399			Regression	1	2.24711e+09	2.24711e+09	119.285	1.32723e-11							Regression	1	0.000220767	0.000220767	0.293374	0.592351					Regression	1	22.8796	22.8796	65.4575	8.26846e-09
2	PMP	1.4291	1.45527	0.4912	0.964067	144.61	2.03583	0.00691515	-0.308742	2.1602	294.401			Residual	29	5.46309e+08	1.88382e+07									Residual	28	0.0210703	0.000752511							Residual	28	9.78693	0.349533
	PMP	1.4378	1.45527	0.4824	0.972867	145.93	2.07297	0.0068526	-0.316593	2.16414	302.508			Total	30	2.79342e+09										Total	29	0.0212911								Total	29	32.6665
	PMP	1.4989	1.45527	0.4262	1.02907	154.36	2.34632	0.00647836	-0.370387	2.18853	362.177
5	PMP	4.4401	4.48297	0.2343	4.24867	637.3	4.26803	0.00156912	-0.630228	2.80434	2720.02				Coefficients	Standard Error	t Stat	P-value	Lower 95%	Upper 95%	Lower 95.0%	Upper 95.0%					Coefficients	Standard Error	t Stat	P-value	Lower 95%	Upper 95%	Lower 95.0%	Upper 95.0%			Coefficients	Standard Error	t Stat	P-value	Lower 95%	Upper 95%	Lower 95.0%	Upper 95.0%
	PMP	4.4901	4.48297	0.2845	4.19847	629.77	3.51494	0.00158788	-0.545918	2.79918	2213.6			Intercept	0	#N/A	#N/A	#N/A	#N/A	#N/A	#N/A	#N/A				Intercept	0.0125507	0.00517514	2.42519	0.022001	0.00194992	0.0231515	0.00194992	0.0231515		Intercept	2.97563	0.11034	26.9679	1.4091e-21	2.74961	3.20165	2.74961	3.20165
	PMP	4.5187	4.48297	0.1558	4.32717	649.075	6.41849	0.00154065	-0.807433	2.81229	4166.08			X Variable 1	2483.17	227.36	10.9217	8.60575e-12	2018.16	2948.17	2018.16	2948.17				X Variable 1	3.63984e-05	6.72003e-05	0.54164	0.592351	-0.000101255	0.000174052	-0.000101255	0.000174052		X Variable 1	0.978167	0.120902	8.09058	8.26846e-09	0.73051	1.22582	0.73051	1.22582
10	PMP	6.3489	6.55287	2.8375	3.71537	557.305	0.352423	0.00179435	0.452936	2.74609	196.407
	PMP	6.5784	6.55287	2.5778	3.97507	596.26	0.387928	0.00167712	0.411249	2.77544	231.306															Csm	79.6768				512.843	43.1938
	PMP	6.7313	6.55287	2.6254	3.92747	589.12	0.380894	0.00169745	0.419195	2.7702	224.392															b	344.815				-19.2574	133.015
20	PMP	13.4823	13.2135	3.5032	9.7103	1456.55	0.285453	0.000686556	0.544465	3.16332	415.776
	PMP	12.647	13.2135	4.3389	8.8746	1331.19	0.230473	0.000751208	0.63738	3.12424	306.804
	PMP	13.5112	13.2135	4.4745	8.739	1310.85	0.223489	0.000762864	0.650745	3.11755	292.96
50	PMP	43.2471	43.3532	3.742	39.6112	5941.68	0.267237	0.000168303	0.573104	3.77391	1587.84
	PMP	43.3712	43.3532	2.6179	40.7353	6110.29	0.381986	0.000163658	0.417953	3.78606	2334.04
	PMP	43.4413	43.3532	2.5479	40.8053	6120.79	0.39248	0.000163377	0.406182	3.78681	2402.29
100	PMP	92.4189	92.4677	3.338	89.1297	13369.5	0.299581	7.47973e-05	0.523486	4.12611	4005.23
	PMP	92.4884	92.4677	2.3085	90.1592	13523.9	0.433182	7.39432e-05	0.36333	4.1311	5858.3
	PMP	92.4959	92.4677	3.3009	89.1668	13375	0.302948	7.47662e-05	0.518632	4.12629	4051.93
200	PMP	186.789	186.701	9.1069	177.594	26639.1	0.109807	3.75389e-05	0.959371	4.42552	2925.15
	PMP	186.623	186.701	8.2701	178.431	26764.6	0.120918	3.73628e-05	0.917511	4.42756	3236.31
	PMP	186.69	186.701	9.2047	177.496	26624.4	0.10864	3.75595e-05	0.96401	4.42528	2892.48
0.2	WMP	0.1213	0.127667	0.0391	0.0885667	13.285	25.5754	0.0752729	-1.40782	1.12336	339.77
	WMP	0.1251	0.127667	0.0289	0.0987667	14.815	34.6021	0.0674992	-1.5391	1.1707	512.63		WMP	SUMMARY OUTPUT												SUMMARY OUTPUT										SUMMARY OUTPUT
	WMP	0.1366	0.127667	0.0389	0.0887667	13.315	25.7069	0.0751033	-1.41005	1.12434	342.288
0.5	WMP	0.4113	0.390033	0.2824	0.107633	16.145	3.54108	0.0619387	-0.549135	1.20804	57.1707			Regression Statistics												Regression Statistics										Regression Statistics
	WMP	0.4223	0.390033	0.2899	0.100133	15.02	3.44947	0.0665779	-0.537752	1.17667	51.811			Multiple R	0.91084											Multiple R	0.788706									Multiple R	0.904352
	WMP	0.3365	0.390033	0.2512	0.138833	20.825	3.98089	0.0480192	-0.59998	1.31859	82.9021			R Square	0.829629											R Square	0.622057									R Square	0.817852
1	WMP	0.78148	0.750343	0.3263	0.424043	63.6065	3.06466	0.0157217	-0.486383	1.8035	194.933			Adjusted R Square	0.795147											Adjusted R Square	0.608559									Adjusted R Square	0.811347
	WMP	0.74443	0.750343	0.1867	0.563643	84.5465	5.35619	0.0118278	-0.728856	1.9271	452.847			Standard Error	3995.33											Standard Error	0.0163351									Standard Error	0.482637
	WMP	0.72512	0.750343	0.1562	0.594143	89.1215	6.40205	0.0112206	-0.806319	1.94998	570.56			Observations	30											Observations	30									Observations	30
2	WMP	1.4291	1.45527	0.6112	0.844067	126.61	1.63613	0.00789827	-0.213817	2.10247	207.15
	WMP	1.4378	1.45527	0.6324	0.822867	123.43	1.58128	0.00810176	-0.199008	2.09142	195.177			ANOVA												ANOVA										ANOVA
	WMP	1.4989	1.45527	0.4612	0.994067	149.11	2.16826	0.00670646	-0.336111	2.17351	323.309				df	SS	MS	F	Significance F								df	SS	MS	F	Significance F						df	SS	MS	F	Significance F
5	WMP	4.4401	4.48297	1.4243	3.05867	458.8	0.702099	0.0021796	0.153601	2.66162	322.123			Regression	1	2.2542e+09	2.2542e+09	141.217	1.87468e-12							Regression	1	0.0122971	0.0122971	46.0852	2.25489e-07					Regression	1	29.2854	29.2854	125.721	7.25949e-12
	WMP	4.4901	4.48297	1.6345	2.84847	427.27	0.611808	0.00234044	0.213385	2.6307	261.407			Residual	29	4.62918e+08	1.59627e+07									Residual	28	0.00747135	0.000266834							Residual	28	6.52228	0.232938
	WMP	4.5187	4.48297	1.5758	2.90717	436.075	0.634598	0.00229318	0.197501	2.63956	276.732			Total	30	2.71712e+09										Total	29	0.0197685								Total	29	35.8076
10	WMP	6.3489	6.55287	2.3799	4.17297	625.945	0.420186	0.00159758	0.376559	2.79654	263.013
	WMP	6.5784	6.55287	2.1778	4.37507	656.26	0.459179	0.00152379	0.338018	2.81708	301.341				Coefficients	Standard Error	t Stat	P-value	Lower 95%	Upper 95%	Lower 95.0%	Upper 95.0%					Coefficients	Standard Error	t Stat	P-value	Lower 95%	Upper 95%	Lower 95.0%	Upper 95.0%			Coefficients	Standard Error	t Stat	P-value	Lower 95%	Upper 95%	Lower 95.0%	Upper 95.0%
	WMP	6.7313	6.55287	3.1254	3.42747	514.12	0.319959	0.00194507	0.494906	2.71106	164.497			Intercept	0	#N/A	#N/A	#N/A	#N/A	#N/A	#N/A	#N/A				Intercept	0.00580431	0.00331856	1.74904	0.0912393	-0.000993454	0.0126021	-0.000993454	0.0126021		Intercept	2.69434	0.088177	30.5561	4.76751e-23	2.51372	2.87496	2.51372	2.87496
20	WMP	13.4823	13.2135	3.5632	9.6503	1447.55	0.280647	0.000690825	0.55184	3.16063	406.249			X Variable 1	1971.98	165.943	11.8835	1.14801e-12	1632.59	2311.37	1632.59	2311.37				X Variable 1	0.00239947	0.000353455	6.78861	2.25489e-07	0.00167545	0.00312349	0.00167545	0.00312349		X Variable 1	1.36715	0.12193	11.2126	7.25949e-12	1.11739	1.61691	1.11739	1.61691
	WMP	12.647	13.2135	2.5288	10.6847	1602.7	0.395444	0.000623945	0.402914	3.20485	633.781
	WMP	13.5112	13.2135	2.1245	11.089	1663.35	0.470699	0.000601196	0.327257	3.22098	782.937															Csm	172.286				-1006.59	79.352
50	WMP	43.2471	43.3532	5.4008	37.9524	5692.86	0.185158	0.000175659	0.732458	3.75533	1054.08															b	2.419				-0.592947	4.03461
	WMP	43.3712	43.3532	5.3966	37.9566	5693.49	0.185302	0.000175639	0.73212	3.75538	1055.01
	WMP	43.4413	43.3532	5.416	37.9372	5690.58	0.184638	0.000175729	0.733679	3.75516	1050.7
100	WMP	92.4189	92.4677	2.1776	90.2901	13543.5	0.459221	7.3836e-05	0.337978	4.13173	6219.47
	WMP	92.4884	92.4677	1.4698	90.9979	13649.7	0.680365	7.32617e-05	0.167258	4.13512	9286.77
	WMP	92.4959	92.4677	4.4516	88.0161	13202.4	0.224638	7.57437e-05	0.648516	4.12065	2965.77
200	WMP	186.789	186.701	11.3002	175.4	26310.1	0.088494	3.80083e-05	1.05309	4.42012	2328.28
	WMP	186.623	186.701	11.4382	175.262	26289.4	0.0874263	3.80382e-05	1.05836	4.41978	2298.38
	WMP	186.69	186.701	12.4284	174.272	26140.8	0.0804609	3.82543e-05	1.09442	4.41732	2103.31
0.2	S1	0.1213	0.127667	0.02027	0.107397	16.1095	49.334	0.0620752	-1.69315	1.20708	794.746
	S1	0.1251	0.127667	0.0191	0.108567	16.285	52.356	0.0614062	-1.71897	1.21179	852.618		S1	SUMMARY OUTPUT												SUMMARY OUTPUT										SUMMARY OUTPUT
	S1	0.1366	0.127667	0.0211	0.106567	15.985	47.3934	0.0625586	-1.67572	1.20371	757.583
0.5	S1	0.4113	0.390033	0.2024	0.187633	28.145	4.94071	0.0355303	-0.693789	1.4494	139.056			Regression Statistics												Regression Statistics										Regression Statistics
	S1	0.4223	0.390033	0.1512	0.238833	35.825	6.61376	0.0279135	-0.820448	1.55419	236.938			Multiple R	0.575834											Multiple R	0.900105									Multiple R	0.833891
	S1	0.3365	0.390033	0.2171	0.172933	25.94	4.60617	0.0385505	-0.66334	1.41397	119.484			R Square	0.331585											R Square	0.810189									R Square	0.695374
1	S1	0.78148	0.750343	0.3263	0.424043	63.6065	3.06466	0.0157217	-0.486383	1.8035	194.933			Adjusted R Square	0.297102											Adjusted R Square	0.80341									Adjusted R Square	0.684495
	S1	0.74443	0.750343	0.268	0.482343	72.3515	3.73134	0.0138214	-0.571865	1.85945	269.968			Standard Error	8182.66											Standard Error	0.00878397									Standard Error	0.599746
	S1	0.72512	0.750343	0.187	0.563343	84.5015	5.34759	0.0118341	-0.728158	1.92686	451.88			Observations	30											Observations	30									Observations	30
2	S1	1.4291	1.45527	0.6112	0.844067	126.61	1.63613	0.00789827	-0.213817	2.10247	207.15
	S1	1.4378	1.45527	0.5124	0.942867	141.43	1.9516	0.00707064	-0.290391	2.15054	276.015			ANOVA												ANOVA										ANOVA
	S1	1.4989	1.45527	0.1853	1.26997	190.495	5.39665	0.00524948	-0.732125	2.27988	1028.04				df	SS	MS	F	Significance F								df	SS	MS	F	Significance F						df	SS	MS	F	Significance F
5	S1	4.4401	4.48297	1.5326	2.95037	442.555	0.652486	0.00225961	0.185429	2.64597	288.761			Regression	1	9.63242e+08	9.63242e+08	14.3862	0.000730087							Regression	1	0.00922159	0.00922159	119.515	1.29821e-11					Regression	1	22.9903	22.9903	63.916	1.04706e-08
	S1	4.4901	4.48297	1.4282	3.05477	458.215	0.700182	0.00218238	0.154789	2.66107	320.834			Residual	29	1.94172e+09	6.69559e+07									Residual	28	0.00216043	7.71581e-05							Residual	28	10.0715	0.359695
	S1	4.5187	4.48297	1.4394	3.04357	456.535	0.694734	0.00219041	0.158181	2.65947	317.17			Total	30	2.90496e+09										Total	29	0.011382								Total	29	33.0617
10	S1	6.3489	6.55287	2.5287	4.02417	603.625	0.39546	0.00165666	0.402897	2.78077	238.71
	S1	6.5784	6.55287	2.6387	3.91417	587.125	0.378974	0.00170321	0.42139	2.76873	222.505				Coefficients	Standard Error	t Stat	P-value	Lower 95%	Upper 95%	Lower 95.0%	Upper 95.0%					Coefficients	Standard Error	t Stat	P-value	Lower 95%	Upper 95%	Lower 95.0%	Upper 95.0%			Coefficients	Standard Error	t Stat	P-value	Lower 95%	Upper 95%	Lower 95.0%	Upper 95.0%
	S1	6.7313	6.55287	2.5395	4.01337	602.005	0.393778	0.00166112	0.404748	2.7796	237.057			Intercept	0	#N/A	#N/A	#N/A	#N/A	#N/A	#N/A	#N/A				Intercept	0.00437228	0.00175433	2.49228	0.0188825	0.000778694	0.00796586	0.000778694	0.00796586		Intercept	2.82711	0.109833	25.7401	4.94697e-21	2.60213	3.0521	2.60213	3.0521
20	S1	13.4823	13.2135	4.3462	8.8673	1330.1	0.230086	0.000751826	0.63811	3.12388	306.036			X Variable 1	1790.66	472.106	3.79292	0.000699858	825.094	2756.23	825.094	2756.23				X Variable 1	0.00120482	0.000110208	10.9323	1.29821e-11	0.000979074	0.00143057	0.000979074	0.00143057		X Variable 1	1.15864	0.144925	7.99475	1.04706e-08	0.861771	1.4555	0.861771	1.4555
	S1	12.647	13.2135	4.3043	8.9092	1336.38	0.232326	0.00074829	0.633903	3.12593	310.476
	S1	13.5112	13.2135	4.1708	9.0427	1356.4	0.239762	0.000737243	0.620219	3.13239	325.215															Csm	228.714				1284.2	125.536
50	S1	43.2471	43.3532	6.7565	36.5967	5489.5	0.148006	0.000182166	0.829722	3.73953	812.478															b	3.62898				0.795337	5.5683
	S1	43.3712	43.3532	7.6144	35.7388	5360.82	0.13133	0.000186539	0.881636	3.72923	704.037
	S1	43.4413	43.3532	7.5666	35.7866	5367.99	0.13216	0.000186289	0.878901	3.72981	709.432
100	S1	92.4189	92.4677	1.1957	91.272	13690.8	0.83633	7.30417e-05	0.0776222	4.13643	11450
	S1	92.4884	92.4677	1.2085	91.2592	13688.9	0.827472	7.3052e-05	0.0822467	4.13637	11327.2
	S1	92.4959	92.4677	2.1153	90.3524	13552.9	0.472746	7.37851e-05	0.325372	4.13203	6407.07
200	S1	186.789	186.701	4.4671	182.234	27335	0.223859	3.65831e-05	0.650026	4.43672	6119.19
	S1	186.623	186.701	3.451	183.25	27487.4	0.289771	3.63802e-05	0.537945	4.43913	7965.07
	S1	186.69	186.701	4.2685	182.432	27364.8	0.234274	3.65433e-05	0.630275	4.43719	6410.88
0.2	S2	0.1213	0.127667	0.0403	0.0873667	13.105	24.8139	0.0763068	-1.39469	1.11744	325.186
	S2	0.1251	0.127667	0.0501	0.0775667	11.635	19.9601	0.0859476	-1.30016	1.06577	232.236		S2	SUMMARY OUTPUT												SUMMARY OUTPUT										SUMMARY OUTPUT
	S2	0.1366	0.127667	0.0096	0.118067	17.71	104.167	0.0564653	-2.01773	1.24822	1844.79
0.5	S2	0.4113	0.390033	0.0074	0.382633	57.395	135.135	0.0174231	-2.13077	1.75887	7756.08			Regression Statistics												Regression Statistics										Regression Statistics
	S2	0.4223	0.390033	0.0763	0.313733	47.06	13.1062	0.0212495	-1.11748	1.67265	616.776			Multiple R	0.923095											Multiple R	0.41407									Multiple R	0.895798
	S2	0.3365	0.390033	0.0484	0.341633	51.245	20.6612	0.0195141	-1.31515	1.70965	1058.78			R Square	0.852105											R Square	0.171454									R Square	0.802454
1	S2	0.78148	0.750343	0.5172	0.233143	34.9715	1.93349	0.0285947	-0.286341	1.54371	67.617			Adjusted R Square	0.817622											Adjusted R Square	0.141863									Adjusted R Square	0.795399
	S2	0.74443	0.750343	0.5188	0.231543	34.7315	1.92753	0.0287923	-0.285	1.54072	66.9458			Standard Error	3519.56											Standard Error	0.0210052									Standard Error	0.483771
	S2	0.72512	0.750343	0.5156	0.234743	35.2115	1.93949	0.0283998	-0.287687	1.54668	68.2923			Observations	30											Observations	30									Observations	30
2	S2	1.4291	1.45527	0.3314	1.12387	168.58	3.0175	0.0059319	-0.479647	2.22681	508.69
	S2	1.4378	1.45527	0.3219	1.13337	170.005	3.10655	0.00588218	-0.492279	2.23046	528.13			ANOVA												ANOVA										ANOVA
	S2	1.4989	1.45527	0.4259	1.02937	154.405	2.34797	0.00647647	-0.370692	2.18866	362.538				df	SS	MS	F	Significance F								df	SS	MS	F	Significance F						df	SS	MS	F	Significance F
5	S2	4.4401	4.48297	1.5231	2.95987	443.98	0.656556	0.00225235	0.182728	2.64736	291.498			Regression	1	2.06972e+09	2.06972e+09	167.085	2.52827e-13							Regression	1	0.00255648	0.00255648	5.79415	0.0229193					Regression	1	26.6189	26.6189	113.739	2.281e-11
	S2	4.4901	4.48297	1.5219	2.96107	444.16	0.657073	0.00225144	0.182386	2.64754	291.846			Residual	29	3.59231e+08	1.23873e+07									Residual	28	0.0123541	0.000441217							Residual	28	6.55296	0.234034
	S2	4.5187	4.48297	1.6227	2.86027	429.04	0.616257	0.00233079	0.210238	2.6325	264.399			Total	30	2.42895e+09										Total	29	0.0149106								Total	29	33.1719
10	S2	6.3489	6.55287	2.1032	4.44967	667.45	0.475466	0.00149824	0.322881	2.82442	317.35
	S2	6.5784	6.55287	2.5631	3.98977	598.465	0.390153	0.00167094	0.408766	2.77704	233.493				Coefficients	Standard Error	t Stat	P-value	Lower 95%	Upper 95%	Lower 95.0%	Upper 95.0%					Coefficients	Standard Error	t Stat	P-value	Lower 95%	Upper 95%	Lower 95.0%	Upper 95.0%			Coefficients	Standard Error	t Stat	P-value	Lower 95%	Upper 95%	Lower 95.0%	Upper 95.0%
	S2	6.7313	6.55287	2.4336	4.11927	617.89	0.410914	0.00161841	0.386249	2.79091	253.9			Intercept	0	#N/A	#N/A	#N/A	#N/A	#N/A	#N/A	#N/A				Intercept	0.00971836	0.00409605	2.37262	0.0247676	0.00132799	0.0181087	0.00132799	0.0181087		Intercept	2.71926	0.0883575	30.7757	3.92331e-23	2.53827	2.90025	2.53827	2.90025
20	S2	13.4823	13.2135	2.6091	10.6044	1590.66	0.383274	0.00062867	0.416491	3.20158	609.659			X Variable 1	1033.87	79.9829	12.9261	1.45778e-13	870.285	1197.45	870.285	1197.45				X Variable 1	0.000307898	0.000127912	2.4071	0.0229193	4.58817e-05	0.000569915	4.58817e-05	0.000569915		X Variable 1	0.986182	0.0924702	10.6649	2.281e-11	0.796766	1.1756	0.796766	1.1756
	S2	12.647	13.2135	2.5493	10.6642	1599.63	0.392265	0.000625145	0.406421	3.20402	627.478
	S2	13.5112	13.2135	2.4692	10.7443	1611.65	0.404989	0.000620484	0.392556	3.20727	652.699															Csm	102.898				753.017	55.222
50	S2	43.2471	43.3532	11.7065	31.6467	4747	0.0854226	0.000210659	1.06843	3.67642	405.502															b	31.5636				28.9438	31.7745
	S2	43.3712	43.3532	11.6164	31.7368	4760.52	0.0860852	0.000210061	1.06507	3.67765	409.81
	S2	43.4413	43.3532	10.7964	32.5568	4883.52	0.0926235	0.00020477	1.03328	3.68873	452.329
100	S2	92.4189	92.4677	5.5039	86.9638	13044.6	0.181689	7.66602e-05	0.740671	4.11543	2370.06
	S2	92.4884	92.4677	5.3149	87.1528	13072.9	0.18815	7.6494e-05	0.725495	4.11637	2459.67
	S2	92.4959	92.4677	5.2158	87.2519	13087.8	0.191725	7.64071e-05	0.717321	4.11687	2509.26
200	S2	186.789	186.701	20.1693	166.531	24979.7	0.0495803	4.00325e-05	1.30469	4.39759	1238.5
	S2	186.623	186.701	23.4972	163.203	24480.5	0.0425583	4.08488e-05	1.37102	4.38882	1041.85
	S2	186.69	186.701	21.4087	165.292	24793.8	0.04671	4.03327e-05	1.33059	4.39434	1158.12
0.2	S1+PMP	0.1213	0.127667	0.0152	0.112467	16.87	65.7895	0.0592768	-1.81816	1.22712	1109.87
	S1+PMP	0.1251	0.127667	0.016	0.111667	16.75	62.5	0.0597015	-1.79588	1.22401	1046.88		S1+PMP	SUMMARY OUTPUT												SUMMARY OUTPUT										SUMMARY OUTPUT
	S1+PMP	0.1366	0.127667	0.007	0.120667	18.1	142.857	0.0552486	-2.1549	1.25768	2585.71
0.5	S1+PMP	0.4113	0.390033	0.0571	0.332933	49.94	17.5131	0.020024	-1.24336	1.69845	874.606			Regression Statistics												Regression Statistics										Regression Statistics
	S1+PMP	0.4223	0.390033	0.2171	0.172933	25.94	4.60617	0.0385505	-0.66334	1.41397	119.484			Multiple R	0.847272											Multiple R	0.674971									Multiple R	0.848175
	S1+PMP	0.3365	0.390033	0.0304	0.359633	53.945	32.8947	0.0185374	-1.51713	1.73195	1774.51			R Square	0.717869											R Square	0.455586									R Square	0.7194
1	S1+PMP	0.78148	0.750343	0.0177	0.732643	109.896	56.4972	0.00909947	-1.75203	2.04098	6208.84			Adjusted R Square	0.683386											Adjusted R Square	0.436143									Adjusted R Square	0.709379
	S1+PMP	0.74443	0.750343	0.0091	0.741243	111.186	109.89	0.0089939	-2.04096	2.04605	12218.3			Standard Error	5229.89											Standard Error	0.0136237									Standard Error	0.572059
	S1+PMP	0.72512	0.750343	0.0886	0.661743	99.2615	11.2867	0.0100744	-1.05257	1.99678	1120.33			Observations	30											Observations	30									Observations	30
2	S1+PMP	1.4291	1.45527	1.055	0.400267	60.04	0.947867	0.0166556	0.0232525	1.77844	56.91
	S1+PMP	1.4378	1.45527	0.8648	0.590467	88.57	1.15634	0.0112905	-0.0630843	1.94729	102.417			ANOVA												ANOVA										ANOVA
	S1+PMP	1.4989	1.45527	0.8646	0.590667	88.6	1.1566	0.0112867	-0.0631848	1.94743	102.475				df	SS	MS	F	Significance F								df	SS	MS	F	Significance F						df	SS	MS	F	Significance F
5	S1+PMP	4.4401	4.48297	0.7821	3.70087	555.13	1.27861	0.00180138	-0.106738	2.74439	709.794			Regression	1	2.01826e+09	2.01826e+09	73.7892	2.46255e-09							Regression	1	0.00434898	0.00434898	23.4314	4.28827e-05					Regression	1	23.4921	23.4921	71.7862	3.26392e-09
	S1+PMP	4.4901	4.48297	0.6822	3.80077	570.115	1.46585	0.00175403	-0.166088	2.75596	835.701			Residual	29	7.932e+08	2.73517e+07									Residual	28	0.00519692	0.000185604							Residual	28	9.16304	0.327251
	S1+PMP	4.5187	4.48297	0.292	4.19097	628.645	3.42466	0.00159072	-0.534617	2.79841	2152.89			Total	30	2.81146e+09										Total	29	0.0095459								Total	29	32.6552
10	S1+PMP	6.3489	6.55287	0.8801	5.67277	850.915	1.13623	0.00117521	-0.055468	2.92989	966.839
	S1+PMP	6.5784	6.55287	0.8704	5.68247	852.37	1.1489	0.0011732	-0.0602811	2.93063	979.285				Coefficients	Standard Error	t Stat	P-value	Lower 95%	Upper 95%	Lower 95.0%	Upper 95.0%					Coefficients	Standard Error	t Stat	P-value	Lower 95%	Upper 95%	Lower 95.0%	Upper 95.0%			Coefficients	Standard Error	t Stat	P-value	Lower 95%	Upper 95%	Lower 95.0%	Upper 95.0%
	S1+PMP	6.7313	6.55287	1.041	5.51187	826.78	0.960615	0.00120951	0.0174507	2.91739	794.217			Intercept	0	#N/A	#N/A	#N/A	#N/A	#N/A	#N/A	#N/A				Intercept	0.00493433	0.00278468	1.77195	0.0872858	-0.000769835	0.0106385	-0.000769835	0.0106385		Intercept	3.1214	0.110855	28.1576	4.38575e-22	2.89433	3.34848	2.89433	3.34848
20	S1+PMP	13.4823	13.2135	0.4169	12.7966	1919.49	2.39866	0.000520972	-0.379968	3.28319	4604.2			X Variable 1	2386.9	277.867	8.59006	1.84143e-09	1818.59	2955.2	1818.59	2955.2				X Variable 1	0.000346178	7.15155e-05	4.8406	4.28827e-05	0.000199685	0.000492671	0.000199685	0.000492671		X Variable 1	0.951668	0.112322	8.47267	3.26392e-09	0.721587	1.18175	0.721587	1.18175
	S1+PMP	12.647	13.2135	0.4195	12.794	1919.1	2.38379	0.000521078	-0.377268	3.2831	4574.73
	S1+PMP	13.5112	13.2135	0.6195	12.594	1889.1	1.61421	0.000529353	-0.207959	3.27625	3049.39															Csm	202.662				-1298.98	93.9983
50	S1+PMP	43.2471	43.3532	2.4027	40.9505	6142.57	0.416198	0.000162798	0.3807	3.78835	2556.53															b	14.2537				-3.85524	21.5935
	S1+PMP	43.3712	43.3532	2.7963	40.5569	6083.53	0.357615	0.000164378	0.446584	3.78416	2175.57
	S1+PMP	43.4413	43.3532	1.4944	41.8588	6278.82	0.669165	0.000159266	0.174467	3.79788	4201.57
100	S1+PMP	92.4189	92.4677	10.3221	82.1456	12321.8	0.0968795	8.11567e-05	1.01377	4.09068	1193.73
	S1+PMP	92.4884	92.4677	7.3451	85.1226	12768.4	0.136145	7.83184e-05	0.865998	4.10614	1738.36
	S1+PMP	92.4959	92.4677	8.3322	84.1355	12620.3	0.120016	7.92372e-05	0.92076	4.10107	1514.65
200	S1+PMP	186.789	186.701	5.2333	181.467	27220.1	0.191084	3.67376e-05	0.718776	4.43489	5201.33
	S1+PMP	186.623	186.701	6.1071	180.594	27089	0.163744	3.69153e-05	0.785835	4.43279	4435.66
	S1+PMP	186.69	186.701	6.053	180.648	27097.1	0.165207	3.69043e-05	0.781971	4.43292	4476.65
0.2	S1+WMP	0.1213	0.127667	0.0102	0.117467	17.62	98.0392	0.0567537	-1.9914	1.24601	1727.45
	S1+WMP	0.1251	0.127667	0.049	0.0786667	11.8	20.4082	0.0847458	-1.3098	1.07188	240.816		S1+WMP	SUMMARY OUTPUT												SUMMARY OUTPUT										SUMMARY OUTPUT
	S1+WMP	0.1366	0.127667	0.038	0.0896667	13.45	26.3158	0.0743494	-1.42022	1.12872	353.947
0.5	S1+WMP	0.4113	0.390033	0.2481	0.141933	21.29	4.03063	0.0469704	-0.605373	1.32818	85.8122			Regression Statistics												Regression Statistics										Regression Statistics
	S1+WMP	0.4223	0.390033	0.21	0.180033	27.005	4.7619	0.0370302	-0.677781	1.43144	128.595			Multiple R	0.84128											Multiple R	0.245367									Multiple R	0.846029
	S1+WMP	0.3365	0.390033	0.2005	0.189533	28.43	4.98753	0.0351741	-0.697886	1.45378	141.796			R Square	0.707752											R Square	0.0602048									R Square	0.715766
1	S1+WMP	0.78148	0.750343	0.0177	0.732643	109.896	56.4972	0.00909947	-1.75203	2.04098	6208.84			Adjusted R Square	0.673269											Adjusted R Square	0.0266407									Adjusted R Square	0.705615
	S1+WMP	0.74443	0.750343	0.0091	0.741243	111.186	109.89	0.0089939	-2.04096	2.04605	12218.3			Standard Error	5207.59											Standard Error	0.0451296									Standard Error	0.591259
	S1+WMP	0.72512	0.750343	0.1986	0.551743	82.7615	5.03525	0.0120829	-0.702021	1.91783	416.725			Observations	30											Observations	30									Observations	30
2	S1+WMP	1.4291	1.45527	0.495	0.960267	144.04	2.0202	0.00694252	-0.305395	2.15848	290.99
	S1+WMP	1.4378	1.45527	1.1048	0.350467	52.57	0.905141	0.0190223	0.0432837	1.72074	47.5833			ANOVA												ANOVA										ANOVA
	S1+WMP	1.4989	1.45527	0.9546	0.500667	75.1	1.04756	0.0133156	-0.0201786	1.87564	78.6717				df	SS	MS	F	Significance F								df	SS	MS	F	Significance F						df	SS	MS	F	Significance F
5	S1+WMP	4.4401	4.48297	1.2221	3.26087	489.13	0.818264	0.00204445	0.0871067	2.68942	400.237			Regression	1	1.90459e+09	1.90459e+09	70.2308	4.07836e-09							Regression	1	0.00365324	0.00365324	1.79373	0.191244					Regression	1	24.6495	24.6495	70.5103	3.91727e-09
	S1+WMP	4.4901	4.48297	1.2622	3.22077	483.115	0.792267	0.0020699	0.101128	2.68405	382.756			Residual	29	7.86452e+08	2.7119e+07									Residual	28	0.057027	0.00203668							Residual	28	9.78843	0.349587
	S1+WMP	4.5187	4.48297	1.732	2.75097	412.645	0.577367	0.00242339	0.238548	2.61558	238.248			Total	30	2.69104e+09										Total	29	0.0606802								Total	29	34.4379
10	S1+WMP	6.3489	6.55287	0.4102	6.14267	921.4	2.43784	0.0010853	-0.387004	2.96445	2246.22
	S1+WMP	6.5784	6.55287	0.4403	6.11257	916.885	2.27118	0.00109065	-0.356251	2.96231	2082.41				Coefficients	Standard Error	t Stat	P-value	Lower 95%	Upper 95%	Lower 95.0%	Upper 95.0%					Coefficients	Standard Error	t Stat	P-value	Lower 95%	Upper 95%	Lower 95.0%	Upper 95.0%			Coefficients	Standard Error	t Stat	P-value	Lower 95%	Upper 95%	Lower 95.0%	Upper 95.0%
	S1+WMP	6.7313	6.55287	0.3709	6.18197	927.295	2.69614	0.00107841	-0.430743	2.96722	2500.12			Intercept	0	#N/A	#N/A	#N/A	#N/A	#N/A	#N/A	#N/A				Intercept	0.0190003	0.00825633	2.3013	0.0290286	0.00208796	0.0359126	0.00208796	0.0359126		Intercept	2.83277	0.108354	26.1437	3.25413e-21	2.61082	3.05472	2.61082	3.05472
20	S1+WMP	13.4823	13.2135	2.6032	10.6103	1591.54	0.384143	0.00062832	0.415508	3.20182	611.38			X Variable 1	1567.11	186.998	8.38038	3.08914e-09	1184.66	1949.57	1184.66	1949.57				X Variable 1	0.000826679	0.000617247	1.3393	0.191244	-0.000437694	0.00209105	-0.000437694	0.00209105		X Variable 1	0.975314	0.11615	8.39704	3.91727e-09	0.737392	1.21324	0.737392	1.21324
	S1+WMP	12.647	13.2135	2.5637	10.6498	1597.47	0.390061	0.00062599	0.408867	3.20343	623.111
	S1+WMP	13.5112	13.2135	2.3136	10.8999	1634.98	0.432227	0.000611626	0.364288	3.21351	706.684															Csm	52.6308				478.936	27.8454
50	S1+WMP	43.2471	43.3532	9.2028	34.1504	5122.56	0.108663	0.000195215	0.96392	3.70949	556.631															b	22.9839				-4.77037	17.1744
	S1+WMP	43.3712	43.3532	9.1933	34.1599	5123.98	0.108775	0.000195161	0.963471	3.70961	557.361
	S1+WMP	43.4413	43.3532	8.1951	35.1581	5273.71	0.122024	0.00018962	0.913554	3.72212	643.521
100	S1+WMP	92.4189	92.4677	10.3116	82.1561	12323.4	0.0969782	8.11463e-05	1.01333	4.09073	1195.1
	S1+WMP	92.4884	92.4677	9.391	83.0767	12461.5	0.106485	8.02471e-05	0.972712	4.09557	1326.96
	S1+WMP	92.4959	92.4677	9.1745	83.2932	12494	0.108998	8.00385e-05	0.962582	4.0967	1361.82
200	S1+WMP	186.789	186.701	8.4807	178.22	26733	0.117915	3.7407e-05	0.928432	4.42705	3152.22
	S1+WMP	186.623	186.701	8.4362	178.264	26739.7	0.118537	3.73976e-05	0.926147	4.42716	3169.63
	S1+WMP	186.69	186.701	9.462	177.239	26585.8	0.105686	3.76141e-05	0.975983	4.42465	2809.74
0.2	S2+PMP	0.1213	0.127667	0.0811	0.0465667	6.985	12.3305	0.143164	-1.09098	0.844166	86.1282
	S2+PMP	0.1251	0.127667	0.0792	0.0484667	7.27	12.6263	0.137552	-1.10127	0.861534	91.7929		S2+PMP	SUMMARY OUTPUT												SUMMARY OUTPUT										SUMMARY OUTPUT
	S2+PMP	0.1366	0.127667	0.0899	0.0377667	5.665	11.1235	0.176523	-1.04624	0.7532	63.0145
0.5	S2+PMP	0.4113	0.4113	0.0324	0.3789	56.835	30.8642	0.0175948	-1.48945	1.75462	1754.17			Regression Statistics												Regression Statistics										Regression Statistics
1	S2+PMP	0.78148	0.750343	0.2597	0.490643	73.5965	3.8506	0.0135876	-0.585528	1.86686	283.39			Multiple R	0.895151											Multiple R	0.47838									Multiple R	0.805002
	S2+PMP	0.74443	0.750343	0.2873	0.463043	69.4565	3.48068	0.0143975	-0.541664	1.84171	241.756			R Square	0.801295											R Square	0.228847									R Square	0.648028
	S2+PMP	0.72512	0.750343	0.3602	0.390143	58.5215	2.77624	0.0170877	-0.443456	1.76732	162.469			Adjusted R Square	0.764258											Adjusted R Square	0.199187									Adjusted R Square	0.63449
2	S2+PMP	1.4291	1.45527	0.4012	1.05407	158.11	2.49252	0.00632471	-0.396639	2.19896	394.093			Standard Error	4519.48											Standard Error	0.0424148									Standard Error	0.676262
	S2+PMP	1.4378	1.45527	0.4524	1.00287	150.43	2.21043	0.00664761	-0.344477	2.17733	332.515			Observations	28											Observations	28									Observations	28
	S2+PMP	1.4989	1.45527	0.7612	0.694067	104.11	1.31372	0.00960523	-0.118501	2.01749	136.771
5	S2+PMP	4.4401	4.48297	0.1557	4.32727	649.09	6.42261	0.00154062	-0.807711	2.8123	4168.85			ANOVA												ANOVA										ANOVA
	S2+PMP	4.4901	4.48297	0.2055	4.27747	641.62	4.86618	0.00155855	-0.687188	2.80728	3122.24				df	SS	MS	F	Significance F								df	SS	MS	F	Significance F						df	SS	MS	F	Significance F
	S2+PMP	4.5187	4.48297	0.0942	4.38877	658.315	10.6157	0.00151903	-1.02595	2.81843	6988.48			Regression	1	2.22395e+09	2.22395e+09	108.88	8.67951e-11							Regression	1	0.0138807	0.0138807	7.71575	0.0100234					Regression	1	21.8922	21.8922	47.8695	2.40445e-07
10	S2+PMP	6.3489	6.55287	4.3275	2.22537	333.805	0.23108	0.00299576	0.636237	2.52349	77.1358			Residual	27	5.51495e+08	2.04257e+07									Residual	26	0.0467743	0.00179901							Residual	26	11.8906	0.45733
	S2+PMP	6.5784	6.55287	4.3778	2.17507	326.26	0.228425	0.00306504	0.641256	2.51356	74.526			Total	28	2.77544e+09										Total	27	0.060655								Total	27	33.7827
	S2+PMP	6.7313	6.55287	3.4454	3.10747	466.12	0.290242	0.00214537	0.53724	2.6685	135.288
20	S2+PMP	13.4823	13.2135	3.4632	9.7503	1462.55	0.28875	0.00068374	0.539478	3.16511	422.31				Coefficients	Standard Error	t Stat	P-value	Lower 95%	Upper 95%	Lower 95.0%	Upper 95.0%					Coefficients	Standard Error	t Stat	P-value	Lower 95%	Upper 95%	Lower 95.0%	Upper 95.0%			Coefficients	Standard Error	t Stat	P-value	Lower 95%	Upper 95%	Lower 95.0%	Upper 95.0%
	S2+PMP	12.647	13.2135	2.4888	10.7247	1608.7	0.4018	0.000621618	0.39599	3.20648	646.378			Intercept	0	#N/A	#N/A	#N/A	#N/A	#N/A	#N/A	#N/A				Intercept	0.00660249	0.00934209	0.706747	0.48601	-0.0126005	0.0258054	-0.0126005	0.0258054		Intercept	2.84156	0.127863	22.2234	1.94328e-18	2.57873	3.10438	2.57873	3.10438
	S2+PMP	13.5112	13.2135	2.4045	10.809	1621.35	0.415887	0.00061677	0.381025	3.20988	674.298			X Variable 1	2314.14	221.777	10.4345	5.65621e-11	1859.09	2769.19	1859.09	2769.19				X Variable 1	0.00341751	0.00123033	2.77772	0.0100234	0.000888538	0.00594649	0.000888538	0.00594649		X Variable 1	1.20111	0.173602	6.91878	2.40445e-07	0.844269	1.55796	0.844269	1.55796
50	S2+PMP	43.2471	43.3532	3.622	39.7312	5959.68	0.276091	0.000167794	0.558948	3.77522	1645.41
	S2+PMP	43.3712	43.3532	3.5679	39.7853	5967.79	0.280277	0.000167566	0.552413	3.77581	1672.64															Csm	151.458				-79.3622	38.7515
	S2+PMP	43.4413	43.3532	3.4079	39.9453	5991.79	0.293436	0.000166895	0.532487	3.77756	1758.21															b	1.93196				-14.1811	4.33961
100	S2+PMP	92.4189	92.4677	4.1854	88.2823	13242.3	0.238926	7.55153e-05	0.621737	4.12197	3163.94
	S2+PMP	92.4884	92.4677	1.4733	90.9944	13649.2	0.678748	7.32646e-05	0.168291	4.13511	9264.35
	S2+PMP	92.4959	92.4677	3.4541	89.0136	13352	0.289511	7.48949e-05	0.538335	4.12555	3865.56
200	S2+PMP	186.789	186.701	9.5031	177.198	26579.6	0.105229	3.76228e-05	0.977865	4.42455	2796.94
	S2+PMP	186.623	186.701	9.5188	177.182	26577.3	0.105055	3.76261e-05	0.978582	4.42451	2792.08
	S2+PMP	186.69	186.701	9.499	177.202	26580.2	0.105274	3.76219e-05	0.977678	4.42456	2798.22
0.2	S2+WMP	0.1213	0.127667	0.0303	0.0973667	14.605	33.0033	0.0684697	-1.51856	1.1645	482.013
	S2+WMP	0.1251	0.127667	0.0289	0.0987667	14.815	34.6021	0.0674992	-1.5391	1.1707	512.63		S2+WMP	SUMMARY OUTPUT												SUMMARY OUTPUT										SUMMARY OUTPUT
	S2+WMP	0.1366	0.127667	0.0341	0.0935667	14.035	29.3255	0.0712504	-1.46725	1.14721	411.584
0.5	S2+WMP	0.4113	0.390033	0.2381	0.151933	22.79	4.19992	0.0438789	-0.623241	1.35774	95.7161			Regression Statistics												Regression Statistics										Regression Statistics
	S2+WMP	0.4223	0.390033	0.2376	0.152433	22.865	4.20875	0.043735	-0.624154	1.35917	96.2332			Multiple R	0.856827											Multiple R	0.120381									Multiple R	0.858305
	S2+WMP	0.3365	0.390033	0.2463	0.143733	21.56	4.06009	0.0463822	-0.608536	1.33365	87.5355			R Square	0.734152											R Square	0.0144915									R Square	0.736688
1	S2+WMP	0.78148	0.750343	0.2494	0.500943	75.1415	4.00962	0.0133082	-0.603104	1.87588	301.289			Adjusted R Square	0.69967											Adjusted R Square	-0.0207052									Adjusted R Square	0.727284
	S2+WMP	0.74443	0.750343	0.2793	0.471043	70.6565	3.58038	0.014153	-0.553929	1.84915	252.977			Standard Error	4874.11											Standard Error	0.0231744									Standard Error	0.568707
	S2+WMP	0.72512	0.750343	0.3686	0.381743	57.2615	2.71297	0.0174637	-0.433445	1.75786	155.349			Observations	30											Observations	30									Observations	30
2	S2+WMP	1.4291	1.45527	0.6645	0.790767	118.615	1.50489	0.00843064	-0.177505	2.07414	178.503
	S2+WMP	1.4378	1.45527	0.616	0.839267	125.89	1.62338	0.00794344	-0.210419	2.09999	204.367			ANOVA												ANOVA										ANOVA
	S2+WMP	1.4989	1.45527	0.0043	1.45097	217.645	232.558	0.00459464	-2.36653	2.33775	50615.1				df	SS	MS	F	Significance F								df	SS	MS	F	Significance F						df	SS	MS	F	Significance F
5	S2+WMP	4.4401	4.48297	1.3332	3.14977	472.465	0.750075	0.00211656	0.124895	2.67437	354.384			Regression	1	1.90258e+09	1.90258e+09	80.085	1.05234e-09							Regression	1	0.00022112	0.00022112	0.411729	0.526312					Regression	1	25.3365	25.3365	78.3376	1.32556e-09
	S2+WMP	4.4901	4.48297	1.593	2.88997	433.495	0.627746	0.00230683	0.202216	2.63698	272.125			Residual	29	6.88953e+08	2.3757e+07									Residual	28	0.0150374	0.000537052							Residual	28	9.05596	0.323427
	S2+WMP	4.5187	4.48297	1.4931	2.98987	448.48	0.669748	0.00222975	0.174089	2.65174	300.368			Total	30	2.59153e+09										Total	29	0.0152586								Total	29	34.3925
10	S2+WMP	6.3489	6.55287	2.2702	4.28267	642.4	0.44049	0.00155666	0.356064	2.80781	282.971
	S2+WMP	6.5784	6.55287	2.3303	4.22257	633.385	0.429129	0.00157882	0.367412	2.80167	271.804				Coefficients	Standard Error	t Stat	P-value	Lower 95%	Upper 95%	Lower 95.0%	Upper 95.0%					Coefficients	Standard Error	t Stat	P-value	Lower 95%	Upper 95%	Lower 95.0%	Upper 95.0%			Coefficients	Standard Error	t Stat	P-value	Lower 95%	Upper 95%	Lower 95.0%	Upper 95.0%
	S2+WMP	6.7313	6.55287	1.9709	4.58197	687.295	0.507382	0.00145498	0.294665	2.83714	348.721			Intercept	0	#N/A	#N/A	#N/A	#N/A	#N/A	#N/A	#N/A				Intercept	0.0132607	0.00440136	3.01285	0.00544148	0.00424487	0.0222764	0.00424487	0.0222764		Intercept	2.72858	0.103844	26.2758	2.84106e-21	2.51587	2.9413	2.51587	2.9413
20	S2+WMP	13.4823	13.2135	2.5732	10.6403	1596.05	0.388621	0.000626549	0.410474	3.20305	620.257			X Variable 1	1256.01	140.352	8.94902	7.69733e-10	968.962	1543.07	968.962	1543.07				X Variable 1	6.4607e-05	0.000100687	0.641661	0.526312	-0.000141641	0.000270855	-0.000141641	0.000270855		X Variable 1	1.02801	0.116148	8.85085	1.32556e-09	0.79009	1.26593	0.79009	1.26593
	S2+WMP	12.647	13.2135	3.6037	9.6098	1441.47	0.277493	0.000693736	0.556749	3.15881	399.997
	S2+WMP	13.5112	13.2135	2.3636	10.8499	1627.48	0.423083	0.000614445	0.373574	3.21152	688.562															Csm	75.4111				235.579	44.8905
50	S2+WMP	43.2471	43.3532	3.332	40.0212	6003.18	0.30012	0.000166578	0.522705	3.77838	1801.67															b	205.251				-29.9692	82.2448
	S2+WMP	43.3712	43.3532	2.8479	40.5053	6075.79	0.351136	0.000164588	0.454525	3.7836	2133.43
	S2+WMP	43.4413	43.3532	3.6779	39.6753	5951.29	0.271894	0.000168031	0.5656	3.77461	1618.12
100	S2+WMP	92.4189	92.4677	15.4047	77.063	11559.5	0.0649153	8.65093e-05	1.18765	4.06294	750.385
	S2+WMP	92.4884	92.4677	15.4357	77.032	11554.8	0.0647849	8.65441e-05	1.18853	4.06276	748.577
	S2+WMP	92.4959	92.4677	16.2045	76.2632	11439.5	0.0617113	8.74165e-05	1.20964	4.05841	705.945
200	S2+WMP	186.789	186.701	10.2133	176.487	26473.1	0.0979115	3.77742e-05	1.00917	4.4228	2592.02
	S2+WMP	186.623	186.701	11.4771	175.224	26283.5	0.08713	3.80466e-05	1.05983	4.41968	2290.08
	S2+WMP	186.69	186.701	12.313	174.388	26158.1	0.081215	3.8229e-05	1.09036	4.41761	2124.43
[truncated: 20 more columns]

## Sheet: pH9 0.1M ionic strength
pH 9	0.1 M	accuracy	97.51																																											Linear constrained through 0
		precision	0.84											Kd												Langmuir										Freundlich										Solid type	Kd	lower 95	upper 95
		detection limit	0.08																																											PMP	4.23733	3.1886	5.28606
													PMP	SUMMARY OUTPUT												SUMMARY OUTPUT										SUMMARY OUTPUT										WMP	10.9877	9.23925	12.7361
																																														S1	9.22769	5.90402	12.5514
	solidtype	control initial	average	actual	Diff	Cs	1/Caq	1/Cs	logCaq	logCs	Kd			Regression Statistics												Regression Statistics										Regression Statistics										S2	17.5733	14.3556	20.791
0.2	PMP	0.1008	0.1049	0.0723	0.0326	4.89	13.8313	0.204499	-1.14086	0.689309	67.6349			Multiple R	0.837804											Multiple R	0.806102									Multiple R	0.961547									S1+PMP	5.1875	2.51333	7.86167
	PMP	0.1118	0.1049	0.0431	0.0618	9.27	23.2019	0.107875	-1.36552	0.96708	215.081			R Square	0.701916											R Square	0.649801									R Square	0.924573									S1+WMP	8.61566	5.4891	11.7422
	PMP	0.1021	0.1049	0.0536	0.0513	7.695	18.6567	0.129955	-1.27084	0.886209	143.563			Adjusted R Square	0.667433											Adjusted R Square	0.637294									Adjusted R Square	0.92188									S2+PMP	8.82604	5.2921	12.36
0.5	PMP	0.3327	0.337633	0.2213	0.116333	17.45	4.51875	0.0573066	-0.655019	1.2418	78.8522			Standard Error	189.395											Standard Error	0.0287877									Standard Error	0.19782									S2+WMP	12.6025	10.2146	14.9903
	PMP	0.3315	0.337633	0.2023	0.135333	20.3	4.94315	0.0492611	-0.694004	1.3075	100.346			Observations	30											Observations	30									Observations	30
	PMP	0.3487	0.337633	0.2465	0.0911333	13.67	4.0568	0.0731529	-0.608183	1.13577	55.4564
1	PMP	0.7603	0.773	0.65148	0.12152	18.228	1.53497	0.0548607	-0.186099	1.26074	27.9794			ANOVA												ANOVA										ANOVA
	PMP	0.7749	0.773	0.69443	0.07857	11.7855	1.44003	0.08485	-0.158372	1.07135	16.9715				df	SS	MS	F	Significance F								df	SS	MS	F	Significance F						df	SS	MS	F	Significance F
	PMP	0.7838	0.773	0.59512	0.17788	26.682	1.68033	0.0374784	-0.225395	1.42622	44.8347			Regression	1	2.44951e+06	2.44951e+06	68.288	5.41432e-09							Regression	1	0.0430563	0.0430563	51.9545	7.60334e-08					Regression	1	13.4312	13.4312	343.222	2.99009e-17
2	PMP	1.1379	1.16913	1.0591	0.110033	16.505	0.944198	0.0605877	0.024937	1.21762	15.584			Residual	29	1.04024e+06	35870.3									Residual	28	0.0232044	0.00082873							Residual	28	1.09572	0.0391328
	PMP	1.2382	1.16913	0.8978	0.271333	40.7	1.11383	0.02457	-0.0468204	1.60959	45.333			Total	30	3.48975e+06										Total	29	0.0662607								Total	29	14.5269
	PMP	1.1313	1.16913	0.8689	0.300233	45.035	1.15088	0.022205	-0.0610302	1.65355	51.8299
5	PMP	3.1895	3.15843	2.4601	0.698333	104.75	0.406488	0.00954654	0.390953	2.02015	42.5796				Coefficients	Standard Error	t Stat	P-value	Lower 95%	Upper 95%	Lower 95.0%	Upper 95.0%					Coefficients	Standard Error	t Stat	P-value	Lower 95%	Upper 95%	Lower 95.0%	Upper 95.0%			Coefficients	Standard Error	t Stat	P-value	Lower 95%	Upper 95%	Lower 95.0%	Upper 95.0%
	PMP	3.1891	3.15843	2.4701	0.688333	103.25	0.404842	0.00968523	0.392715	2.01389	41.7999			Intercept	0	#N/A	#N/A	#N/A	#N/A	#N/A	#N/A	#N/A				Intercept	0.0148331	0.00580824	2.5538	0.0163858	0.00293546	0.0267307	0.00293546	0.0267307		Intercept	1.61083	0.0412998	39.0034	5.97905e-26	1.52623	1.69543	1.52623	1.69543
	PMP	3.0967	3.15843	2.5187	0.639733	95.96	0.39703	0.010421	0.401176	1.98209	38.099			X Variable 1	4.23733	0.512767	8.26365	4.13046e-09	3.1886	5.28606	3.1886	5.28606				X Variable 1	0.006761	0.000937992	7.20795	7.60334e-08	0.00483961	0.00868239	0.00483961	0.00868239		X Variable 1	0.605827	0.032701	18.5262	2.99009e-17	0.538842	0.672812	0.538842	0.672812
10	PMP	7.5375	7.64687	6.2389	1.40797	211.195	0.160285	0.00473496	0.795108	2.32468	33.8513
	PMP	7.2978	7.64687	6.3184	1.32847	199.27	0.158268	0.00501832	0.800607	2.29944	31.538															Csm	67.4168				340.662	37.4101
	PMP	8.1053	7.64687	6.4513	1.19557	179.335	0.155008	0.00557616	0.809647	2.25367	27.7983															b	2.19392				0.606548	3.07873
20	PMP	17.1841	17.3908	15.3524	2.03837	305.755	0.0651364	0.00327059	1.18618	2.48537	19.9158
	PMP	17.1051	17.3908	16.2967	1.09407	164.11	0.0613621	0.00609347	1.2121	2.21514	10.0701
	PMP	17.8831	17.3908	15.1912	2.19957	329.935	0.0658276	0.0030309	1.18159	2.51843	21.7188
50	PMP	47.1735	47.4245	43.1171	4.30743	646.115	0.0231927	0.00154771	1.63465	2.81031	14.9851
	PMP	48.0873	47.4245	43.1512	4.27333	641	0.0231743	0.00156006	1.63499	2.80686	14.8547
	PMP	47.0128	47.4245	43.1913	4.23323	634.985	0.0231528	0.00157484	1.6354	2.80276	14.7017
100	PMP	94.1645	93.8971	90.6789	3.21817	482.725	0.0110279	0.00207157	1.95751	2.6837	5.32345
	PMP	94.2623	93.8971	90.4584	3.43867	515.8	0.0110548	0.00193874	1.95645	2.71248	5.70207
	PMP	93.2644	93.8971	90.4159	3.48117	522.175	0.01106	0.00191507	1.95624	2.71782	5.77526
200	PMP	191.368	191.461	187.219	4.24223	636.335	0.00534135	0.0015715	2.27235	2.80369	3.39889
	PMP	190.468	191.461	187.313	4.14763	622.145	0.00533865	0.00160734	2.27257	2.79389	3.32141
	PMP	192.547	191.461	187.739	3.72183	558.275	0.00532654	0.00179123	2.27355	2.74685	2.97367
0.2	WMP	0.1008	0.1049	0.0947	0.0102	1.53	10.5597	0.653595	-1.02365	0.184691	16.1563
	WMP	0.1118	0.1049	0.0835	0.0214	3.21	11.976	0.311526	-1.07831	0.506505	38.4431		WMP	SUMMARY OUTPUT												SUMMARY OUTPUT										SUMMARY OUTPUT
	WMP	0.1021	0.1049	0.1013	0.0036	0.54	9.87167	1.85185	-0.994391	-0.267606	5.3307
0.5	WMP	0.3327	0.337633	0.2752	0.0624333	9.365	3.63372	0.106781	-0.560352	0.971508	34.0298			Regression Statistics												Regression Statistics										Regression Statistics
	WMP	0.3315	0.337633	0.2657	0.0719333	10.79	3.76364	0.0926784	-0.575608	1.03302	40.6097			Multiple R	0.922316											Multiple R	0.250717									Multiple R	0.893542
	WMP	0.3487	0.337633	0.2541	0.0835333	12.53	3.93546	0.0798085	-0.594995	1.09795	49.3113			R Square	0.850667											R Square	0.0628588									R Square	0.798417
1	WMP	0.7603	0.773	0.5652	0.2078	31.17	1.76929	0.0320821	-0.247798	1.49374	55.1486			Adjusted R Square	0.816184											Adjusted R Square	0.0293895									Adjusted R Square	0.791218
	WMP	0.7749	0.773	0.7716	0.0014	0.21	1.29601	4.7619	-0.112608	-0.677781	0.272162			Standard Error	302.441											Standard Error	0.904601									Standard Error	0.482409
	WMP	0.7838	0.773	0.7146	0.0584	8.76	1.39938	0.114155	-0.145937	0.942504	12.2586			Observations	30											Observations	30									Observations	30
2	WMP	1.1379	1.16913	1.0232	0.145933	21.89	0.977326	0.045683	0.00996053	1.34025	21.3937
	WMP	1.2382	1.16913	0.8944	0.274733	41.21	1.11807	0.024266	-0.0484682	1.615	46.0756			ANOVA												ANOVA										ANOVA
	WMP	1.1313	1.16913	0.7713	0.397833	59.675	1.29651	0.0167574	-0.112777	1.77579	77.3694				df	SS	MS	F	Significance F								df	SS	MS	F	Significance F						df	SS	MS	F	Significance F
5	WMP	3.1895	3.15843	2.2441	0.914333	137.15	0.445613	0.00729129	0.351042	2.1372	61.1158			Regression	1	1.51107e+07	1.51107e+07	165.197	2.89919e-13							Regression	1	1.53686	1.53686	1.8781	0.181438					Regression	1	25.8086	25.8086	110.901	3.03482e-11
	WMP	3.1891	3.15843	2.2243	0.934133	140.12	0.44958	0.00713674	0.347193	2.1465	62.9951			Residual	29	2.65265e+06	91470.9									Residual	28	22.9125	0.818304							Residual	28	6.51612	0.232719
	WMP	3.0967	3.15843	2.3644	0.794033	119.105	0.42294	0.00839595	0.373721	2.07593	50.3743			Total	30	1.77633e+07										Total	29	24.4494								Total	29	32.3248
10	WMP	7.5375	7.64687	6.4956	1.15127	172.69	0.15395	0.00579072	0.812619	2.23727	26.5857
	WMP	7.2978	7.64687	6.5158	1.13107	169.66	0.153473	0.00589414	0.813968	2.22958	26.0382				Coefficients	Standard Error	t Stat	P-value	Lower 95%	Upper 95%	Lower 95.0%	Upper 95.0%					Coefficients	Standard Error	t Stat	P-value	Lower 95%	Upper 95%	Lower 95.0%	Upper 95.0%			Coefficients	Standard Error	t Stat	P-value	Lower 95%	Upper 95%	Lower 95.0%	Upper 95.0%
	WMP	8.1053	7.64687	6.3587	1.28817	193.225	0.157265	0.00517531	0.803368	2.28606	30.3875			Intercept	0	#N/A	#N/A	#N/A	#N/A	#N/A	#N/A	#N/A				Intercept	0.14638	0.188983	0.774567	0.445087	-0.240734	0.533494	-0.240734	0.533494		Intercept	1.31584	0.102952	12.781	3.31774e-13	1.10495	1.52672	1.10495	1.52672
20	WMP	17.1841	17.3908	16.6112	0.779567	116.935	0.0602003	0.00855176	1.2204	2.06794	7.03953			X Variable 1	10.9877	0.85488	12.8529	1.67863e-13	9.23925	12.7361	9.23925	12.7361				X Variable 1	0.0703528	0.051336	1.37044	0.181438	-0.0348042	0.17551	-0.0348042	0.17551		X Variable 1	0.879174	0.0834849	10.5309	3.03482e-11	0.708163	1.05019	0.708163	1.05019
	WMP	17.1051	17.3908	16.5932	0.797567	119.635	0.0602657	0.00835876	1.21993	2.07786	7.20988
	WMP	17.8831	17.3908	16.5125	0.878267	131.74	0.0605602	0.00759071	1.21781	2.11972	7.9782															Csm	6.83153				-4.15396	1.87444
50	WMP	47.1735	47.4245	45.2134	2.21113	331.67	0.0221173	0.00301505	1.65527	2.52071	7.33566															b	2.08066				6.91681	3.03968
	WMP	48.0873	47.4245	45.2062	2.21833	332.75	0.0221209	0.00300526	1.6552	2.52212	7.36072
	WMP	47.0128	47.4245	45.2765	2.14803	322.205	0.0220865	0.00310361	1.65587	2.50813	7.11638
100	WMP	94.1645	93.8971	82.1822	11.7149	1757.23	0.0121681	0.000569077	1.91478	3.24483	21.3821
	WMP	94.2623	93.8971	82.3142	11.5829	1737.43	0.0121486	0.000575563	1.91547	3.23991	21.1073
	WMP	93.2644	93.8971	82.2623	11.6348	1745.21	0.0121562	0.000572995	1.9152	3.24185	21.2152
200	WMP	191.368	191.461	180.642	10.8186	1622.79	0.0055358	0.000616221	2.25682	3.21026	8.98347
	WMP	190.468	191.461	180.486	10.9746	1646.19	0.00554059	0.000607461	2.25644	3.21648	9.12089
	WMP	192.547	191.461	180.422	11.0393	1655.9	0.00554257	0.000603901	2.25629	3.21903	9.17795
0.2	S1	0.1008	0.1049	0.0932	0.0117	1.755	10.7296	0.569801	-1.03058	0.244277	18.8305
	S1	0.1118	0.1049	0.0781	0.0268	4.02	12.8041	0.248756	-1.10735	0.604226	51.4725		S1	SUMMARY OUTPUT												SUMMARY OUTPUT										SUMMARY OUTPUT
	S1	0.1021	0.1049	0.1008	0.0041	0.615	9.92063	1.62602	-0.996539	-0.211125	6.10119
0.5	S1	0.3327	0.337633	0.0645	0.273133	40.97	15.5039	0.0244081	-1.19044	1.61247	635.194			Regression Statistics												Regression Statistics										Regression Statistics
	S1	0.3315	0.337633	0.0646	0.273033	40.955	15.4799	0.024417	-1.18977	1.61231	633.978			Multiple R	0.732111											Multiple R	0.358861									Multiple R	0.880301
	S1	0.3487	0.337633	0.0547	0.282933	42.44	18.2815	0.0235627	-1.26201	1.62778	775.868			R Square	0.535987											R Square	0.128781									R Square	0.77493
1	S1	0.7603	0.773	0.6178	0.1552	23.28	1.61865	0.0429553	-0.209152	1.36698	37.6821			Adjusted R Square	0.500272											Adjusted R Square	0.0965138									Adjusted R Square	0.766594
	S1	0.7749	0.773	0.6288	0.1442	21.63	1.59033	0.0462321	-0.201487	1.33506	34.3989			Standard Error	579.644											Standard Error	0.299213									Standard Error	0.447373
	S1	0.7838	0.773	0.5199	0.2531	37.965	1.92345	0.0263401	-0.28408	1.57938	73.0237			Observations	29											Observations	29									Observations	29
2	S1	1.1379	1.16913	0.7911	0.378033	56.705	1.26406	0.0176351	-0.101769	1.75362	71.6787
	S1	1.2382	1.16913	0.7823	0.386833	58.025	1.27828	0.017234	-0.106627	1.76362	74.1723			ANOVA												ANOVA										ANOVA
	S1	1.1313	1.16913	0.8115	0.357633	53.645	1.23229	0.0186411	-0.0907115	1.72953	66.106				df	SS	MS	F	Significance F								df	SS	MS	F	Significance F						df	SS	MS	F	Significance F
5	S1	3.1895	3.15843	2.6236	0.534833	80.225	0.381156	0.0124649	0.418898	1.90431	30.5782			Regression	1	1.08669e+07	1.08669e+07	32.3431	4.8438e-06							Regression	1	0.357313	0.357313	3.99107	0.0559083					Regression	1	18.6058	18.6058	92.9625	3.08779e-10
	S1	3.1891	3.15843	2.6737	0.484733	72.71	0.374014	0.0137533	0.427113	1.86159	27.1945			Residual	28	9.40764e+06	335987									Residual	27	2.41726	0.0895283							Residual	27	5.40385	0.200143
	S1	3.0967	3.15843	2.8639	0.294533	44.18	0.349174	0.0226347	0.456958	1.64523	15.4265			Total	29	2.02745e+07										Total	28	2.77458								Total	28	24.0096
10	S1	7.5375	7.41765	6.7565	0.66115	99.1725	0.148006	0.0100834	0.829722	1.99639	14.6781
	S1	7.2978	7.41765	6.7864	0.63125	94.6875	0.147354	0.0105611	0.831639	1.97629	13.9525				Coefficients	Standard Error	t Stat	P-value	Lower 95%	Upper 95%	Lower 95.0%	Upper 95.0%					Coefficients	Standard Error	t Stat	P-value	Lower 95%	Upper 95%	Lower 95.0%	Upper 95.0%			Coefficients	Standard Error	t Stat	P-value	Lower 95%	Upper 95%	Lower 95.0%	Upper 95.0%
20	S1	17.1841	17.3908	12.4703	4.92047	738.07	0.0801905	0.00135489	1.09588	2.8681	59.1862			Intercept	0	#N/A	#N/A	#N/A	#N/A	#N/A	#N/A	#N/A				Intercept	0.0314911	0.0641333	0.491026	0.627375	-0.100099	0.163082	-0.100099	0.163082		Intercept	1.70334	0.091879	18.5389	6.90579e-17	1.51482	1.89186	1.51482	1.89186
	S1	17.1051	17.3908	12.4865	4.90427	735.64	0.0800865	0.00135936	1.09644	2.86667	58.9148			X Variable 1	9.22769	1.62257	5.6871	4.26136e-06	5.90402	12.5514	5.90402	12.5514				X Variable 1	0.0198698	0.00994604	1.99777	0.0559083	-0.000537733	0.0402774	-0.000537733	0.0402774		X Variable 1	0.690539	0.07162	9.64171	3.08779e-10	0.543587	0.837491	0.543587	0.837491
	S1	17.8831	17.3908	12.5412	4.84957	727.435	0.0797372	0.00137469	1.09834	2.86179	58.0036
50	S1	47.1735	47.4245	43.2645	4.16003	624.005	0.0231136	0.00160255	1.63613	2.79519	14.423															Csm	31.755				-9.99006	6.13189
	S1	48.0873	47.4245	43.2726	4.15193	622.79	0.0231093	0.00160568	1.63621	2.79434	14.3922															b	1.58487				186.151	4.04896
	S1	47.0128	47.4245	43.3827	4.04183	606.275	0.0230507	0.00164942	1.63732	2.78267	13.975
100	S1	94.1645	93.8971	79.1962	14.7009	2205.13	0.0126269	0.000453488	1.8987	3.34343	27.8439
	S1	94.2623	93.8971	79.2263	14.6708	2200.61	0.0126221	0.000454418	1.89887	3.34254	27.7763
	S1	93.2644	93.8971	79.2174	14.6797	2201.95	0.0126235	0.000454143	1.89882	3.34281	27.7963
200	S1	191.368	191.461	184.482	6.97863	1046.79	0.00542057	0.000955297	2.26595	3.01986	5.67423
	S1	190.468	191.461	184.576	6.88463	1032.69	0.00541781	0.00096834	2.26618	3.01397	5.59495
	S1	192.547	191.461	185.692	5.76933	865.4	0.00538527	0.00115554	2.26879	2.93722	4.66042
0.2	S2	0.1008	0.1049	0.0772	0.0277	4.155	12.9534	0.240674	-1.11238	0.618571	53.8212
	S2	0.1118	0.1049	0.0661	0.0388	5.82	15.1286	0.171821	-1.1798	0.764923	88.0484		S2	SUMMARY OUTPUT												SUMMARY OUTPUT										SUMMARY OUTPUT
	S2	0.1021	0.1049	0.0587	0.0462	6.93	17.0358	0.1443	-1.23136	0.840733	118.058
0.5	S2	0.3327	0.337633	0.3251	0.0125333	1.88	3.07598	0.531915	-0.487983	0.274158	5.78284			Regression Statistics												Regression Statistics										Regression Statistics
	S2	0.3315	0.337633	0.3258	0.0118333	1.775	3.06937	0.56338	-0.487049	0.249198	5.44813			Multiple R	0.900779											Multiple R	0.380069									Multiple R	0.91476
	S2	0.3487	0.337633	0.3239	0.0137333	2.06	3.08737	0.485437	-0.489589	0.313867	6.35999			R Square	0.811402											R Square	0.144452									R Square	0.836786
1	S2	0.7603	0.773	0.5544	0.2186	32.79	1.80375	0.0304971	-0.256177	1.51574	59.145			Adjusted R Square	0.776919											Adjusted R Square	0.113897									Adjusted R Square	0.830957
	S2	0.7749	0.773	0.4641	0.3089	46.335	2.15471	0.021582	-0.333388	1.66591	99.8384			Standard Error	534.258											Standard Error	0.152914									Standard Error	0.422012
	S2	0.7838	0.773	0.6472	0.1258	18.87	1.54512	0.0529942	-0.188961	1.27577	29.1564			Observations	30											Observations	30									Observations	30
2	S2	1.1379	1.16913	0.6311	0.538033	80.705	1.58453	0.0123908	-0.199902	1.9069	127.88
	S2	1.2382	1.16913	0.5923	0.576833	86.525	1.68833	0.0115574	-0.227458	1.93714	146.083			ANOVA												ANOVA										ANOVA
	S2	1.1313	1.16913	0.5215	0.647633	97.145	1.91755	0.0102939	-0.282746	1.98742	186.28				df	SS	MS	F	Significance F								df	SS	MS	F	Significance F						df	SS	MS	F	Significance F
5	S2	3.1895	3.15843	2.5236	0.634833	95.225	0.396259	0.0105014	0.402021	1.97875	37.7338			Regression	1	3.56123e+07	3.56123e+07	124.766	7.92646e-12							Regression	1	0.110544	0.110544	4.72758	0.0382899					Regression	1	25.5661	25.5661	143.554	1.54524e-12
	S2	3.1891	3.15843	2.4937	0.664733	99.71	0.401011	0.0100291	0.396844	1.99874	39.9848			Residual	29	8.27752e+06	285432									Residual	28	0.654719	0.0233828							Residual	28	4.98664	0.178094
	S2	3.0967	3.15843	2.6139	0.544533	81.68	0.38257	0.0122429	0.417289	1.91212	31.2483			Total	30	4.38898e+07										Total	29	0.765263								Total	29	30.5528
10	S2	7.5375	7.64687	5.5165	2.13037	319.555	0.181274	0.00312935	0.741664	2.50455	57.9271
	S2	7.2978	7.64687	5.5964	2.05047	307.57	0.178686	0.00325129	0.747909	2.48794	54.9585				Coefficients	Standard Error	t Stat	P-value	Lower 95%	Upper 95%	Lower 95.0%	Upper 95.0%					Coefficients	Standard Error	t Stat	P-value	Lower 95%	Upper 95%	Lower 95.0%	Upper 95.0%			Coefficients	Standard Error	t Stat	P-value	Lower 95%	Upper 95%	Lower 95.0%	Upper 95.0%
	S2	8.1053	7.64687	6.4861	1.16077	174.115	0.154176	0.00574333	0.811984	2.24084	26.8443			Intercept	0	#N/A	#N/A	#N/A	#N/A	#N/A	#N/A	#N/A				Intercept	0.0476412	0.0312891	1.52261	0.139071	-0.0164517	0.111734	-0.0164517	0.111734		Intercept	1.57467	0.0880482	17.8842	7.45202e-17	1.39431	1.75503	1.39431	1.75503
20	S2	17.1841	17.3908	16.4103	0.980467	147.07	0.0609373	0.00679948	1.21512	2.16752	8.96205			X Variable 1	17.5733	1.57327	11.1699	5.06361e-12	14.3556	20.791	14.3556	20.791				X Variable 1	0.0137428	0.00632057	2.1743	0.0382899	0.000795712	0.0266899	0.000795712	0.0266899		X Variable 1	0.859201	0.0717112	11.9814	1.54524e-12	0.712307	1.00609	0.712307	1.00609
	S2	17.1051	17.3908	16.6265	0.764267	114.64	0.0601449	0.00872296	1.2208	2.05934	6.89502
	S2	17.8831	17.3908	16.6423	0.748467	112.27	0.0600878	0.0089071	1.22121	2.05026	6.74606															Csm	20.9902				-60.784	8.94982
50	S2	47.1735	47.4245	38.2645	9.16003	1374	0.0261339	0.000727799	1.5828	3.13799	35.9081															b	3.46663				-20.6755	4.18638
	S2	48.0873	47.4245	38.2426	9.18193	1377.29	0.0261488	0.000726064	1.58255	3.13903	36.0145
	S2	47.0128	47.4245	38.3127	9.11183	1366.77	0.026101	0.000731649	1.58334	3.1357	35.6742
100	S2	94.1645	93.8971	76.2862	17.6109	2641.63	0.0131085	0.000378554	1.88245	3.42187	34.6279
	S2	94.2623	93.8971	76.2963	17.6008	2640.11	0.0131068	0.000378771	1.8825	3.42162	34.6034
	S2	93.2644	93.8971	76.2474	17.6497	2647.45	0.0131152	0.000377722	1.88223	3.42283	34.7218
200	S2	191.368	191.461	175.582	15.8786	2381.79	0.00569533	0.000419851	2.24448	3.3769	13.5651
	S2	190.468	191.461	175.616	15.8446	2376.69	0.00569423	0.000420752	2.24456	3.37597	13.5335
	S2	192.547	191.461	175.642	15.8193	2372.9	0.00569341	0.000421425	2.24463	3.37528	13.5099
0.2	S1+PMP	0.1008	0.1049	0.0572	0.0477	7.155	17.4825	0.139762	-1.2426	0.85461	125.087
	S1+PMP	0.1118	0.1049	0.0493	0.0556	8.34	20.284	0.119904	-1.30715	0.921166	169.168		S1+PMP	SUMMARY OUTPUT												SUMMARY OUTPUT										SUMMARY OUTPUT
	S1+PMP	0.1021	0.1049	0.0565	0.0484	7.26	17.6991	0.137741	-1.24795	0.860937	128.496
0.5	S1+PMP	0.3327	0.337633	0.1448	0.192833	28.925	6.90608	0.0345722	-0.839231	1.46127	199.758			Regression Statistics												Regression Statistics										Regression Statistics
	S1+PMP	0.3315	0.337633	0.2449	0.0927333	13.91	4.0833	0.0718907	-0.611011	1.14333	56.7987			Multiple R	0.608098											Multiple R	0.79857									Multiple R	0.807301
	S1+PMP	0.3487	0.337633	0.2458	0.0918333	13.775	4.06835	0.0725953	-0.609418	1.13909	56.0415			R Square	0.369784											R Square	0.637714									R Square	0.651735
1	S1+PMP	0.7603	0.773	0.6759	0.0971	14.565	1.47951	0.0686577	-0.170118	1.16331	21.549			Adjusted R Square	0.332746											Adjusted R Square	0.62378									Adjusted R Square	0.63834
	S1+PMP	0.7749	0.773	0.6727	0.1003	15.045	1.48655	0.0664673	-0.172179	1.17739	22.3651			Standard Error	474.107											Standard Error	0.0271426									Standard Error	0.476085
	S1+PMP	0.7838	0.773	0.6734	0.0996	14.94	1.485	0.0669344	-0.171727	1.17435	22.1859			Observations	28											Observations	28									Observations	28
2	S1+PMP	1.1379	1.16913	1.0393	0.129833	19.475	0.962186	0.0513479	0.0167409	1.28948	18.7386
	S1+PMP	1.2382	1.16913	1.0214	0.147733	22.16	0.979048	0.0451264	0.00919585	1.34557	21.6957			ANOVA												ANOVA										ANOVA
	S1+PMP	1.1313	1.16913	1.0035	0.165633	24.845	0.996512	0.0402495	0.00151738	1.39524	24.7583				df	SS	MS	F	Significance F								df	SS	MS	F	Significance F						df	SS	MS	F	Significance F
5	S1+PMP	3.1895	3.15843	1.7223	1.43613	215.42	0.580619	0.00464209	0.236109	2.33329	125.077			Regression	1	3.56102e+06	3.56102e+06	15.8424	0.000492199							Regression	1	0.0337171	0.0337171	45.7665	3.52535e-07					Regression	1	11.0282	11.0282	48.6559	2.08985e-07
	S1+PMP	3.1891	3.15843	1.7324	1.42603	213.905	0.577234	0.00467497	0.238648	2.33022	123.473			Residual	27	6.069e+06	224778									Residual	26	0.0191547	0.000736719							Residual	26	5.89309	0.226657
	S1+PMP	3.0967	3.15843	2.8125	0.345933	51.89	0.355556	0.0192715	0.449093	1.71508	18.4498			Total	28	9.63002e+06										Total	27	0.0528717								Total	27	16.9213
10	S1+PMP	7.5375	7.41765	5.5562	1.86145	279.218	0.179979	0.00358144	0.744778	2.44594	50.2533
	S1+PMP	7.2978	7.41765	6.6259	0.79175	118.763	0.150923	0.00842017	0.821245	2.07468	17.924				Coefficients	Standard Error	t Stat	P-value	Lower 95%	Upper 95%	Lower 95.0%	Upper 95.0%					Coefficients	Standard Error	t Stat	P-value	Lower 95%	Upper 95%	Lower 95.0%	Upper 95.0%			Coefficients	Standard Error	t Stat	P-value	Lower 95%	Upper 95%	Lower 95.0%	Upper 95.0%
20	S1+PMP	17.1841	17.3908	14.3248	3.06597	459.895	0.069809	0.00217441	1.15609	2.66266	32.1048			Intercept	0	#N/A	#N/A	#N/A	#N/A	#N/A	#N/A	#N/A				Intercept	0.0212193	0.00574957	3.69059	0.00104206	0.00940092	0.0330377	0.00940092	0.0330377		Intercept	1.58438	0.100351	15.7884	7.72543e-15	1.37811	1.79065	1.37811	1.79065
	S1+PMP	17.1051	17.3908	14.3756	3.01517	452.275	0.0695623	0.00221104	1.15763	2.6554	31.4613			X Variable 1	5.1875	1.30331	3.98025	0.000466291	2.51333	7.86167	2.51333	7.86167				X Variable 1	0.00614566	0.000908436	6.7651	3.52535e-07	0.00427834	0.00801298	0.00427834	0.00801298		X Variable 1	0.557594	0.0799375	6.97538	2.08985e-07	0.39328	0.721908	0.39328	0.721908
	S1+PMP	17.8831	17.3908	15.3939	1.99687	299.53	0.0649608	0.00333856	1.18735	2.47644	19.4577
50	S1+PMP	47.1735	47.0931	47.0259	0.06725	10.0875	0.0212649	0.0991326	1.67234	1.00378	0.214509															Csm	47.1268				106.373	30.2684
	S1+PMP	47.0128	47.0931	46.6422	0.45095	67.6425	0.0214398	0.0147836	1.66878	1.83022	1.45024															b	3.45273				2.19733	4.12303
100	S1+PMP	94.1645	93.8971	82.7547	11.1424	1671.35	0.0120839	0.000598317	1.91779	3.22307	20.1965
	S1+PMP	94.2623	93.8971	82.7659	11.1312	1669.67	0.0120823	0.000598919	1.91785	3.22263	20.1735
	S1+PMP	93.2644	93.8971	82.7936	11.1035	1665.52	0.0120782	0.000600413	1.918	3.22155	20.1165
200	S1+PMP	191.368	191.461	188.535	2.92603	438.905	0.00530406	0.0022784	2.27539	2.64237	2.32798
	S1+PMP	190.468	191.461	188.547	2.91353	437.03	0.00530371	0.00228817	2.27542	2.64051	2.31788
	S1+PMP	192.547	191.461	188.553	2.90803	436.205	0.00530355	0.0022925	2.27543	2.63969	2.31344
0.2	S1+WMP	0.1008	0.10145	0.0523	0.04915	7.3725	19.1205	0.135639	-1.2815	0.867615	140.966
	S1+WMP	0.1021	0.10145	0.0796	0.02185	3.2775	12.5628	0.305111	-1.09909	0.515543	41.1746		S1+WMP	SUMMARY OUTPUT												SUMMARY OUTPUT										SUMMARY OUTPUT
0.5	S1+WMP	0.3327	0.337633	0.2929	0.0447333	6.71	3.41413	0.149031	-0.533281	0.826723	22.9088
	S1+WMP	0.3315	0.337633	0.2941	0.0435333	6.53	3.4002	0.153139	-0.531505	0.814913	22.2033			Regression Statistics												Regression Statistics										Regression Statistics
	S1+WMP	0.3487	0.337633	0.2958	0.0418333	6.275	3.38066	0.159363	-0.529002	0.797614	21.2137			Multiple R	0.736296											Multiple R	0.613203									Multiple R	0.675426
1	S1+WMP	0.7603	0.7676	0.7169	0.0507	7.605	1.39489	0.131492	-0.144541	0.881099	10.6082			R Square	0.542132											R Square	0.376018									R Square	0.456201
	S1+WMP	0.7749	0.7676	0.6968	0.0708	10.62	1.43513	0.094162	-0.156892	1.02612	15.2411			Adjusted R Square	0.505095											Adjusted R Square	0.352019									Adjusted R Square	0.435285
2	S1+WMP	1.1379	1.16913	0.2649	0.904233	135.635	3.77501	0.00737273	-0.576918	2.13237	512.023			Standard Error	546.693											Standard Error	0.0615144									Standard Error	0.656312
	S1+WMP	1.2382	1.16913	0.2259	0.943233	141.485	4.42674	0.00706789	-0.646084	2.15071	626.317			Observations	28											Observations	28									Observations	28
	S1+WMP	1.1313	1.16913	0.2465	0.922633	138.395	4.0568	0.00722569	-0.608183	2.14112	561.44
5	S1+WMP	3.1895	3.15843	0.4401	2.71833	407.75	2.27221	0.00245248	-0.356449	2.61039	926.494			ANOVA												ANOVA										ANOVA
	S1+WMP	3.1891	3.15843	0.4396	2.71883	407.825	2.2748	0.00245203	-0.356942	2.61047	927.718				df	SS	MS	F	Significance F								df	SS	MS	F	Significance F						df	SS	MS	F	Significance F
	S1+WMP	3.0967	3.15843	0.4441	2.71433	407.15	2.25175	0.0024561	-0.352519	2.60975	916.798			Regression	1	9.55465e+06	9.55465e+06	31.9689	6.03623e-06							Regression	1	0.0592876	0.0592876	15.6679	0.000521211					Regression	1	9.39531	9.39531	21.8117	8.02529e-05
10	S1+WMP	7.5375	7.64687	0.1548	7.49207	1123.81	6.45995	0.00088983	-0.810229	3.05069	7259.75			Residual	27	8.06957e+06	298873									Residual	26	0.0983847	0.00378403							Residual	26	11.1994	0.430746
	S1+WMP	7.2978	7.64687	5.9978	1.64907	247.36	0.166728	0.00404269	0.777992	2.39333	41.2418			Total	28	1.76242e+07										Total	27	0.157672								Total	27	20.5947
	S1+WMP	8.1053	7.64687	6.6268	1.02007	153.01	0.150902	0.00653552	0.821304	2.18472	23.0896
20	S1+WMP	17.1841	17.3908	16.4162	0.974567	146.185	0.0609154	0.00684065	1.21527	2.1649	8.90492				Coefficients	Standard Error	t Stat	P-value	Lower 95%	Upper 95%	Lower 95.0%	Upper 95.0%					Coefficients	Standard Error	t Stat	P-value	Lower 95%	Upper 95%	Lower 95.0%	Upper 95.0%			Coefficients	Standard Error	t Stat	P-value	Lower 95%	Upper 95%	Lower 95.0%	Upper 95.0%
	S1+WMP	17.1051	17.3908	15.6394	1.75137	262.705	0.0639411	0.00380655	1.19422	2.41947	16.7976			Intercept	0	#N/A	#N/A	#N/A	#N/A	#N/A	#N/A	#N/A				Intercept	0.0150192	0.0135853	1.10555	0.279048	-0.0129058	0.0429441	-0.0129058	0.0429441		Intercept	1.90862	0.13597	14.0371	1.20462e-13	1.62913	2.18811	1.62913	2.18811
	S1+WMP	17.8831	17.3908	15.6716	1.71917	257.875	0.0638097	0.00387785	1.19511	2.41141	16.4549			X Variable 1	8.61566	1.52379	5.65411	5.28803e-06	5.4891	11.7422	5.4891	11.7422				X Variable 1	0.0109965	0.0027781	3.95827	0.000521211	0.00528599	0.0167069	0.00528599	0.0167069		X Variable 1	0.494965	0.105981	4.6703	8.02529e-05	0.277118	0.712813	0.277118	0.712813
50	S1+WMP	47.1735	47.4245	45.7556	1.66893	250.34	0.0218552	0.00399457	1.66044	2.39853	5.47124
	S1+WMP	48.0873	47.4245	45.7252	1.69933	254.9	0.0218698	0.00392311	1.66016	2.40637	5.57461															Csm	66.5815				-77.4847	23.2861
	S1+WMP	47.0128	47.4245	45.9053	1.51923	227.885	0.021784	0.00438818	1.66186	2.35772	4.96424															b	1.36582				-2.4415	2.57044
100	S1+WMP	94.1645	93.8971	82.2636	11.6335	1745.02	0.012156	0.000573059	1.91521	3.2418	21.2125
	S1+WMP	94.2623	93.8971	80.1838	13.7133	2056.99	0.0124713	0.000486147	1.90409	3.31323	25.6534
	S1+WMP	93.2644	93.8971	79.2539	14.6432	2196.47	0.0126177	0.000455275	1.89902	3.34173	27.7144
200	S1+WMP	191.368	191.461	184.415	7.04623	1056.93	0.00542256	0.000946132	2.2658	3.02405	5.73129
	S1+WMP	190.468	191.461	184.485	6.97613	1046.42	0.0054205	0.000955639	2.26596	3.01971	5.67212
	S1+WMP	192.547	191.461	184.562	6.89933	1034.9	0.00541825	0.000966277	2.26614	3.0149	5.60734
0.2	S2+PMP	0.1008	0.1049	0.0158	0.0891	13.365	63.2911	0.0748223	-1.80134	1.12597	845.886
	S2+PMP	0.1118	0.1049	0.0048	0.1001	15.015	208.333	0.0666001	-2.31876	1.17653	3128.12		S2+PMP	SUMMARY OUTPUT												SUMMARY OUTPUT										SUMMARY OUTPUT
	S2+PMP	0.1021	0.1049	0.0161	0.0888	13.32	62.1118	0.0750751	-1.79317	1.1245	827.329
0.5	S2+PMP	0.3327	0.337633	0.1543	0.183333	27.5	6.48088	0.0363636	-0.811634	1.43933	178.224			Regression Statistics												Regression Statistics										Regression Statistics
	S2+PMP	0.3315	0.337633	0.1558	0.181833	27.275	6.41849	0.0366636	-0.807433	1.43576	175.064			Multiple R	0.688188											Multiple R	0.652599									Multiple R	0.880463
	S2+PMP	0.3487	0.337633	0.1569	0.180733	27.11	6.37349	0.0368868	-0.804377	1.43313	172.785			R Square	0.473602											R Square	0.425886									R Square	0.775214
1	S2+PMP	0.7603	0.773	0.0194	0.7536	113.04	51.5464	0.00884643	-1.7122	2.05323	5826.8			Adjusted R Square	0.43912											Adjusted R Square	0.405382									Adjusted R Square	0.767186
	S2+PMP	0.7749	0.773	0.0598	0.7132	106.98	16.7224	0.00934754	-1.2233	2.0293	1788.96			Standard Error	618.81											Standard Error	0.017037									Standard Error	0.32093
	S2+PMP	0.7838	0.773	0.0116	0.7614	114.21	86.2069	0.0087558	-1.93554	2.0577	9845.69			Observations	30											Observations	30									Observations	30
2	S2+PMP	1.1379	1.16913	0.4755	0.693633	104.045	2.10305	0.00961123	-0.322849	2.01722	218.812
	S2+PMP	1.2382	1.16913	0.1886	0.980533	147.08	5.30223	0.00679902	-0.724458	2.16755	779.852			ANOVA												ANOVA										ANOVA
	S2+PMP	1.1313	1.16913	0.2938	0.875333	131.3	3.40368	0.00761615	-0.531948	2.11826	446.903				df	SS	MS	F	Significance F								df	SS	MS	F	Significance F						df	SS	MS	F	Significance F
5	S2+PMP	3.1895	3.15843	2.5938	0.564633	84.695	0.385535	0.0118071	0.413936	1.92786	32.6529			Regression	1	9.99109e+06	9.99109e+06	26.0914	2.06442e-05							Regression	1	0.00602894	0.00602894	20.7708	9.29e-05					Regression	1	9.94565	9.94565	96.5631	1.41392e-10
	S2+PMP	3.1891	3.15843	2.5157	0.642733	96.41	0.397504	0.0103724	0.400659	1.98412	38.3233			Residual	29	1.11049e+07	382926									Residual	28	0.0081273	0.000290261							Residual	28	2.8839	0.102996
	S2+PMP	3.0967	3.15843	2.4768	0.681633	102.245	0.403747	0.00978043	0.393891	2.00964	41.2811			Total	30	2.10959e+07										Total	29	0.0141562								Total	29	12.8295
10	S2+PMP	7.5375	7.64687	6.1662	1.48067	222.1	0.162174	0.00450248	0.790018	2.34655	36.0189
	S2+PMP	7.2978	7.64687	6.1759	1.47097	220.645	0.16192	0.00453217	0.7907	2.34369	35.7268				Coefficients	Standard Error	t Stat	P-value	Lower 95%	Upper 95%	Lower 95.0%	Upper 95.0%					Coefficients	Standard Error	t Stat	P-value	Lower 95%	Upper 95%	Lower 95.0%	Upper 95.0%			Coefficients	Standard Error	t Stat	P-value	Lower 95%	Upper 95%	Lower 95.0%	Upper 95.0%
	S2+PMP	8.1053	7.64687	6.3158	1.33107	199.66	0.158333	0.00500851	0.800428	2.30029	31.6128			Intercept	0	#N/A	#N/A	#N/A	#N/A	#N/A	#N/A	#N/A				Intercept	0.00875701	0.00336595	2.60165	0.0146595	0.00186218	0.0156518	0.00186218	0.0156518		Intercept	2.15565	0.0600704	35.8854	5.89623e-25	2.0326	2.2787	2.0326	2.2787
20	S2+PMP	17.1841	17.3908	13.7623	3.62847	544.27	0.0726623	0.00183732	1.13869	2.73581	39.5479			X Variable 1	8.82604	1.72789	5.10798	1.87888e-05	5.2921	12.36	5.2921	12.36				X Variable 1	0.000337978	7.41588e-05	4.5575	9.29e-05	0.000186071	0.000489886	0.000186071	0.000489886		X Variable 1	0.406149	0.0413313	9.82665	1.41392e-10	0.321485	0.490812	0.321485	0.490812
	S2+PMP	17.1051	17.3908	13.7322	3.65857	548.785	0.0728215	0.00182221	1.13774	2.7394	39.9634
	S2+PMP	17.8831	17.3908	13.4921	3.89867	584.8	0.0741174	0.00170999	1.13008	2.76701	43.3439															Csm	114.194				537.005	63.8902
50	S2+PMP	47.1735	47.4245	43.4971	3.92743	589.115	0.02299	0.00169746	1.63846	2.7702	13.5438															b	25.91				10.0079	31.95
	S2+PMP	48.0873	47.4245	43.4112	4.01333	602	0.0230355	0.00166113	1.6376	2.7796	13.8674
	S2+PMP	47.0128	47.4245	43.3513	4.07323	610.985	0.0230674	0.0016367	1.637	2.78603	14.0938
100	S2+PMP	94.1645	93.8971	78.1222	15.7749	2366.23	0.0128005	0.000422613	1.89277	3.37406	30.2888
	S2+PMP	94.2623	93.8971	78.1722	15.7249	2358.73	0.0127923	0.000423957	1.89305	3.37268	30.1735
	S2+PMP	93.2644	93.8971	78.2723	15.6248	2343.71	0.0127759	0.000426673	1.89361	3.3699	29.9431
200	S2+PMP	191.368	191.461	185.892	5.56863	835.295	0.00537946	0.00119718	2.26926	2.92184	4.49344
	S2+PMP	190.468	191.461	185.686	5.77463	866.195	0.00538543	0.00115447	2.26878	2.93762	4.66483
	S2+PMP	192.547	191.461	185.822	5.63933	845.9	0.00538151	0.00118217	2.2691	2.92732	4.55222
0.2	S2+WMP	0.1008	0.1049	0.0159	0.089	13.35	62.8931	0.0749064	-1.7986	1.12548	839.623
	S2+WMP	0.1118	0.1049	0.0186	0.0863	12.945	53.7634	0.0772499	-1.73049	1.1121	695.968		S2+WMP	SUMMARY OUTPUT												SUMMARY OUTPUT										SUMMARY OUTPUT
	S2+WMP	0.1021	0.1049	0.0212	0.0837	12.555	47.1698	0.0796495	-1.67366	1.09882	592.217
0.5	S2+WMP	0.3327	0.337633	0.2767	0.0609333	9.14	3.61402	0.109409	-0.557991	0.960946	33.0322			Regression Statistics												Regression Statistics										Regression Statistics
	S2+WMP	0.3315	0.337633	0.2771	0.0605333	9.08	3.60881	0.110132	-0.557363	0.958086	32.768			Multiple R	0.894822											Multiple R	0.458377									Multiple R	0.84996
	S2+WMP	0.3487	0.337633	0.2651	0.0725333	10.88	3.77216	0.0919118	-0.57659	1.03663	41.0411			R Square	0.800706											R Square	0.21011									R Square	0.722432
1	S2+WMP	0.7603	0.773	0.6768	0.0962	14.43	1.47754	0.0693001	-0.16954	1.15927	21.3209			Adjusted R Square	0.766224											Adjusted R Square	0.181899									Adjusted R Square	0.712518
	S2+WMP	0.7749	0.773	0.6874	0.0856	12.84	1.45476	0.0778816	-0.16279	1.10857	18.6791			Standard Error	408.81											Standard Error	0.0362026									Standard Error	0.46938
	S2+WMP	0.7838	0.773	0.6978	0.0752	11.28	1.43308	0.0886525	-0.156269	1.05231	16.1651			Observations	30											Observations	30									Observations	30
2	S2+WMP	1.1379	1.16913	0.2814	0.887733	133.16	3.55366	0.00750976	-0.550676	2.12437	473.205
	S2+WMP	1.2382	1.16913	0.3699	0.799233	119.885	2.70343	0.00834133	-0.431916	2.07876	324.101			ANOVA												ANOVA										ANOVA
	S2+WMP	1.1313	1.16913	0.4089	0.760233	114.035	2.44559	0.00876924	-0.388383	2.05704	278.882				df	SS	MS	F	Significance F								df	SS	MS	F	Significance F						df	SS	MS	F	Significance F
5	S2+WMP	3.1895	3.15843	0.3476	2.81083	421.625	2.87687	0.00237178	-0.45892	2.62493	1212.96			Regression	1	1.94724e+07	1.94724e+07	116.514	1.73504e-11							Regression	1	0.00976149	0.00976149	7.44796	0.0108509					Regression	1	16.0558	16.0558	72.876	2.7981e-09
	S2+WMP	3.1891	3.15843	0.4177	2.74073	411.11	2.39406	0.00243244	-0.379136	2.61396	984.223			Residual	29	4.84664e+06	167125									Residual	28	0.0366975	0.00131063							Residual	28	6.16888	0.220317
	S2+WMP	3.0967	3.15843	0.5776	2.58083	387.125	1.7313	0.00258314	-0.238373	2.58785	670.23			Total	30	2.43191e+07										Total	29	0.046459								Total	29	22.2247
10	S2+WMP	7.5375	7.64687	5.6356	2.01127	301.69	0.177443	0.00331466	0.75094	2.47956	53.5329
	S2+WMP	7.2978	7.64687	5.5258	2.12107	318.16	0.180969	0.00314307	0.742395	2.50265	57.5772				Coefficients	Standard Error	t Stat	P-value	Lower 95%	Upper 95%	Lower 95.0%	Upper 95.0%					Coefficients	Standard Error	t Stat	P-value	Lower 95%	Upper 95%	Lower 95.0%	Upper 95.0%			Coefficients	Standard Error	t Stat	P-value	Lower 95%	Upper 95%	Lower 95.0%	Upper 95.0%
	S2+WMP	8.1053	7.64687	5.5491	2.09777	314.665	0.180209	0.00317798	0.744223	2.49785	56.7056			Intercept	0	#N/A	#N/A	#N/A	#N/A	#N/A	#N/A	#N/A				Intercept	0.0204249	0.00712537	2.8665	0.00779406	0.0058292	0.0350205	0.0058292	0.0350205		Intercept	2.02242	0.0908995	22.249	2.43555e-19	1.83622	2.20862	1.83622	2.20862
20	S2+WMP	17.1841	17.3908	11.9644	5.42637	813.955	0.0835813	0.00122857	1.07789	2.9106	68.0314			X Variable 1	12.6025	1.16753	10.7942	1.13368e-11	10.2146	14.9903	10.2146	14.9903				X Variable 1	0.00111281	0.000407758	2.7291	0.0108509	0.000277556	0.00194806	0.000277556	0.00194806		X Variable 1	0.599848	0.0702666	8.53674	2.7981e-09	0.455914	0.743783	0.455914	0.743783
	S2+WMP	17.1051	17.3908	11.9641	5.42667	814	0.0835834	0.0012285	1.07788	2.91062	68.0369
	S2+WMP	17.8831	17.3908	11.9638	5.42697	814.045	0.0835855	0.00122843	1.07787	2.91065	68.0423															Csm	48.9599				171.55	28.5547
50	S2+WMP	47.1735	47.4245	38.0862	9.33833	1400.75	0.0262562	0.000713903	1.58077	3.14636	36.7784															b	18.3543				21.0019	17.9771
	S2+WMP	48.0873	47.4245	38.0929	9.33163	1399.74	0.0262516	0.000714416	1.58084	3.14605	36.7456
	S2+WMP	47.0128	47.4245	38.0931	9.33143	1399.71	0.0262515	0.000714431	1.58085	3.14604	36.7446
100	S2+WMP	94.1645	93.8971	86.0438	7.85327	1177.99	0.011622	0.000848904	1.93472	3.07114	13.6906
	S2+WMP	94.2623	93.8971	86.0439	7.85317	1177.97	0.011622	0.000848914	1.93472	3.07114	13.6904
	S2+WMP	93.2644	93.8971	86.0429	7.85417	1178.12	0.0116221	0.000848806	1.93472	3.07119	13.6923
200	S2+WMP	191.368	191.461	178.414	13.0468	1957.02	0.00560494	0.00051098	2.25143	3.2916	10.969
	S2+WMP	190.468	191.461	178.458	13.0028	1950.42	0.00560356	0.000512709	2.25154	3.29013	10.9293
	S2+WMP	192.547	191.461	178.433	13.0282	1954.23	0.00560435	0.000511709	2.25147	3.29098	10.9522
[truncated: 20 more columns]

## Sheet: pH12 0.1M ionic strength
pH 12	0.1 M	accuracy	97.51																																											Linear constrained through 0
		precision	0.84											Kd												Langmuir										Freundlich										Solid type	Kd	lower 95	upper 95
		detection limit	0.08																																											PMP	2458.78	1308.33	3609.23
													PMP	SUMMARY OUTPUT												SUMMARY OUTPUT										SUMMARY OUTPUT										WMP	1956.83	1421.83	2491.82
																																														S1	1742.82	1384.6	2101.03
	solidtype	ctrl initial	average	actual	Diff	Cs	1/Caq	1/Cs	logCaq	logCs	Kd			Regression Statistics												Regression Statistics										Regression Statistics										S2	1334.44	1228.36	1440.51
0.2	PMP	0.1007	0.108167	0.0171	0.0910667	13.66	58.4795	0.0732064	-1.767	1.13545	798.83			Multiple R	0.630218											Multiple R	0.728075									Multiple R	0.874454									S1+PMP	1721.87	1018.56	2425.18
	PMP	0.1125	0.108167	0.0259	0.0822667	12.34	38.61	0.0810373	-1.5867	1.09132	476.448			R Square	0.397175											R Square	0.530093									R Square	0.76467									S1+WMP	1511.44	813.391	2209.49
	PMP	0.1113	0.108167	0.0168	0.0913667	13.705	59.5238	0.0729661	-1.77469	1.13688	815.774			Adjusted R Square	0.362692											Adjusted R Square	0.51331									Adjusted R Square	0.756265									S2+PMP	1221.45	835.296	1607.6
0.5	PMP	0.3217	0.316533	0.0507	0.265833	39.875	19.7239	0.0250784	-1.29499	1.6007	786.489			Standard Error	7866.49											Standard Error	0.0159646									Standard Error	0.535584									S2+WMP	1203.7	588.906	1818.5
	PMP	0.3102	0.316533	0.0213	0.295233	44.285	46.9484	0.022581	-1.67162	1.64626	2079.11			Observations	30											Observations	30									Observations	30
	PMP	0.3177	0.316533	0.1037	0.212833	31.925	9.6432	0.0313234	-0.984221	1.50413	307.859
1	PMP	0.7903	0.733	0.0784	0.6546	98.19	12.7551	0.0101843	-1.10568	1.99207	1252.42			ANOVA												ANOVA										ANOVA
	PMP	0.7649	0.733	0.0759	0.6571	98.565	13.1752	0.0101456	-1.11976	1.99372	1298.62				df	SS	MS	F	Significance F								df	SS	MS	F	Significance F						df	SS	MS	F	Significance F
	PMP	0.6438	0.733	0.0133	0.7197	107.955	75.188	0.00926312	-1.87615	2.03324	8116.92			Regression	1	1.18236e+09	1.18236e+09	19.1068	0.000154263							Regression	1	0.00805032	0.00805032	31.5862	5.1101e-06					Regression	1	26.0981	26.0981	90.9817	2.70323e-10
2	PMP	1.0379	1.08343	0.2663	0.817133	122.57	3.75516	0.0081586	-0.574629	2.08838	460.27			Residual	29	1.79457e+09	6.18817e+07									Residual	28	0.00713631	0.000254868							Residual	28	8.03181	0.286851
	PMP	1.0889	1.08343	0.3359	0.747533	112.13	2.97708	0.00891822	-0.47379	2.04972	333.82			Total	30	2.97693e+09										Total	29	0.0151866								Total	29	34.13
	PMP	1.1235	1.08343	0.2564	0.827033	124.055	3.90016	0.00806094	-0.591082	2.09361	483.834
5	PMP	2.9895	2.9251	0.9993	1.9258	288.87	1.0007	0.00346176	-0.000304113	2.4607	289.072				Coefficients	Standard Error	t Stat	P-value	Lower 95%	Upper 95%	Lower 95.0%	Upper 95.0%					Coefficients	Standard Error	t Stat	P-value	Lower 95%	Upper 95%	Lower 95.0%	Upper 95.0%			Coefficients	Standard Error	t Stat	P-value	Lower 95%	Upper 95%	Lower 95.0%	Upper 95.0%
	PMP	2.9891	2.9251	1.0002	1.9249	288.735	0.9998	0.00346338	8.68502e-05	2.4605	288.677			Intercept	0	#N/A	#N/A	#N/A	#N/A	#N/A	#N/A	#N/A				Intercept	0.00327669	0.00334959	0.978236	0.336334	-0.00358463	0.010138	-0.00358463	0.010138		Intercept	3.07384	0.102044	30.1225	7.03233e-23	2.86481	3.28287	2.86481	3.28287
	PMP	2.7967	2.9251	1.0104	1.9147	287.205	0.989707	0.00348183	0.00449334	2.45819	284.249			X Variable 1	2458.78	562.504	4.37113	0.000144889	1308.33	3609.23	1308.33	3609.23				X Variable 1	0.000786802	0.000139996	5.62016	5.1101e-06	0.000500032	0.00107357	0.000500032	0.00107357		X Variable 1	1.06328	0.111473	9.53843	2.70323e-10	0.834939	1.29162	0.834939	1.29162
10	PMP	8.1875	8.27687	1.8996	6.37727	956.59	0.526427	0.00104538	0.278662	2.98073	503.574
	PMP	8.6978	8.27687	1.7303	6.54657	981.985	0.577934	0.00101835	0.238121	2.9921	567.523															Csm	305.186				-278.969	98.6387
	PMP	7.9453	8.27687	1.6292	6.64767	997.15	0.613798	0.00100286	0.211974	2.99876	612.049															b	4.16457				-7.1688	9.44325
20	PMP	17.7841	18.0908	4.0284	14.0624	2109.35	0.248238	0.000474079	0.605133	3.32415	523.621
	PMP	17.8051	18.0908	2.9287	15.1621	2274.31	0.341448	0.000439694	0.466675	3.35685	776.56
	PMP	18.6831	18.0908	4.1293	13.9615	2094.22	0.242172	0.000477505	0.615876	3.32102	507.161
50	PMP	47.7735	48.2412	5.2687	42.9725	6445.87	0.1898	0.000155138	0.721703	3.80928	1223.43
	PMP	47.9873	48.2412	5.3298	42.9114	6436.71	0.187624	0.000155359	0.726711	3.80866	1207.68
	PMP	48.9628	48.2412	4.4479	43.7933	6568.99	0.224825	0.00015223	0.648155	3.8175	1476.88
100	PMP	92.3645	93.0304	0.8076	92.2228	13833.4	1.23824	7.22887e-05	-0.0928037	4.14093	17129
	PMP	93.7623	93.0304	3.2973	89.7331	13460	0.303278	7.42944e-05	0.518158	4.12904	4082.12
	PMP	92.9644	93.0304	5.5584	87.472	13120.8	0.179908	7.62149e-05	0.74495	4.11796	2360.54
200	PMP	188.368	186.861	3.0488	183.812	27571.8	0.327998	3.62689e-05	0.484129	4.44047	9043.5
	PMP	186.468	186.861	3.0485	183.812	27571.9	0.32803	3.62689e-05	0.484086	4.44047	9044.4
	PMP	185.747	186.861	2.0507	184.81	27721.5	0.487638	3.6073e-05	0.311902	4.44282	13518.1
0.2	WMP	0.1007	0.108167	0.0389	0.0692667	10.39	25.7069	0.0962464	-1.41005	1.01662	267.095
	WMP	0.1125	0.108167	0.0383	0.0698667	10.48	26.1097	0.0954198	-1.4168	1.02036	273.629		WMP	SUMMARY OUTPUT												SUMMARY OUTPUT										SUMMARY OUTPUT
	WMP	0.1113	0.108167	0.0375	0.0706667	10.6	26.6667	0.0943396	-1.42597	1.02531	282.667
0.5	WMP	0.3217	0.316533	0.1345	0.182033	27.305	7.43494	0.0366233	-0.871278	1.43624	203.011			Regression Statistics												Regression Statistics										Regression Statistics
	WMP	0.3102	0.316533	0.1441	0.172433	25.865	6.93963	0.0386623	-0.841336	1.41271	179.493			Multiple R	0.811586											Multiple R	0.958619									Multiple R	0.897201
	WMP	0.3177	0.316533	0.1442	0.172333	25.85	6.93481	0.0386847	-0.841035	1.41246	179.265			R Square	0.658672											R Square	0.91895									R Square	0.804969
1	WMP	0.7903	0.733	0.1781	0.5549	83.235	5.61482	0.0120142	-0.749336	1.92031	467.35			Adjusted R Square	0.624189											Adjusted R Square	0.916056									Adjusted R Square	0.798003
	WMP	0.7649	0.733	0.2375	0.4955	74.325	4.21053	0.0134544	-0.624336	1.87113	312.947			Standard Error	5770.34											Standard Error	0.00847129									Standard Error	0.505448
	WMP	0.6438	0.733	0.1109	0.6221	93.315	9.01713	0.0107164	-0.955068	1.96995	841.434			Observations	30											Observations	30									Observations	30
2	WMP	1.0379	1.08343	0.2689	0.814533	122.18	3.71885	0.00818465	-0.570409	2.087	454.37
	WMP	1.0889	1.08343	0.1988	0.884633	132.695	5.03018	0.00753608	-0.701584	2.12285	667.48			ANOVA												ANOVA										ANOVA
	WMP	1.1235	1.08343	0.3391	0.744333	111.65	2.94898	0.00895656	-0.469672	2.04786	329.254				df	SS	MS	F	Significance F								df	SS	MS	F	Significance F						df	SS	MS	F	Significance F
5	WMP	2.9895	2.9251	0.3071	2.618	392.7	3.25627	0.00254647	-0.51272	2.59406	1278.74			Regression	1	1.86336e+09	1.86336e+09	55.9623	3.78993e-08							Regression	1	0.0227823	0.0227823	317.467	8.20537e-17					Regression	1	29.5248	29.5248	115.567	1.90374e-11
	WMP	2.9891	2.9251	0.4171	2.508	376.2	2.39751	0.00265816	-0.37976	2.57542	901.942			Residual	29	9.65607e+08	3.32968e+07									Residual	28	0.00200936	7.17628e-05							Residual	28	7.15338	0.255478
	WMP	2.7967	2.9251	0.1371	2.788	418.2	7.29395	0.0023912	-0.862963	2.62138	3050.33			Total	30	2.82897e+09										Total	29	0.0247916								Total	29	36.6781
10	WMP	8.1875	8.27687	2.0959	6.18097	927.145	0.477122	0.00107858	0.321371	2.96715	442.361
	WMP	8.6978	8.27687	2.0558	6.22107	933.16	0.486429	0.00107163	0.312981	2.96996	453.916				Coefficients	Standard Error	t Stat	P-value	Lower 95%	Upper 95%	Lower 95.0%	Upper 95.0%					Coefficients	Standard Error	t Stat	P-value	Lower 95%	Upper 95%	Lower 95.0%	Upper 95.0%			Coefficients	Standard Error	t Stat	P-value	Lower 95%	Upper 95%	Lower 95.0%	Upper 95.0%
	WMP	7.9453	8.27687	1.8732	6.40367	960.55	0.533846	0.00104107	0.272584	2.98252	512.786			Intercept	0	#N/A	#N/A	#N/A	#N/A	#N/A	#N/A	#N/A				Intercept	-0.00313389	0.0018761	-1.67043	0.105977	-0.0069769	0.00070912	-0.0069769	0.00070912		Intercept	3.06353	0.0959925	31.9143	1.45786e-23	2.8669	3.26016	2.8669	3.26016
20	WMP	17.7841	18.0908	1.3553	16.7355	2510.32	0.737844	0.000398356	0.132035	3.39973	1852.22			X Variable 1	1956.83	261.58	7.48079	3.03152e-08	1421.83	2491.82	1421.83	2491.82				X Variable 1	0.00367346	0.000206171	17.8176	8.20537e-17	0.00325114	0.00409578	0.00325114	0.00409578		X Variable 1	1.32922	0.123646	10.7502	1.90374e-11	1.07594	1.58249	1.07594	1.58249
	WMP	17.8051	18.0908	1.3027	16.7881	2518.21	0.767636	0.000397107	0.114844	3.40109	1933.07
	WMP	18.6831	18.0908	1.6888	16.402	2460.29	0.592136	0.000406455	0.227578	3.39099	1456.83															Csm	-319.092				-143.33	1410.2
50	WMP	47.7735	48.2412	1.2881	46.9531	7042.96	0.776337	0.000141986	0.10995	3.84776	5467.72															b	-0.853116				-2.14598	0.173134
	WMP	47.9873	48.2412	1.2312	47.01	7051.5	0.812216	0.000141814	0.0903286	3.84828	5727.34
	WMP	48.9628	48.2412	0.1911	48.0501	7207.51	5.23286	0.000138744	-0.718739	3.85779	37715.9
100	WMP	92.3645	93.0304	6.1623	86.8681	13030.2	0.162277	7.67447e-05	0.789743	4.11495	2114.51
	WMP	93.7623	93.0304	10.1106	82.9198	12438	0.0989061	8.0399e-05	1.00478	4.09475	1230.19
	WMP	92.9644	93.0304	13.0826	79.9478	11992.2	0.0764374	8.33877e-05	1.11669	4.0789	916.65
200	WMP	188.368	186.861	9.1525	177.708	26656.3	0.10926	3.75146e-05	0.96154	4.4258	2912.46
	WMP	186.468	186.861	4.2686	182.592	27388.9	0.234269	3.65112e-05	0.630285	4.43757	6416.35
	WMP	185.747	186.861	7.1329	179.728	26959.2	0.140195	3.70931e-05	0.853266	4.43071	3779.56
0.2	S1	0.1007	0.108167	0.0104	0.0977667	14.665	96.1538	0.0681896	-1.98297	1.16628	1410.1
	S1	0.1125	0.108167	0.0014	0.106767	16.015	714.286	0.0624415	-2.85387	1.20453	11439.3		S1	SUMMARY OUTPUT												SUMMARY OUTPUT										SUMMARY OUTPUT
	S1	0.1113	0.108167	0.0259	0.0822667	12.34	38.61	0.0810373	-1.5867	1.09132	476.448
0.5	S1	0.3217	0.316533	0.0485	0.268033	40.205	20.6186	0.0248725	-1.31426	1.60428	828.969			Regression Statistics												Regression Statistics										Regression Statistics
	S1	0.3102	0.316533	0.0515	0.265033	39.755	19.4175	0.0251541	-1.28819	1.59939	771.942			Multiple R	0.879469											Multiple R	0.546596									Multiple R	0.903708
	S1	0.3177	0.316533	0.0715	0.245033	36.755	13.986	0.0272072	-1.14569	1.56532	514.056			R Square	0.773466											R Square	0.298767									R Square	0.816689
1	S1	0.7903	0.733	0.2638	0.4692	70.38	3.79075	0.0142086	-0.578725	1.84745	266.793			Adjusted R Square	0.738983											Adjusted R Square	0.273723									Adjusted R Square	0.810142
	S1	0.7649	0.733	0.2137	0.5193	77.895	4.67946	0.0128378	-0.670195	1.89151	364.506			Standard Error	4630.17											Standard Error	0.0183087									Standard Error	0.468671
	S1	0.6438	0.733	0.1037	0.6293	94.395	9.6432	0.0105938	-0.984221	1.97495	910.27			Observations	30											Observations	30									Observations	30
2	S1	1.0379	1.08343	0.1834	0.900033	135.005	5.45256	0.00740713	-0.736601	2.13035	736.123
	S1	1.0889	1.08343	0.1328	0.950633	142.595	7.53012	0.00701287	-0.876802	2.1541	1073.76			ANOVA												ANOVA										ANOVA
	S1	1.1235	1.08343	0.3629	0.720533	108.08	2.75558	0.00925241	-0.440213	2.03375	297.823				df	SS	MS	F	Significance F								df	SS	MS	F	Significance F						df	SS	MS	F	Significance F
5	S1	2.9895	2.9251	0.6846	2.2405	336.075	1.46071	0.00297553	-0.164563	2.52644	490.907			Regression	1	2.12275e+09	2.12275e+09	99.0161	1.07336e-10							Regression	1	0.00399895	0.00399895	11.9297	0.0017767					Regression	1	27.4007	27.4007	124.746	7.94146e-12
	S1	2.9891	2.9251	0.8551	2.07	310.5	1.16945	0.00322061	-0.0679831	2.49206	363.115			Residual	29	6.21715e+08	2.14384e+07									Residual	28	0.00938589	0.00033521							Residual	28	6.15027	0.219652
	S1	2.7967	2.9251	0.6544	2.2707	340.605	1.52812	0.00293595	-0.184157	2.53225	520.484			Total	30	2.74447e+09										Total	29	0.0133848								Total	29	33.551
10	S1	8.1875	8.27687	0.2882	7.98867	1198.3	3.46981	0.000834516	-0.540306	3.07857	4157.88
	S1	8.6978	8.27687	0.2071	8.06977	1210.46	4.82859	0.000826129	-0.68382	3.08295	5844.83				Coefficients	Standard Error	t Stat	P-value	Lower 95%	Upper 95%	Lower 95.0%	Upper 95.0%					Coefficients	Standard Error	t Stat	P-value	Lower 95%	Upper 95%	Lower 95.0%	Upper 95.0%			Coefficients	Standard Error	t Stat	P-value	Lower 95%	Upper 95%	Lower 95.0%	Upper 95.0%
	S1	7.9453	8.27687	0.0768	8.20007	1230.01	13.0208	0.000813002	-1.11464	3.08991	16015.8			Intercept	0	#N/A	#N/A	#N/A	#N/A	#N/A	#N/A	#N/A				Intercept	0.00924169	0.00344647	2.68149	0.01215	0.0021819	0.0163015	0.0021819	0.0163015		Intercept	3.00749	0.0876427	34.3153	2.00867e-24	2.82796	3.18702	2.82796	3.18702
20	S1	17.7841	18.0908	5.0275	13.0633	1959.49	0.198906	0.000510337	0.701352	3.29214	389.754			X Variable 1	1742.82	175.145	9.95068	7.38238e-11	1384.6	2101.03	1384.6	2101.03				X Variable 1	9.02111e-05	2.61183e-05	3.45394	0.0017767	3.67101e-05	0.000143712	3.67101e-05	0.000143712		X Variable 1	0.92438	0.0827632	11.169	7.94146e-12	0.754847	1.09391	0.754847	1.09391
	S1	17.8051	18.0908	5.5083	12.5825	1887.37	0.181544	0.000529838	0.741018	3.27586	342.641
	S1	18.6831	18.0908	5.3666	12.7242	1908.62	0.186338	0.000523937	0.729699	3.28072	355.649															Csm	108.205				458.315	61.3442
50	S1	47.7735	48.2412	7.7574	40.4838	6072.57	0.128909	0.000164675	0.889716	3.78337	782.81															b	102.445				59.4361	113.431
	S1	47.9873	48.2412	7.9096	40.3316	6049.74	0.126429	0.000165296	0.898155	3.78174	764.86
	S1	48.9628	48.2412	6.9967	41.2445	6186.67	0.142925	0.000161638	0.844893	3.79146	884.228
100	S1	92.3645	93.0304	6.2674	86.763	13014.4	0.159556	7.68377e-05	0.797087	4.11443	2076.53
	S1	93.7623	93.0304	7.8271	85.2033	12780.5	0.127761	7.82442e-05	0.893601	4.10655	1632.85
	S1	92.9644	93.0304	8.0086	85.0218	12753.3	0.124866	7.84113e-05	0.903557	4.10562	1592.45
200	S1	188.368	186.861	9.2811	177.58	26637	0.107746	3.75418e-05	0.967599	4.42548	2870.02
	S1	186.468	186.861	10.2984	176.563	26484.4	0.0971025	3.77581e-05	1.01277	4.42299	2571.7
	S1	185.747	186.861	9.1543	177.707	26656	0.109238	3.7515e-05	0.961625	4.42579	2911.86
0.2	S2	0.1007	0.108167	0.0274	0.0807667	12.115	36.4964	0.0825423	-1.56225	1.08332	442.153
	S2	0.1125	0.108167	0.0274	0.0807667	12.115	36.4964	0.0825423	-1.56225	1.08332	442.153		S2	SUMMARY OUTPUT												SUMMARY OUTPUT										SUMMARY OUTPUT
	S2	0.1113	0.108167	0.0152	0.0929667	13.945	65.7895	0.0717103	-1.81816	1.14442	917.434
0.5	S2	0.3217	0.316533	0.0023	0.314233	47.135	434.783	0.0212157	-2.63827	1.67334	20493.5			Regression Statistics												Regression Statistics										Regression Statistics
	S2	0.3102	0.316533	0.0086	0.307933	46.19	116.279	0.0216497	-2.0655	1.66455	5370.93			Multiple R	0.97879											Multiple R	0.0318908									Multiple R	0.801014
	S2	0.3177	0.316533	0.2318	0.0847333	12.71	4.31406	0.0786782	-0.634887	1.10415	54.8318			R Square	0.95803											R Square	0.00101703									R Square	0.641623
1	S2	0.7903	0.733	0.6996	0.0334	5.01	1.42939	0.199601	-0.15515	0.699838	7.16123			Adjusted R Square	0.923547											Adjusted R Square	-0.0346609									Adjusted R Square	0.628824
	S2	0.7649	0.733	0.6981	0.0349	5.235	1.43246	0.191022	-0.156082	0.718917	7.49893			Standard Error	1919.68											Standard Error	0.0538869									Standard Error	0.731756
	S2	0.6438	0.733	0.0747	0.6583	98.745	13.3869	0.0101271	-1.12668	1.99452	1321.89			Observations	30											Observations	30									Observations	30
2	S2	1.0379	1.08343	0.2794	0.804033	120.605	3.5791	0.00829153	-0.553774	2.08137	431.657
	S2	1.0889	1.08343	0.2584	0.825033	123.755	3.86997	0.00808048	-0.587707	2.09256	478.928			ANOVA												ANOVA										ANOVA
	S2	1.1235	1.08343	0.2502	0.833233	124.985	3.9968	0.00800096	-0.601713	2.09686	499.54				df	SS	MS	F	Significance F								df	SS	MS	F	Significance F						df	SS	MS	F	Significance F
5	S2	2.9895	2.9251	0.2364	2.6887	403.305	4.23012	0.00247951	-0.626353	2.60563	1706.03			Regression	1	2.43947e+09	2.43947e+09	661.966	5.00602e-21							Regression	1	8.27749e-05	8.27749e-05	0.0285057	0.867139					Regression	1	26.8429	26.8429	50.13	1.05644e-07
	S2	2.9891	2.9251	0.1356	2.7895	418.425	7.37463	0.00238991	-0.86774	2.62162	3085.73			Residual	29	1.0687e+08	3.68519e+06									Residual	28	0.0813064	0.0029038							Residual	28	14.9931	0.535467
	S2	2.7967	2.9251	0.3566	2.5685	385.275	2.80426	0.00259555	-0.447819	2.58577	1080.41			Total	30	2.54634e+09										Total	29	0.0813891								Total	29	41.836
10	S2	8.1875	8.27687	2.3964	5.88047	882.07	0.417293	0.0011337	0.379559	2.9455	368.081
	S2	8.6978	8.27687	2.3967	5.88017	882.025	0.41724	0.00113375	0.379614	2.94548	368.016				Coefficients	Standard Error	t Stat	P-value	Lower 95%	Upper 95%	Lower 95.0%	Upper 95.0%					Coefficients	Standard Error	t Stat	P-value	Lower 95%	Upper 95%	Lower 95.0%	Upper 95.0%			Coefficients	Standard Error	t Stat	P-value	Lower 95%	Upper 95%	Lower 95.0%	Upper 95.0%
	S2	7.9453	8.27687	2.3948	5.88207	882.31	0.417571	0.00113339	0.379269	2.94562	368.427			Intercept	0	#N/A	#N/A	#N/A	#N/A	#N/A	#N/A	#N/A				Intercept	0.0260337	0.0102974	2.52819	0.0173855	0.00494053	0.0471269	0.00494053	0.0471269		Intercept	2.87321	0.135654	21.1804	8.96759e-19	2.59534	3.15109	2.59534	3.15109
20	S2	17.7841	18.0908	2.6413	15.4495	2317.42	0.378601	0.000431514	0.421818	3.365	877.379			X Variable 1	1334.44	51.8656	25.7287	1.61564e-21	1228.36	1440.51	1228.36	1440.51				X Variable 1	2.0786e-05	0.000123113	0.168836	0.867139	-0.0002314	0.000272972	-0.0002314	0.000272972		X Variable 1	0.922292	0.130263	7.08025	1.05644e-07	0.655461	1.18912	0.655461	1.18912
	S2	17.8051	18.0908	2.6754	15.4154	2312.3	0.373776	0.000432469	0.427389	3.36405	864.284
	S2	18.6831	18.0908	2.5037	15.5871	2338.06	0.399409	0.000427705	0.398582	3.36886	933.842															Csm	38.4117				202.407	21.2193
50	S2	47.7735	48.2412	2.0258	46.2154	6932.31	0.493632	0.000144252	0.306597	3.84088	3422.01															b	1252.47				-21.3506	172.644
	S2	47.9873	48.2412	2.2236	46.0176	6902.64	0.449721	0.000144872	0.347057	3.83902	3104.26
	S2	48.9628	48.2412	1.3235	46.9177	7037.65	0.755572	0.000142093	0.121724	3.84743	5317.46
100	S2	92.3645	93.0304	9.2968	83.7336	12560	0.107564	7.96176e-05	0.968333	4.09899	1351.01
	S2	93.7623	93.0304	10.0965	82.9339	12440.1	0.0990442	8.03853e-05	1.00417	4.09482	1232.12
	S2	92.9644	93.0304	12.006	81.0244	12153.7	0.0832917	8.22797e-05	1.0794	4.08471	1012.3
200	S2	188.368	186.861	19.0512	167.81	25171.5	0.0524901	3.97275e-05	1.27992	4.40091	1321.25
	S2	186.468	186.861	17.2102	169.651	25447.6	0.0581051	3.92964e-05	1.23579	4.40565	1478.64
	S2	185.747	186.861	18.1221	168.739	25310.8	0.0551812	3.95088e-05	1.25821	4.40331	1396.68
0.2	S1+PMP	0.1007	0.108167	0.0112	0.0969667	14.545	89.2857	0.0687521	-1.95078	1.16271	1298.66
	S1+PMP	0.1125	0.108167	0.0114	0.0967667	14.515	87.7193	0.0688942	-1.9431	1.16182	1273.25		S1+PMP	SUMMARY OUTPUT												SUMMARY OUTPUT										SUMMARY OUTPUT
	S1+PMP	0.1113	0.108167	0.0153	0.0928667	13.93	65.3595	0.0717875	-1.81531	1.14395	910.458
0.5	S1+PMP	0.3217	0.316533	0.0268	0.289733	43.46	37.3134	0.0230097	-1.57187	1.63809	1621.64			Regression Statistics												Regression Statistics										Regression Statistics
	S1+PMP	0.3102	0.316533	0.0192	0.297333	44.6	52.0833	0.0224215	-1.7167	1.64933	2322.92			Multiple R	0.68094											Multiple R	0.897581									Multiple R	0.88536
	S1+PMP	0.3177	0.316533	0.0141	0.302433	45.365	70.922	0.0220434	-1.85078	1.65672	3217.38			R Square	0.46368											R Square	0.805652									R Square	0.783863
1	S1+PMP	0.7903	0.733	0.1279	0.6051	90.765	7.81861	0.0110175	-0.893129	1.95792	709.656			Adjusted R Square	0.429197											Adjusted R Square	0.798711									Adjusted R Square	0.776143
	S1+PMP	0.7649	0.733	0.2511	0.4819	72.285	3.98248	0.0138341	-0.600153	1.85905	287.873			Standard Error	7301.35											Standard Error	0.00938588									Standard Error	0.520727
	S1+PMP	0.6438	0.733	0.1395	0.5935	89.025	7.16846	0.0112328	-0.855426	1.94951	638.172			Observations	30											Observations	30									Observations	30
2	S1+PMP	1.0379	1.08343	0.6295	0.453933	68.09	1.58856	0.0146864	-0.201004	1.83308	108.165
	S1+PMP	1.0889	1.08343	0.6167	0.466733	70.01	1.62153	0.0142837	-0.209926	1.84516	113.524			ANOVA												ANOVA										ANOVA
	S1+PMP	1.1235	1.08343	0.7439	0.339533	50.93	1.34427	0.0196348	-0.128485	1.70697	68.4635				df	SS	MS	F	Significance F								df	SS	MS	F	Significance F						df	SS	MS	F	Significance F
5	S1+PMP	2.9895	2.9251	1.0081	1.917	287.55	0.991965	0.00347766	0.00350361	2.45871	285.24			Regression	1	1.33659e+09	1.33659e+09	25.0722	2.71917e-05							Regression	1	0.0102253	0.0102253	116.072	1.81173e-11					Regression	1	27.5352	27.5352	101.547	8.12219e-11
	S1+PMP	2.9891	2.9251	1.0287	1.8964	284.46	0.972101	0.00351543	0.0122887	2.45402	276.524			Residual	29	1.54598e+09	5.33097e+07									Residual	28	0.00246665	8.80948e-05							Residual	28	7.5924	0.271157
	S1+PMP	2.7967	2.9251	1.0482	1.8769	281.535	0.954016	0.00355196	0.0204442	2.44953	268.589			Total	30	2.88257e+09										Total	29	0.012692								Total	29	35.1276
10	S1+PMP	8.1875	8.27687	0.9483	7.32857	1099.29	1.05452	0.000909682	-0.0230542	3.04111	1159.22
	S1+PMP	8.6978	8.27687	1.0479	7.22897	1084.34	0.95429	0.000922216	0.0203198	3.03517	1034.78				Coefficients	Standard Error	t Stat	P-value	Lower 95%	Upper 95%	Lower 95.0%	Upper 95.0%					Coefficients	Standard Error	t Stat	P-value	Lower 95%	Upper 95%	Lower 95.0%	Upper 95.0%			Coefficients	Standard Error	t Stat	P-value	Lower 95%	Upper 95%	Lower 95.0%	Upper 95.0%
	S1+PMP	7.9453	8.27687	1.0018	7.27507	1091.26	0.998203	0.000916372	0.000781027	3.03793	1089.3			Intercept	0	#N/A	#N/A	#N/A	#N/A	#N/A	#N/A	#N/A				Intercept	0.00287131	0.00193552	1.48348	0.149117	-0.00109343	0.00683605	-0.00109343	0.00683605		Intercept	2.98018	0.0972605	30.6413	4.41967e-23	2.78095	3.17941	2.78095	3.17941
20	S1+PMP	17.7841	18.0908	2.3262	15.7646	2364.68	0.429886	0.000422889	0.366647	3.37377	1016.54			X Variable 1	1721.87	343.878	5.00721	2.48627e-05	1018.56	2425.18	1018.56	2425.18				X Variable 1	0.000668214	6.20229e-05	10.7737	1.81173e-11	0.000541166	0.000795262	0.000541166	0.000795262		X Variable 1	1.02773	0.101987	10.0771	8.12219e-11	0.818819	1.23664	0.818819	1.23664
	S1+PMP	17.8051	18.0908	2.7197	15.3711	2305.66	0.367688	0.000433715	0.434521	3.3628	847.763
	S1+PMP	18.6831	18.0908	2.7266	15.3642	2304.62	0.366757	0.00043391	0.435621	3.3626	845.238															Csm	348.273				-914.555	146.283
50	S1+PMP	47.7735	48.2412	4.972	43.2692	6490.38	0.201126	0.000154074	0.696531	3.81227	1305.39															b	4.297				-2.02051	8.59598
	S1+PMP	47.9873	48.2412	4.0113	44.2299	6634.48	0.249296	0.000150728	0.603285	3.82181	1653.95
	S1+PMP	48.9628	48.2412	2.9476	45.2936	6794.04	0.339259	0.000147188	0.469469	3.83213	2304.94
100	S1+PMP	92.3645	93.0304	8.8723	84.1581	12623.7	0.11271	7.9216e-05	0.948036	4.10119	1422.82
	S1+PMP	93.7623	93.0304	10.6652	82.3652	12354.8	0.0937629	8.09403e-05	1.02797	4.09184	1158.42
	S1+PMP	92.9644	93.0304	12.0223	81.0081	12151.2	0.0831788	8.22963e-05	1.07999	4.08462	1010.72
200	S1+PMP	188.368	186.861	3.1549	183.706	27555.9	0.316967	3.62899e-05	0.498986	4.44021	8734.32
	S1+PMP	186.468	186.861	3.1023	183.759	27563.8	0.322341	3.62795e-05	0.491684	4.44034	8884.95
	S1+PMP	185.747	186.861	4.1098	182.751	27412.7	0.243321	3.64795e-05	0.613821	4.43795	6670.07
0.2	S1+WMP	0.1007	0.108167	0.0225	0.0856667	12.85	44.4444	0.077821	-1.64782	1.1089	571.111
	S1+WMP	0.1125	0.108167	0.0051	0.103067	15.46	196.078	0.0646831	-2.29243	1.18921	3031.37		S1+WMP	SUMMARY OUTPUT												SUMMARY OUTPUT										SUMMARY OUTPUT
	S1+WMP	0.1113	0.108167	0.0018	0.106367	15.955	555.556	0.0626763	-2.74473	1.2029	8863.89
0.5	S1+WMP	0.3217	0.316533	0.0925	0.224033	33.605	10.8108	0.0297575	-1.03386	1.5264	363.297			Regression Statistics												Regression Statistics										Regression Statistics
	S1+WMP	0.3102	0.316533	0.0815	0.235033	35.255	12.2699	0.0283648	-1.08884	1.54722	432.577			Multiple R	0.635157											Multiple R	0.640309									Multiple R	0.754485
	S1+WMP	0.3177	0.316533	0.0885	0.228033	34.205	11.2994	0.0292355	-1.05306	1.53409	386.497			R Square	0.403424											R Square	0.409995									R Square	0.569247
1	S1+WMP	0.7903	0.733	0.2658	0.4672	70.08	3.76223	0.0142694	-0.575445	1.84559	263.657			Adjusted R Square	0.368942											Adjusted R Square	0.388923									Adjusted R Square	0.553863
	S1+WMP	0.7649	0.733	0.1874	0.5456	81.84	5.33618	0.012219	-0.72723	1.91297	436.713			Standard Error	7701.51											Standard Error	0.0163504									Standard Error	0.734093
	S1+WMP	0.6438	0.733	0.1761	0.5569	83.535	5.67859	0.011971	-0.754241	1.92187	474.361			Observations	30											Observations	30									Observations	30
2	S1+WMP	1.0379	1.08343	0.5812	0.502233	75.335	1.72058	0.013274	-0.235674	1.877	129.62
	S1+WMP	1.0889	1.08343	0.1814	0.902033	135.305	5.51268	0.00739071	-0.741363	2.13131	745.893			ANOVA												ANOVA										ANOVA
	S1+WMP	1.1235	1.08343	0.1829	0.900533	135.08	5.46747	0.00740302	-0.737786	2.13059	738.546				df	SS	MS	F	Significance F								df	SS	MS	F	Significance F						df	SS	MS	F	Significance F
5	S1+WMP	2.9895	2.9251	1.9184	1.0067	151.005	0.521268	0.0066223	0.282939	2.17899	78.714			Regression	1	1.16318e+09	1.16318e+09	19.6108	0.000132029							Regression	1	0.00520163	0.00520163	19.4572	0.000138413					Regression	1	19.9404	19.9404	37.0025	1.46438e-06
	S1+WMP	2.9891	2.9251	1.9183	1.0068	151.02	0.521295	0.00662164	0.282917	2.17903	78.726			Residual	29	1.72008e+09	5.93132e+07									Residual	28	0.00748543	0.000267337							Residual	28	15.089	0.538893
	S1+WMP	2.7967	2.9251	1.9186	1.0065	150.975	0.521213	0.00662361	0.282984	2.17891	78.6902			Total	30	2.88326e+09										Total	29	0.0126871								Total	29	35.0294
10	S1+WMP	8.1875	8.27687	2.9493	5.32757	799.135	0.339064	0.00125135	0.469719	2.90262	270.958
	S1+WMP	8.6978	8.27687	1.9591	6.31777	947.665	0.510438	0.00105523	0.292057	2.97665	483.725				Coefficients	Standard Error	t Stat	P-value	Lower 95%	Upper 95%	Lower 95.0%	Upper 95.0%					Coefficients	Standard Error	t Stat	P-value	Lower 95%	Upper 95%	Lower 95.0%	Upper 95.0%			Coefficients	Standard Error	t Stat	P-value	Lower 95%	Upper 95%	Lower 95.0%	Upper 95.0%
	S1+WMP	7.9453	8.27687	2.9607	5.31617	797.425	0.337758	0.00125404	0.471394	2.90169	269.337			Intercept	0	#N/A	#N/A	#N/A	#N/A	#N/A	#N/A	#N/A				Intercept	0.00915783	0.00309961	2.95451	0.00628454	0.00280857	0.0155071	0.00280857	0.0155071		Intercept	2.88611	0.136339	21.1686	9.09986e-19	2.60683	3.16538	2.60683	3.16538
20	S1+WMP	17.7841	18.0908	7.4261	10.6647	1599.7	0.13466	0.000625117	0.870761	3.20404	215.416			X Variable 1	1511.44	341.306	4.4284	0.000123729	813.391	2209.49	813.391	2209.49				X Variable 1	0.000126648	2.87115e-05	4.41104	0.000138413	6.78347e-05	0.00018546	6.78347e-05	0.00018546		X Variable 1	0.838819	0.137896	6.08296	1.46438e-06	0.556351	1.12129	0.556351	1.12129
	S1+WMP	17.8051	18.0908	8.0103	10.0805	1512.07	0.124839	0.000661345	0.903649	3.17957	188.766
	S1+WMP	18.6831	18.0908	7.2966	10.7942	1619.12	0.13705	0.000617618	0.863121	3.20928	221.901															Csm	109.196				356.054	64.4866
50	S1+WMP	47.7735	48.2412	0.5609	47.6803	7152.04	1.78285	0.00013982	-0.251115	3.85443	12751															b	72.3096				41.4031	83.614
	S1+WMP	47.9873	48.2412	0.4607	47.7805	7167.07	2.17061	0.000139527	-0.336582	3.85534	15556.9
	S1+WMP	48.9628	48.2412	0.1695	48.0717	7210.75	5.89971	0.000138682	-0.77083	3.85798	42541.3
100	S1+WMP	92.3645	93.0304	7.9963	85.0341	12755.1	0.125058	7.83999e-05	0.902889	4.10568	1595.13
	S1+WMP	93.7623	93.0304	8.5541	84.4763	12671.4	0.116903	7.89176e-05	0.932174	4.10283	1481.33
	S1+WMP	92.9644	93.0304	9.9664	83.064	12459.6	0.100337	8.02594e-05	0.998538	4.0955	1250.16
200	S1+WMP	188.368	186.861	5.5466	181.314	27197.2	0.180291	3.67686e-05	0.744027	4.43452	4903.39
	S1+WMP	186.468	186.861	4.1591	182.702	27405.3	0.240437	3.64893e-05	0.618999	4.43783	6589.23
	S1+WMP	185.747	186.861	4.3186	182.542	27381.4	0.231557	3.65212e-05	0.635343	4.43745	6340.33
0.2	S2+PMP	0.1007	0.108167	0.0374	0.0707667	10.615	26.738	0.0942063	-1.42713	1.02592	283.824
	S2+PMP	0.1125	0.108167	0.0271	0.0810667	12.16	36.9004	0.0822368	-1.56703	1.08493	448.708		S2+PMP	SUMMARY OUTPUT												SUMMARY OUTPUT										SUMMARY OUTPUT
	S2+PMP	0.1113	0.108167	0.0372	0.0709667	10.645	26.8817	0.0939408	-1.42946	1.02715	286.156
0.5	S2+PMP	0.3217	0.316533	0.1245	0.192033	28.805	8.03213	0.0347162	-0.904831	1.45947	231.365			Regression Statistics												Regression Statistics										Regression Statistics
	S2+PMP	0.3102	0.316533	0.10371	0.212823	31.9235	9.64227	0.0313249	-0.984179	1.50411	307.815			Multiple R	0.768569											Multiple R	0.815952									Multiple R	0.867269
	S2+PMP	0.3177	0.316533	0.11291	0.203623	30.5435	8.85661	0.0327402	-0.947268	1.48492	270.512			R Square	0.590699											R Square	0.665778									R Square	0.752155
1	S2+PMP	0.7903	0.733	0.0597	0.6733	100.995	16.7504	0.00990148	-1.22403	2.0043	1691.71			Adjusted R Square	0.556216											Adjusted R Square	0.653841									Adjusted R Square	0.743303
	S2+PMP	0.7649	0.733	0.0427	0.6903	103.545	23.4192	0.00965764	-1.36957	2.01513	2424.94			Standard Error	6182.83											Standard Error	0.0163433									Standard Error	0.5847
	S2+PMP	0.6438	0.733	0.1906	0.5424	81.36	5.24659	0.0122911	-0.719877	1.91041	426.863			Observations	30											Observations	30									Observations	30
2	S2+PMP	1.0379	1.08343	0.8695	0.213933	32.09	1.15009	0.0311624	-0.0607304	1.50637	36.9063
	S2+PMP	1.0889	1.08343	0.8692	0.214233	32.135	1.15048	0.0311187	-0.0608803	1.50698	36.9708			ANOVA												ANOVA										ANOVA
	S2+PMP	1.1235	1.08343	0.8691	0.214333	32.15	1.15062	0.0311042	-0.0609303	1.50718	36.9923				df	SS	MS	F	Significance F								df	SS	MS	F	Significance F						df	SS	MS	F	Significance F
5	S2+PMP	2.9895	2.9251	0.6149	2.3102	346.53	1.62628	0.00288575	-0.211196	2.53974	563.555			Regression	1	1.59991e+09	1.59991e+09	41.8525	5.22582e-07							Regression	1	0.0148981	0.0148981	55.7766	3.91116e-08					Regression	1	29.0503	29.0503	84.9738	5.62604e-10
	S2+PMP	2.9891	2.9251	0.5773	2.3478	352.17	1.7322	0.00283954	-0.238598	2.54675	610.029			Residual	29	1.10859e+09	3.82274e+07									Residual	28	0.00747888	0.000267103							Residual	28	9.57247	0.341874
	S2+PMP	2.7967	2.9251	0.6789	2.2462	336.93	1.47297	0.00296798	-0.168194	2.52754	496.288			Total	30	2.70851e+09										Total	29	0.022377								Total	29	38.6228
10	S2+PMP	8.1875	8.27687	2.5846	5.69227	853.84	0.386907	0.00117118	0.412393	2.93138	330.357
	S2+PMP	8.6978	8.27687	2.6253	5.65157	847.735	0.380909	0.00117961	0.419179	2.92826	322.91				Coefficients	Standard Error	t Stat	P-value	Lower 95%	Upper 95%	Lower 95.0%	Upper 95.0%					Coefficients	Standard Error	t Stat	P-value	Lower 95%	Upper 95%	Lower 95.0%	Upper 95.0%			Coefficients	Standard Error	t Stat	P-value	Lower 95%	Upper 95%	Lower 95.0%	Upper 95.0%
	S2+PMP	7.9453	8.27687	2.6502	5.62667	844	0.37733	0.00118483	0.423279	2.92634	318.467			Intercept	0	#N/A	#N/A	#N/A	#N/A	#N/A	#N/A	#N/A				Intercept	0.00353605	0.00348301	1.01523	0.318691	-0.00359858	0.0106707	-0.00359858	0.0106707		Intercept	2.8252	0.107347	26.3185	2.71943e-21	2.60531	3.04509	2.60531	3.04509
20	S2+PMP	17.7841	18.0908	1.1875	16.9033	2535.49	0.842105	0.000394401	0.0746336	3.40406	2135.15			X Variable 1	1221.45	188.805	6.46935	4.43293e-07	835.296	1607.6	835.296	1607.6				X Variable 1	0.00227939	0.000305206	7.46838	3.91116e-08	0.00165421	0.00290458	0.00165421	0.00290458		X Variable 1	1.18066	0.128081	9.21812	5.62604e-10	0.918301	1.44302	0.918301	1.44302
	S2+PMP	17.8051	18.0908	1.2726	16.8182	2522.73	0.785793	0.000396397	0.104692	3.40187	1982.34
	S2+PMP	18.6831	18.0908	1.3935	16.6973	2504.59	0.717618	0.000399267	0.144107	3.39874	1797.34															Csm	282.802				-277.887	93.7148
50	S2+PMP	47.7735	48.2412	2.1027	46.1385	6920.77	0.475579	0.000144492	0.322777	3.84015	3291.38															b	1.55131				-2.17541	3.67374
	S2+PMP	47.9873	48.2412	2.1733	46.0679	6910.18	0.46013	0.000144714	0.33712	3.83949	3179.58
	S2+PMP	48.9628	48.2412	1.1247	47.1165	7067.47	0.889126	0.000141493	0.0510367	3.84926	6283.88
100	S2+PMP	92.3645	93.0304	14.8387	78.1917	11728.8	0.0673913	8.52605e-05	1.1714	4.06925	790.417
	S2+PMP	93.7623	93.0304	16.7677	76.2627	11439.4	0.0596385	8.74171e-05	1.22447	4.0584	682.229
	S2+PMP	92.9644	93.0304	17.5196	75.5108	11326.6	0.0570789	8.82876e-05	1.24352	4.0541	646.511
200	S2+PMP	188.368	186.861	9.5859	177.275	26591.3	0.10432	3.76063e-05	0.981633	4.42474	2774
	S2+PMP	186.468	186.861	7.6693	179.192	26878.7	0.13039	3.72041e-05	0.884756	4.42941	3504.72
	S2+PMP	185.747	186.861	8.5959	178.265	26739.8	0.116335	3.73975e-05	0.934291	4.42716	3110.76
0.2	S2+WMP	0.1007	0.108167	0.0449	0.0632667	9.49	22.2717	0.105374	-1.34775	0.977266	211.359
	S2+WMP	0.1125	0.108167	0.0404	0.0677667	10.165	24.7525	0.0983768	-1.39362	1.00711	251.609		S2+WMP	SUMMARY OUTPUT												SUMMARY OUTPUT										SUMMARY OUTPUT
	S2+WMP	0.1113	0.108167	0.0247	0.0834667	12.52	40.4858	0.0798722	-1.6073	1.0976	506.883
0.5	S2+WMP	0.3217	0.316533	0.0677	0.248833	37.325	14.771	0.0267917	-1.16941	1.572	551.329			Regression Statistics												Regression Statistics										Regression Statistics
	S2+WMP	0.3102	0.316533	0.0164	0.300133	45.02	60.9756	0.0222124	-1.78516	1.65341	2745.12			Multiple R	0.5967											Multiple R	0.575874									Multiple R	0.844062
	S2+WMP	0.3177	0.316533	0.0643	0.252233	37.835	15.5521	0.0264306	-1.19179	1.57789	588.414			R Square	0.356051											R Square	0.331631									R Square	0.712441
1	S2+WMP	0.7903	0.733	0.1292	0.6038	90.57	7.73994	0.0110412	-0.888737	1.95698	701.006			Adjusted R Square	0.321569											Adjusted R Square	0.307761									Adjusted R Square	0.702171
	S2+WMP	0.7649	0.733	0.1089	0.6241	93.615	9.18274	0.010682	-0.962972	1.97135	859.642			Standard Error	7963.99											Standard Error	0.0237991									Standard Error	0.608914
	S2+WMP	0.6438	0.733	0.1396	0.5934	89.01	7.16332	0.0112347	-0.855115	1.94944	637.607			Observations	30											Observations	30									Observations	30
2	S2+WMP	1.0379	1.08343	0.1037	0.979733	146.96	9.6432	0.00680457	-0.984221	2.1672	1417.16
	S2+WMP	1.0889	1.08343	0.0348	1.04863	157.295	28.7356	0.00635748	-1.45842	2.19671	4519.97			ANOVA												ANOVA										ANOVA
	S2+WMP	1.1235	1.08343	0.2653	0.818133	122.72	3.76932	0.00814863	-0.576263	2.08892	462.571				df	SS	MS	F	Significance F								df	SS	MS	F	Significance F						df	SS	MS	F	Significance F
5	S2+WMP	2.9895	2.9251	2.7411	0.184	27.6	0.364817	0.0362319	0.437925	1.44091	10.069			Regression	1	1.017e+09	1.017e+09	16.0346	0.000415359							Regression	1	0.00786895	0.00786895	13.893	0.000868539					Regression	1	25.7212	25.7212	69.3712	4.6198e-09
	S2+WMP	2.9891	2.9251	1.7813	1.1438	171.57	0.561388	0.00582852	0.250737	2.23444	96.3173			Residual	29	1.83933e+09	6.34252e+07									Residual	28	0.0158591	0.000566396							Residual	28	10.3817	0.370776
	S2+WMP	2.7967	2.9251	1.5728	1.3523	202.845	0.635809	0.00492987	0.196674	2.30716	128.971			Total	30	2.85633e+09										Total	29	0.023728								Total	29	36.1029
10	S2+WMP	8.1875	8.27687	2.2826	5.99427	899.14	0.438097	0.00111217	0.35843	2.95383	393.91
	S2+WMP	8.6978	8.27687	1.3132	6.96367	1044.55	0.761499	0.00095735	0.118331	3.01893	795.423				Coefficients	Standard Error	t Stat	P-value	Lower 95%	Upper 95%	Lower 95.0%	Upper 95.0%					Coefficients	Standard Error	t Stat	P-value	Lower 95%	Upper 95%	Lower 95.0%	Upper 95.0%			Coefficients	Standard Error	t Stat	P-value	Lower 95%	Upper 95%	Lower 95.0%	Upper 95.0%
	S2+WMP	7.9453	8.27687	1.3904	6.88647	1032.97	0.719217	0.000968082	0.14314	3.01409	742.93			Intercept	0	#N/A	#N/A	#N/A	#N/A	#N/A	#N/A	#N/A				Intercept	0.00593063	0.0050507	1.17422	0.250198	-0.00441526	0.0162765	-0.00441526	0.0162765		Intercept	2.83692	0.111914	25.3491	7.46522e-21	2.60767	3.06617	2.60767	3.06617
20	S2+WMP	17.7841	18.0908	5.8831	12.2077	1831.15	0.169978	0.000546105	0.769606	3.26272	311.256			X Variable 1	1203.7	300.6	4.00433	0.000395389	588.906	1818.5	588.906	1818.5				X Variable 1	0.00114875	0.000308196	3.72733	0.000868539	0.000517439	0.00178006	0.000517439	0.00178006		X Variable 1	0.991197	0.119006	8.32894	4.6198e-09	0.747423	1.23497	0.747423	1.23497
	S2+WMP	17.8051	18.0908	5.4441	12.6467	1897	0.183685	0.000527148	0.735926	3.27807	348.451
	S2+WMP	18.6831	18.0908	5.2176	12.8732	1930.97	0.191659	0.000517873	0.717471	3.28578	370.089															Csm	168.616				-226.487	61.4382
50	S2+WMP	47.7735	48.2412	13.0656	35.1756	5276.34	0.0765369	0.000189525	1.11613	3.72233	403.834															b	5.16268				-8.53291	9.14379
	S2+WMP	47.9873	48.2412	13.0623	35.1789	5276.83	0.0765562	0.000189508	1.11602	3.72237	403.974
	S2+WMP	48.9628	48.2412	10.4113	37.8299	5674.48	0.0960495	0.000176227	1.0175	3.75393	545.031
100	S2+WMP	92.3645	93.0304	3.6903	89.3401	13401	0.270981	7.46212e-05	0.567062	4.12714	3631.42
	S2+WMP	93.7623	93.0304	3.9377	89.0927	13363.9	0.253955	7.48284e-05	0.595243	4.12593	3393.84
	S2+WMP	92.9644	93.0304	3.9181	89.1123	13366.8	0.255226	7.4812e-05	0.593076	4.12603	3411.56
200	S2+WMP	188.368	186.861	5.4679	181.393	27209	0.182886	3.67526e-05	0.737821	4.43471	4976.13
	S2+WMP	186.468	186.861	5.6308	181.23	27184.5	0.177595	3.67856e-05	0.75057	4.43432	4827.83
	S2+WMP	185.747	186.861	5.6973	181.164	27174.5	0.175522	3.67991e-05	0.755669	4.43416	4769.72
[truncated: 20 more columns]
